# Supplementary material for: Uncovering potential host proteins and pathways that may interact with eukaryotic short linear motifs in viral proteins of MERS, SARS and SARS2 coronaviruses that infect humans
Source: PLoS One. 2021 Feb 3;16(2):e0246150. doi: 10.1371/journal.pone.0246150 (PMC7857568; doi:10.1371/journal.pone.0246150)
Supplement: S2 Table — (XLSX) [file pone.0246150.s002.xlsx]

## Sheet: ALL_ELMs_count
SLiM identified	229E	HKU1	NL63	OC43	MERS	Other	SARS	SARS2
nsp01_ELME000417	50	0	0	276	0	0	42	1
nsp01_ELME000443	0	0	0	0	0	0	42	33
nsp01_ELME000167	0	0	60	0	0	0	0	0
nsp01_ELME000313	0	0	0	0	0	0	42	33
nsp01_ELME000458	0	39	60	278	45	111	42	34
nsp01_ELME000444	50	39	0	139	123	128	0	0
nsp01_ELME000062	50	0	0	276	123	128	0	0
nsp01_ELME000117	0	37	0	0	0	0	42	33
nsp01_ELME000080	0	77	0	139	123	128	0	0
nsp01_ELME000432	25	0	0	1	369	384	84	68
nsp01_ELME000197	25	38	0	139	123	128	0	0
nsp01_ELME000335	0	0	0	16	123	128	0	0
nsp01_ELME000300	0	0	0	1	0	0	0	0
nsp01_ELME000053	25	153	1	139	123	128	84	68
nsp01_ELME000155	0	0	0	278	0	0	42	34
nsp01_ELME000052	25	38	120	417	243	254	168	102
nsp01_ELME000085	25	38	60	1	247	256	84	68
nsp01_ELME000395	25	0	0	0	0	0	0	0
nsp01_ELME000202	0	39	1	0	0	0	0	0
nsp01_ELME000462	0	38	0	139	0	0	42	34
nsp01_ELME000341	0	0	0	0	0	0	42	34
nsp01_ELME000352	0	0	0	0	0	0	42	34
nsp01_ELME000436	0	0	24	0	0	0	0	0
nsp01_ELME000056	0	0	0	0	123	127	0	0
nsp01_ELME000394	0	77	0	278	0	0	42	34
nsp01_ELME000148	0	0	0	0	123	128	42	33
nsp01_ELME000285	25	0	0	139	123	128	0	0
nsp01_ELME000100	25	39	0	139	0	0	43	34
nsp01_ELME000333	25	38	119	0	0	0	42	34
nsp01_ELME000328	25	39	60	278	0	0	0	34
nsp01_ELME000321	0	0	0	139	0	0	0	0
nsp01_ELME000364	0	0	0	1	0	0	0	0
nsp01_ELME000233	25	38	1	139	125	128	0	0
nsp01_ELME000063	25	78	60	8	0	0	42	68
nsp01_ELME000367	0	0	0	0	246	256	42	34
nsp01_ELME000331	0	0	0	0	0	0	0	34
nsp01_ELME000020	0	0	0	0	123	128	42	34
nsp01_ELME000084	0	38	0	0	0	0	0	0
nsp01_ELME000008	25	0	0	139	0	0	0	0
nsp01_ELME000355	0	39	60	0	0	0	0	0
nsp01_ELME000411	0	0	0	0	0	0	0	34
nsp01_ELME000388	0	0	0	1	123	128	0	0
nsp01_ELME000452	0	0	60	0	0	0	0	0
nsp01_ELME000369	0	38	0	139	0	0	0	0
nsp01_ELME000159	0	76	0	277	246	256	42	0
nsp01_ELME000442	73	39	0	0	0	0	42	34
nsp01_ELME000012	25	0	0	417	0	0	0	0
nsp01_ELME000482	0	0	0	0	123	128	0	0
nsp01_ELME000182	50	156	120	358	369	384	42	34
nsp01_ELME000465	25	116	59	153	369	384	42	0
nsp01_ELME000146	0	114	24	139	246	256	168	102
nsp01_ELME000002	0	0	0	277	125	128	0	0
nsp01_ELME000334	0	0	0	0	0	0	42	34
nsp01_ELME000162	0	0	0	1	0	0	0	0
nsp01_ELME000108	50	39	0	418	0	0	43	34
nsp01_ELME000474	25	0	119	0	0	0	0	0
nsp01_ELME000120	0	78	60	358	369	384	84	102
nsp01_ELME000157	0	0	0	0	0	0	42	0
nsp01_ELME000435	0	38	60	0	0	0	0	0
nsp01_ELME000093	25	0	0	0	0	0	0	0
nsp01_ELME000397	0	38	0	0	0	0	0	0
nsp01_ELME000079	2	0	0	0	0	0	2	0
nsp01_ELME000065	0	0	0	139	0	0	0	0
nsp01_ELME000137	0	0	84	1	0	0	0	0
nsp01_ELME000365	50	121	145	418	555	529	168	136
nsp01_ELME000102	25	0	0	551	123	128	42	68
nsp01_ELME000047	0	0	0	0	0	0	42	34
nsp01_ELME000081	0	77	60	80	123	128	0	0
nsp01_ELME000136	0	76	0	277	246	256	42	0
nsp01_ELME000153	0	38	0	0	0	0	0	0
nsp01_ELME000045	0	0	0	139	0	0	0	0
nsp01_ELME000317	0	0	0	139	123	128	0	0
nsp01_ELME000337	25	0	0	0	0	0	0	0
nsp01_ELME000459	0	0	0	139	123	128	0	0
nsp01_ELME000095	25	0	60	0	0	0	0	0
nsp01_ELME000106	0	0	60	0	0	0	0	34
nsp01_ELME000425	0	0	0	1	0	0	0	0
nsp01_ELME000239	25	152	120	417	369	384	0	0
nsp01_ELME000170	0	0	0	139	0	0	0	0
nsp01_ELME000133	0	0	0	0	0	0	42	0
nsp01_ELME000083	0	0	0	0	123	128	42	34
nsp01_ELME000370	50	83	60	224	123	128	42	70
nsp01_ELME000308	0	39	0	0	0	0	0	0
nsp01_ELME000064	25	0	96	138	123	128	42	33
nsp01_ELME000368	50	39	60	219	123	128	42	34
nsp01_ELME000434	0	0	0	0	0	0	42	0
nsp01_ELME000422	0	0	0	1	0	0	0	0
nsp01_ELME000220	0	0	36	0	0	0	0	0
nsp01_ELME000122	25	39	60	0	0	0	0	0
nsp01_ELME000477	0	0	60	139	0	0	0	0
nsp01_ELME000358	0	0	0	139	0	0	0	0
nsp01_ELME000336	25	193	118	138	369	384	0	0
nsp01_ELME000423	0	0	0	0	0	0	42	0
nsp01_ELME000393	0	0	0	139	0	0	42	33
nsp01_ELME000070	25	0	0	139	246	255	42	0
nsp01_ELME000098	0	0	59	0	0	0	0	0
nsp01_ELME000163	0	0	60	0	0	0	0	0
nsp01_ELME000149	0	77	0	294	0	0	0	0
nsp02_ELME000065	50	0	0	139	246	256	42	34
nsp02_ELME000331	25	0	60	0	0	0	0	0
nsp02_ELME000093	0	0	0	0	1	0	0	0
nsp02_ELME000443	23	39	2	139	0	0	2	34
nsp02_ELME000300	0	0	61	139	0	0	0	0
nsp02_ELME000184	0	0	120	0	0	0	0	0
nsp02_ELME000149	25	117	119	139	123	128	84	34
nsp02_ELME000058	0	0	0	0	123	128	0	0
nsp02_ELME000231	25	0	60	0	123	128	42	0
nsp02_ELME000432	75	41	119	139	0	0	84	68
nsp02_ELME000460	0	0	0	0	123	128	0	0
nsp02_ELME000352	0	0	0	0	123	128	0	0
nsp02_ELME000393	124	39	295	556	0	0	126	102
nsp02_ELME000141	0	0	0	139	123	128	0	0
nsp02_ELME000428	0	0	60	0	123	128	0	0
nsp02_ELME000429	0	39	0	0	123	128	0	0
nsp02_ELME000333	148	0	360	417	370	384	84	34
nsp02_ELME000434	25	0	0	0	0	0	0	0
nsp02_ELME000020	25	78	120	279	123	128	0	0
nsp02_ELME000368	174	234	577	696	1354	1407	126	136
nsp02_ELME000117	50	0	0	278	123	128	84	34
nsp02_ELME000120	300	351	720	1392	1230	1279	84	102
nsp02_ELME000301	0	0	60	0	0	0	0	0
nsp02_ELME000137	1	39	120	0	247	256	42	68
nsp02_ELME000047	0	0	108	0	0	0	42	34
nsp02_ELME000084	25	39	46	278	0	0	42	34
nsp02_ELME000336	281	273	784	694	1242	1280	294	272
nsp02_ELME000162	25	0	0	0	0	0	42	0
nsp02_ELME000337	107	0	169	140	246	255	0	34
nsp02_ELME000080	50	0	60	0	0	0	0	0
nsp02_ELME000423	0	0	0	0	0	0	42	0
nsp02_ELME000394	75	156	120	278	0	0	84	136
nsp02_ELME000259	0	0	0	0	123	128	0	0
nsp02_ELME000053	227	273	671	1251	1338	1406	294	374
nsp02_ELME000005	0	0	60	0	0	0	0	0
nsp02_ELME000003	0	0	60	0	123	127	0	0
nsp02_ELME000360	25	0	0	0	0	0	0	0
nsp02_ELME000124	25	0	60	0	0	0	0	0
nsp02_ELME000465	130	78	360	834	369	384	42	68
nsp02_ELME000355	0	39	0	0	0	0	0	0
nsp02_ELME000234	0	0	0	0	0	0	42	34
nsp02_ELME000182	323	351	508	2224	1600	1663	336	272
nsp02_ELME000148	0	39	60	0	123	128	0	0
nsp02_ELME000406	0	0	0	0	0	0	42	34
nsp02_ELME000410	0	39	0	0	0	0	0	0
nsp02_ELME000153	0	0	60	0	0	0	0	0
nsp02_ELME000370	424	468	892	1252	1735	1794	168	170
nsp02_ELME000081	50	39	60	556	373	385	42	0
nsp02_ELME000435	50	0	60	1	0	1	0	0
nsp02_ELME000395	25	78	167	0	246	256	126	102
nsp02_ELME000237	14	0	0	0	0	0	0	0
nsp02_ELME000146	227	195	715	1390	738	767	378	306
nsp02_ELME000102	75	39	299	280	124	128	42	68
nsp02_ELME000064	247	39	122	556	491	511	378	204
nsp02_ELME000441	0	0	0	0	0	0	0	1
nsp02_ELME000100	100	39	121	278	0	0	83	34
nsp02_ELME000482	0	0	0	139	246	261	0	34
nsp02_ELME000233	125	78	180	278	1	0	84	136
nsp02_ELME000371	0	0	0	0	0	0	0	34
nsp02_ELME000335	75	39	108	278	122	127	126	34
nsp02_ELME000167	0	0	59	0	0	0	0	0
nsp02_ELME000085	174	273	536	694	1104	1152	252	135
nsp02_ELME000248	0	0	0	0	0	0	0	34
nsp02_ELME000459	100	39	180	0	0	0	84	102
nsp02_ELME000367	25	78	0	278	0	0	84	68
nsp02_ELME000417	54	117	120	557	124	128	84	34
nsp02_ELME000321	75	78	155	0	0	1	42	34
nsp02_ELME000190	0	0	60	0	0	0	0	0
nsp02_ELME000155	75	78	371	278	246	257	210	68
nsp02_ELME000083	50	0	60	139	246	256	0	0
nsp02_ELME000079	0	39	0	278	0	0	84	102
nsp02_ELME000240	0	0	0	139	0	0	42	0
nsp02_ELME000045	25	39	60	0	121	128	42	0
nsp02_ELME000302	0	0	0	139	0	0	0	0
nsp02_ELME000278	50	0	60	0	0	0	0	0
nsp02_ELME000365	431	353	908	1807	2077	2177	502	340
nsp02_ELME000285	0	0	60	139	0	0	42	34
nsp02_ELME000316	18	0	0	0	0	0	0	0
nsp02_ELME000450	0	39	0	0	0	0	0	34
nsp02_ELME000122	23	154	0	139	246	256	0	34
nsp02_ELME000140	0	0	0	0	123	129	0	0
nsp02_ELME000364	25	39	60	0	122	127	0	0
nsp02_ELME000458	125	195	240	836	246	256	42	34
nsp02_ELME000436	0	39	60	1	0	0	0	34
nsp02_ELME000159	49	78	120	417	369	384	252	136
nsp02_ELME000052	288	310	1031	1110	369	384	252	306
nsp02_ELME000142	0	0	60	1	0	0	0	0
nsp02_ELME000442	107	80	263	695	734	768	251	136
nsp02_ELME000002	0	0	0	136	0	0	42	0
nsp02_ELME000411	0	0	60	0	0	0	0	0
nsp02_ELME000328	102	78	481	0	246	255	0	0
nsp02_ELME000145	0	0	0	139	0	0	0	0
nsp02_ELME000438	0	0	60	0	0	0	42	0
nsp02_ELME000388	50	0	132	0	1	0	0	0
nsp02_ELME000008	0	0	60	0	0	0	42	0
nsp02_ELME000220	173	117	12	556	492	511	378	136
nsp02_ELME000197	56	39	121	417	610	637	0	0
nsp02_ELME000133	0	0	0	139	0	0	42	34
nsp02_ELME000239	124	78	349	279	123	128	294	203
nsp02_ELME000313	75	39	240	0	246	256	126	102
nsp02_ELME000063	119	234	180	974	1462	1534	377	238
nsp02_ELME000163	50	117	60	139	246	256	42	68
nsp02_ELME000012	25	0	179	0	1	7	0	0
nsp02_ELME000444	313	429	603	835	1967	2048	252	272
nsp02_ELME000136	49	78	120	418	369	384	252	136
nsp02_ELME000317	0	39	0	0	121	128	42	0
nsp02_ELME000269	0	0	0	0	123	128	0	0
nsp02_ELME000070	219	117	119	556	365	383	84	136
nsp02_ELME000289	0	39	0	0	0	0	42	0
nsp02_ELME000477	89	78	120	139	0	0	84	68
nsp02_ELME000193	0	39	48	0	123	128	42	0
nsp02_ELME000358	0	0	0	0	0	0	126	68
nsp02_ELME000108	125	39	300	278	0	0	83	34
nsp02_ELME000202	50	117	60	696	369	383	85	68
nsp02_ELME000101	25	0	60	0	0	0	0	0
nsp02_ELME000425	98	0	118	0	492	512	126	68
nsp02_ELME000095	23	76	0	139	246	256	0	0
nsp02_ELME000106	0	39	60	278	123	128	84	68
nsp02_ELME000474	26	0	0	279	123	128	0	0
nsp02_ELME000369	64	156	60	139	123	128	42	34
nsp02_ELME000062	27	79	180	139	123	128	42	33
nsp02_ELME000094	0	39	0	0	0	0	0	0
nsp02_ELME000408	0	0	122	139	0	0	0	0
nsp02_ELME000462	0	39	59	140	121	128	42	0
nsp03_ELME000442	325	784	956	1571	2095	2168	1007	782
nsp03_ELME000300	0	78	0	278	0	0	0	0
nsp03_ELME000462	50	40	120	85	369	381	126	102
nsp03_ELME000079	77	233	277	554	615	638	85	68
nsp03_ELME000065	52	78	122	555	246	256	84	69
nsp03_ELME000041	0	39	1	277	0	0	0	0
nsp03_ELME000163	50	0	60	692	369	381	294	204
nsp03_ELME000321	25	117	244	853	613	635	252	170
nsp03_ELME000136	153	282	152	558	996	985	210	272
nsp03_ELME000146	525	1157	780	3684	2699	2791	796	646
nsp03_ELME000117	74	0	155	415	369	366	420	168
nsp03_ELME000231	0	77	88	384	492	508	0	0
nsp03_ELME000005	25	0	0	0	0	0	0	0
nsp03_ELME000008	0	78	0	274	123	137	0	0
nsp03_ELME000249	0	0	0	0	118	128	0	0
nsp03_ELME000007	0	0	0	1	0	0	0	0
nsp03_ELME000081	50	117	299	694	984	1017	168	204
nsp03_ELME000269	0	0	60	122	123	127	0	0
nsp03_ELME000140	0	39	1	139	0	0	0	0
nsp03_ELME000433	27	78	0	0	246	254	0	0
nsp03_ELME000162	23	0	60	277	0	0	42	34
nsp03_ELME000425	52	79	81	556	0	2	126	204
nsp03_ELME000095	25	39	120	278	123	127	0	34
nsp03_ELME000439	25	0	1	0	123	127	0	0
nsp03_ELME000120	252	1112	841	3199	2343	2423	882	646
nsp03_ELME000409	25	0	60	0	0	0	0	0
nsp03_ELME000328	123	417	480	1807	498	516	252	136
nsp03_ELME000436	25	0	0	0	0	0	42	0
nsp03_ELME000423	25	39	60	556	246	253	0	0
nsp03_ELME000241	0	39	0	0	0	0	0	0
nsp03_ELME000232	0	0	0	0	0	0	0	34
nsp03_ELME000364	100	39	180	278	246	255	0	34
nsp03_ELME000362	0	0	0	0	0	0	42	0
nsp03_ELME000313	51	234	179	556	369	381	168	136
nsp03_ELME000106	52	78	120	224	368	378	126	102
nsp03_ELME000198	0	0	0	0	123	127	84	34
nsp03_ELME000093	50	39	120	139	123	127	0	0
nsp03_ELME000435	75	195	62	555	0	1	126	68
nsp03_ELME000122	27	156	240	680	243	254	42	68
nsp03_ELME000142	25	0	60	0	0	0	0	0
nsp03_ELME000220	156	337	180	1703	1971	2032	841	476
nsp03_ELME000422	0	0	0	0	1	0	42	0
nsp03_ELME000098	0	0	0	0	0	0	42	34
nsp03_ELME000465	125	273	301	1669	741	761	168	170
nsp03_ELME000410	0	78	0	139	0	0	0	0
nsp03_ELME000012	25	39	60	139	851	917	42	68
nsp03_ELME000477	104	275	0	960	497	508	294	136
nsp03_ELME000336	457	786	1397	3371	3365	3566	1176	850
nsp03_ELME000358	75	87	0	140	246	246	0	34
nsp03_ELME000395	27	195	475	952	244	254	168	34
nsp03_ELME000432	100	273	362	1115	739	760	294	204
nsp03_ELME000047	25	78	0	416	246	254	0	35
nsp03_ELME000197	75	39	447	971	983	1017	296	204
nsp03_ELME000370	648	1791	1738	6058	3820	3987	1259	1088
nsp03_ELME000276	0	0	0	0	0	0	42	34
nsp03_ELME000240	43	0	0	0	123	127	0	0
nsp03_ELME000334	0	0	0	139	0	0	0	34
nsp03_ELME000427	0	0	60	0	0	0	0	0
nsp03_ELME000105	0	39	0	0	0	0	0	0
nsp03_ELME000287	0	0	60	3	0	0	0	0
nsp03_ELME000061	0	0	2	0	0	0	0	0
nsp03_ELME000062	75	233	85	749	1107	1142	210	170
nsp03_ELME000444	600	1352	1755	3766	4059	4205	1137	1019
nsp03_ELME000118	0	39	0	278	123	127	0	0
nsp03_ELME000254	0	0	0	0	123	127	0	0
nsp03_ELME000333	224	287	481	1334	1115	1176	294	204
nsp03_ELME000293	0	0	0	1	123	121	0	34
nsp03_ELME000153	49	39	0	139	0	0	0	0
nsp03_ELME000482	1	117	1	279	0	0	0	34
nsp03_ELME000271	50	0	0	1	123	127	0	0
nsp03_ELME000289	50	0	0	0	240	247	0	0
nsp03_ELME000351	0	0	60	0	0	0	0	0
nsp03_ELME000182	567	1416	1324	4034	3813	3942	1514	1496
nsp03_ELME000080	75	78	240	1	0	0	86	34
nsp03_ELME000365	971	2020	2144	7182	6194	6354	2015	1871
nsp03_ELME000320	0	0	0	0	0	0	42	68
nsp03_ELME000193	50	273	81	359	123	130	48	0
nsp03_ELME000459	141	78	120	417	240	255	84	34
nsp03_ELME000450	25	0	60	0	0	0	0	0
nsp03_ELME000397	22	0	0	139	0	0	0	0
nsp03_ELME000172	2	0	0	0	0	0	0	0
nsp03_ELME000103	0	0	0	0	246	254	0	0
nsp03_ELME000102	75	194	61	556	1352	1424	126	204
nsp03_ELME000316	0	0	60	0	0	0	0	0
nsp03_ELME000099	0	0	60	0	2	0	0	0
nsp03_ELME000159	153	282	152	558	996	985	210	272
nsp03_ELME000443	25	105	174	413	615	636	252	102
nsp03_ELME000045	50	39	360	277	490	509	42	34
nsp03_ELME000270	0	0	0	0	122	127	0	0
nsp03_ELME000449	24	0	0	0	0	0	0	0
nsp03_ELME000394	226	405	510	1113	614	635	376	408
nsp03_ELME000148	100	0	180	1	0	0	0	0
nsp03_ELME000388	0	0	0	0	120	126	42	34
nsp03_ELME000137	100	428	358	1249	861	890	168	136
nsp03_ELME000441	0	39	60	139	119	127	0	0
nsp03_ELME000083	125	234	120	416	492	508	210	136
nsp03_ELME000133	25	0	37	0	246	255	42	66
nsp03_ELME000002	171	156	84	556	123	127	84	102
nsp03_ELME000452	0	20	0	0	123	128	0	0
nsp03_ELME000326	25	0	60	2	0	0	0	0
nsp03_ELME000428	25	78	0	0	123	127	0	34
nsp03_ELME000417	127	272	178	992	1598	1650	252	170
nsp03_ELME000413	0	78	0	279	0	0	0	34
nsp03_ELME000124	0	78	0	0	0	0	0	0
nsp03_ELME000302	0	0	0	0	0	0	42	0
nsp03_ELME000367	25	78	2	139	1	0	84	102
nsp03_ELME000368	293	663	638	2987	1969	2064	839	612
nsp03_ELME000317	75	117	240	363	369	382	84	68
nsp03_ELME000155	171	165	480	1244	1214	1250	504	273
nsp03_ELME000094	0	0	0	0	123	127	42	34
nsp03_ELME000308	18	0	59	0	0	0	0	0
nsp03_ELME000237	0	39	60	0	0	0	0	0
nsp03_ELME000020	27	39	1	556	246	254	210	102
nsp03_ELME000052	611	856	1370	3350	4508	4611	1260	1394
nsp03_ELME000408	0	0	1	0	0	0	0	0
nsp03_ELME000337	100	272	180	557	738	763	294	272
nsp03_ELME000429	4	39	0	1	0	0	84	34
nsp03_ELME000292	4	9	0	0	0	0	0	0
nsp03_ELME000064	203	428	400	1397	1593	1663	924	544
nsp03_ELME000458	134	390	491	1112	1108	1144	294	238
nsp03_ELME000460	25	0	0	0	123	127	0	0
nsp03_ELME000278	50	0	0	1	122	127	0	34
nsp03_ELME000085	495	312	738	1765	2092	2094	840	646
nsp03_ELME000335	152	287	240	555	1107	1141	42	1
nsp03_ELME000369	148	158	70	543	617	635	420	306
nsp03_ELME000426	0	0	0	0	0	1	0	0
nsp03_ELME000285	0	0	0	0	123	128	42	34
nsp03_ELME000247	0	0	0	139	0	0	0	0
nsp03_ELME000160	0	0	0	0	123	127	42	34
nsp03_ELME000371	0	0	1	0	123	126	0	0
nsp03_ELME000474	50	78	180	139	369	380	126	102
nsp03_ELME000393	225	234	472	1942	1107	1141	376	476
nsp03_ELME000108	77	156	123	835	1353	1394	252	170
nsp03_ELME000434	0	78	60	0	345	368	42	0
nsp03_ELME000149	100	468	689	1251	1368	1402	126	170
nsp03_ELME000301	0	78	0	0	0	0	0	0
nsp03_ELME000063	350	662	876	1874	2214	2295	674	748
nsp03_ELME000233	202	352	538	2224	975	1004	210	170
nsp03_ELME000070	150	427	368	1426	1111	1144	377	544
nsp03_ELME000134	0	39	0	0	0	0	42	34
nsp03_ELME000084	50	273	60	831	247	254	210	136
nsp03_ELME000239	200	195	411	1121	1425	1391	372	272
nsp03_ELME000202	173	233	360	1111	738	762	420	170
nsp03_ELME000053	527	816	1079	3473	4170	4308	1637	1156
nsp03_ELME000101	25	0	60	0	123	127	0	0
nsp03_ELME000156	25	117	120	0	245	254	42	0
nsp03_ELME000100	77	117	123	557	615	635	252	136
nsp03_ELME000184	0	0	0	0	6	7	42	34
nsp04_ELME000452	0	0	0	0	0	0	0	34
nsp04_ELME000063	75	229	180	976	246	256	42	136
nsp04_ELME000411	0	39	0	139	0	0	0	0
nsp04_ELME000108	25	78	120	149	246	260	84	68
nsp04_ELME000012	25	39	0	149	123	128	84	68
nsp04_ELME000365	148	390	418	1666	738	770	294	102
nsp04_ELME000435	0	0	1	0	123	128	0	0
nsp04_ELME000395	25	39	60	277	246	255	0	34
nsp04_ELME000328	175	194	240	555	246	258	126	136
nsp04_ELME000100	0	78	120	139	123	132	42	34
nsp04_ELME000061	0	39	0	139	0	0	0	0
nsp04_ELME000462	0	33	0	0	123	128	0	0
nsp04_ELME000220	50	39	179	277	246	256	124	136
nsp04_ELME000441	25	39	0	0	123	128	42	0
nsp04_ELME000458	131	236	240	1235	369	386	168	136
nsp04_ELME000304	0	0	0	138	0	0	0	1
nsp04_ELME000231	0	0	0	139	0	0	0	0
nsp04_ELME000358	50	0	0	0	0	0	42	102
nsp04_ELME000153	50	0	60	0	0	0	42	34
nsp04_ELME000477	50	39	60	278	0	0	42	34
nsp04_ELME000337	50	78	60	140	123	130	84	68
nsp04_ELME000083	0	39	60	153	0	0	0	0
nsp04_ELME000292	0	0	0	0	123	128	0	0
nsp04_ELME000364	0	0	0	0	123	128	0	0
nsp04_ELME000133	0	0	0	0	123	128	0	0
nsp04_ELME000474	56	39	60	140	123	129	0	35
nsp04_ELME000329	0	0	59	0	0	0	0	0
nsp04_ELME000334	0	0	0	0	0	0	42	0
nsp04_ELME000321	23	1	60	138	246	256	0	0
nsp04_ELME000331	0	0	0	139	0	0	0	0
nsp04_ELME000102	25	39	15	139	123	128	84	68
nsp04_ELME000335	0	78	0	139	246	256	0	0
nsp04_ELME000059	0	0	0	0	0	1	0	0
nsp04_ELME000439	0	0	60	1	0	0	0	34
nsp04_ELME000313	25	78	120	278	246	256	42	34
nsp04_ELME000432	50	0	60	0	0	0	40	68
nsp04_ELME000285	25	0	0	139	123	128	0	0
nsp04_ELME000193	0	0	60	0	123	128	0	34
nsp04_ELME000450	25	0	0	0	123	128	0	0
nsp04_ELME000428	25	0	0	0	0	0	0	0
nsp04_ELME000237	0	39	0	0	0	0	0	0
nsp04_ELME000081	52	39	0	138	246	256	84	68
nsp04_ELME000045	0	39	61	0	0	0	0	0
nsp04_ELME000020	75	79	239	432	492	512	126	103
nsp04_ELME000317	0	0	0	0	0	0	42	34
nsp04_ELME000442	50	273	121	693	738	768	126	136
nsp04_ELME000095	25	78	60	139	123	128	84	68
nsp04_ELME000367	0	0	60	0	123	128	0	1
nsp04_ELME000149	0	0	0	138	0	0	84	68
nsp04_ELME000197	25	156	60	417	253	257	84	0
nsp04_ELME000162	0	0	0	0	123	129	42	34
nsp04_ELME000333	23	39	60	139	0	0	42	0
nsp04_ELME000417	2	156	60	286	369	384	84	68
nsp04_ELME000094	0	39	0	0	0	0	0	0
nsp04_ELME000137	25	39	120	1	123	129	84	68
nsp04_ELME000117	0	39	0	139	0	0	42	34
nsp04_ELME000249	0	0	60	0	0	0	0	0
nsp04_ELME000041	0	0	0	0	0	0	42	0
nsp04_ELME000351	0	0	0	0	0	0	42	34
nsp04_ELME000425	0	0	0	0	123	128	0	0
nsp04_ELME000293	0	0	0	0	123	128	42	34
nsp04_ELME000368	150	203	359	971	735	768	211	239
nsp04_ELME000444	200	561	357	1665	984	1046	503	442
nsp04_ELME000155	25	0	118	0	246	256	84	102
nsp04_ELME000436	0	0	0	0	0	4	0	0
nsp04_ELME000308	25	0	60	0	0	0	0	0
nsp04_ELME000233	26	39	15	0	123	128	42	34
nsp04_ELME000465	150	156	420	958	860	895	168	136
nsp04_ELME000064	75	39	119	139	123	128	166	102
nsp04_ELME000413	0	0	0	139	0	0	0	0
nsp04_ELME000184	0	39	0	0	0	0	0	0
nsp04_ELME000182	350	507	780	1805	1845	1920	630	546
nsp04_ELME000053	177	429	419	1398	984	1016	210	339
nsp04_ELME000289	0	0	0	0	0	0	0	33
nsp04_ELME000239	125	156	2	280	246	256	42	68
nsp04_ELME000062	0	39	60	0	246	256	0	34
nsp04_ELME000146	100	117	240	278	492	512	252	170
nsp04_ELME000336	200	429	481	1668	1353	1408	546	373
nsp04_ELME000410	0	0	0	0	0	1	0	0
nsp04_ELME000202	25	39	119	278	491	511	84	67
nsp04_ELME000482	0	0	0	0	122	127	0	0
nsp04_ELME000122	75	117	120	277	123	128	84	68
nsp04_ELME000079	0	39	0	0	0	0	42	34
nsp04_ELME000136	100	78	120	277	247	257	126	170
nsp04_ELME000052	125	280	299	1115	738	775	420	306
nsp04_ELME000393	25	0	60	0	369	384	0	0
nsp04_ELME000065	0	39	1	138	0	0	0	0
nsp04_ELME000326	0	0	0	1	123	128	42	34
nsp04_ELME000142	25	0	60	0	0	0	0	0
nsp04_ELME000084	25	39	60	278	246	257	42	34
nsp04_ELME000370	250	548	959	1661	1719	1785	463	476
nsp04_ELME000443	25	0	60	0	0	0	42	34
nsp04_ELME000070	25	83	120	416	369	377	0	0
nsp04_ELME000106	25	0	60	138	0	0	0	0
nsp04_ELME000459	25	38	0	139	0	0	0	0
nsp04_ELME000394	0	0	60	0	0	0	42	34
nsp04_ELME000120	256	585	720	2220	1476	1536	588	476
nsp04_ELME000124	0	6	0	0	0	0	0	0
nsp04_ELME000369	25	78	60	416	123	128	84	68
nsp04_ELME000438	0	0	0	139	0	0	0	0
nsp04_ELME000080	50	117	60	417	246	257	42	34
nsp04_ELME000101	0	0	0	0	0	0	0	34
nsp04_ELME000148	0	0	0	0	0	0	39	0
nsp04_ELME000159	100	78	120	277	247	257	126	170
nsp04_ELME000085	100	78	240	557	369	383	336	272
nsp05_ELME000136	50	78	120	278	246	256	126	102
nsp05_ELME000459	25	0	0	0	123	128	42	34
nsp05_ELME000053	100	168	240	830	739	774	168	102
nsp05_ELME000474	0	0	120	0	0	0	42	34
nsp05_ELME000020	25	0	88	0	0	0	42	34
nsp05_ELME000368	50	129	180	697	493	512	168	136
nsp05_ELME000442	100	78	180	274	492	530	168	68
nsp05_ELME000395	0	39	0	139	0	0	42	0
nsp05_ELME000202	25	39	60	139	123	128	42	34
nsp05_ELME000095	0	0	0	139	123	128	42	34
nsp05_ELME000220	0	117	60	555	246	256	210	136
nsp05_ELME000335	0	40	0	139	0	0	84	68
nsp05_ELME000233	0	39	0	0	123	128	42	34
nsp05_ELME000122	25	0	0	139	246	256	42	34
nsp05_ELME000239	50	39	120	139	123	128	43	34
nsp05_ELME000316	0	38	0	0	123	128	42	34
nsp05_ELME000062	50	117	57	417	246	256	125	102
nsp05_ELME000193	0	39	0	137	123	128	0	0
nsp05_ELME000428	0	39	0	0	0	0	42	34
nsp05_ELME000197	0	78	60	556	1	0	42	34
nsp05_ELME000155	25	129	120	417	369	384	84	68
nsp05_ELME000070	75	0	120	139	492	512	168	102
nsp05_ELME000052	125	168	180	695	492	512	168	136
nsp05_ELME000163	25	78	60	148	246	256	0	0
nsp05_ELME000159	50	78	120	278	246	256	126	102
nsp05_ELME000444	100	116	361	417	861	896	168	34
nsp05_ELME000120	100	195	448	695	615	640	252	204
nsp05_ELME000045	0	0	0	137	0	0	42	34
nsp05_ELME000337	25	0	60	0	123	128	42	34
nsp05_ELME000432	0	39	0	269	0	0	0	0
nsp05_ELME000417	25	117	60	417	123	128	42	34
nsp05_ELME000458	50	118	268	417	369	384	126	102
nsp05_ELME000085	151	78	240	139	247	256	168	170
nsp05_ELME000079	25	39	60	139	246	256	0	0
nsp05_ELME000302	25	0	60	0	0	0	0	0
nsp05_ELME000146	75	39	120	140	123	128	168	136
nsp05_ELME000369	0	33	0	139	0	0	42	34
nsp05_ELME000303	0	0	0	0	0	0	42	34
nsp05_ELME000313	0	0	57	138	123	128	0	0
nsp05_ELME000100	0	39	0	139	0	0	0	0
nsp05_ELME000429	25	39	60	139	0	0	42	34
nsp05_ELME000289	25	39	0	0	123	128	0	0
nsp05_ELME000065	0	0	0	0	245	256	0	0
nsp05_ELME000465	50	78	180	278	246	256	84	68
nsp05_ELME000482	25	39	0	278	0	0	0	0
nsp05_ELME000063	76	155	119	691	369	390	125	68
nsp05_ELME000002	2	0	0	0	0	0	0	0
nsp05_ELME000108	0	39	0	139	0	0	0	0
nsp05_ELME000149	1	78	0	279	0	0	0	0
nsp05_ELME000162	0	0	0	0	123	128	42	34
nsp05_ELME000446	0	39	0	0	0	0	0	0
nsp05_ELME000441	0	0	60	0	0	0	0	0
nsp05_ELME000328	0	39	0	279	0	0	84	68
nsp05_ELME000182	27	234	120	834	615	640	45	34
nsp05_ELME000231	0	39	0	139	0	0	0	0
nsp05_ELME000102	25	0	0	0	0	0	84	68
nsp05_ELME000394	0	0	60	0	0	0	0	0
nsp05_ELME000064	25	39	120	139	246	256	84	68
nsp05_ELME000336	25	195	420	836	861	896	168	102
nsp05_ELME000084	0	0	0	139	0	0	0	0
nsp05_ELME000106	0	0	60	2	0	0	0	0
nsp05_ELME000477	0	39	0	139	123	128	42	34
nsp05_ELME000365	110	234	420	832	247	256	129	136
nsp05_ELME000285	25	39	60	139	123	128	42	34
nsp05_ELME000081	0	0	60	0	0	0	0	0
nsp05_ELME000333	1	78	60	278	123	128	0	0
nsp05_ELME000007	0	0	60	0	0	0	0	0
nsp05_ELME000393	0	0	0	0	0	0	42	0
nsp05_ELME000157	0	39	0	139	0	0	0	0
nsp05_ELME000443	34	12	60	138	0	0	0	0
nsp05_ELME000370	125	168	268	975	616	640	210	170
nsp05_ELME000364	0	0	0	0	0	0	42	34
nsp05_ELME000097	0	0	60	0	0	0	0	0
nsp05_ELME000388	0	0	60	0	0	0	0	0
nsp05_ELME000358	25	39	60	0	123	128	42	34
nsp06_ELME000337	0	39	60	277	123	128	0	34
nsp06_ELME000149	25	78	180	139	123	128	84	34
nsp06_ELME000182	150	506	420	1527	987	1024	252	238
nsp06_ELME000106	0	0	0	138	0	0	0	0
nsp06_ELME000008	0	0	1	0	123	128	0	0
nsp06_ELME000135	0	39	0	0	0	0	0	0
nsp06_ELME000020	50	162	60	278	247	257	84	68
nsp06_ELME000108	0	39	1	136	123	128	42	68
nsp06_ELME000095	25	0	0	0	123	128	42	34
nsp06_ELME000321	0	0	0	0	0	0	42	0
nsp06_ELME000142	0	0	0	0	123	128	0	0
nsp06_ELME000317	25	39	0	278	122	128	0	0
nsp06_ELME000184	25	0	62	0	0	0	0	0
nsp06_ELME000053	125	117	360	962	612	639	126	136
nsp06_ELME000358	25	0	60	130	123	128	0	0
nsp06_ELME000202	0	39	0	138	246	256	126	102
nsp06_ELME000441	0	0	60	0	0	0	0	0
nsp06_ELME000136	50	0	120	130	483	510	0	0
nsp06_ELME000432	25	0	181	138	123	128	126	68
nsp06_ELME000052	150	156	301	575	855	895	126	68
nsp06_ELME000368	75	351	362	833	787	788	168	100
nsp06_ELME000045	25	0	0	276	0	0	84	68
nsp06_ELME000459	25	0	118	0	0	0	0	0
nsp06_ELME000458	100	39	60	139	247	257	126	136
nsp06_ELME000163	0	0	0	0	123	128	0	0
nsp06_ELME000335	50	0	106	140	246	256	84	68
nsp06_ELME000254	0	0	0	139	0	0	0	0
nsp06_ELME000156	0	0	0	0	0	0	42	34
nsp06_ELME000084	0	117	60	137	123	128	126	102
nsp06_ELME000395	25	117	77	1	74	108	84	34
nsp06_ELME000482	0	39	0	139	0	1	0	0
nsp06_ELME000083	25	117	0	139	123	128	0	0
nsp06_ELME000328	150	111	378	124	246	255	42	102
nsp06_ELME000333	25	117	106	430	123	129	126	136
nsp06_ELME000477	50	39	74	138	123	128	42	34
nsp06_ELME000148	0	39	0	139	0	0	0	0
nsp06_ELME000411	0	0	1	0	123	128	0	0
nsp06_ELME000428	0	0	0	0	117	126	0	0
nsp06_ELME000146	100	156	301	278	369	384	168	136
nsp06_ELME000120	100	351	241	832	862	897	294	238
nsp06_ELME000080	50	39	180	139	246	256	42	34
nsp06_ELME000220	0	0	0	139	123	128	84	68
nsp06_ELME000285	25	39	60	139	123	128	0	34
nsp06_ELME000102	0	0	1	0	123	128	42	34
nsp06_ELME000300	25	0	0	0	0	0	0	0
nsp06_ELME000063	25	0	60	277	123	128	84	68
nsp06_ELME000064	25	78	60	276	246	256	84	34
nsp06_ELME000133	25	0	0	0	0	0	0	0
nsp06_ELME000394	0	39	0	139	0	0	126	102
nsp06_ELME000085	0	39	120	0	246	256	126	136
nsp06_ELME000435	0	39	60	0	0	1	0	0
nsp06_ELME000450	0	0	60	1	0	0	0	0
nsp06_ELME000465	75	39	180	141	615	640	168	102
nsp06_ELME000393	25	0	119	0	0	0	0	0
nsp06_ELME000081	25	39	0	425	246	256	84	68
nsp06_ELME000442	25	78	60	277	123	128	42	34
nsp06_ELME000100	0	39	0	136	123	128	0	34
nsp06_ELME000237	25	39	0	277	123	128	42	34
nsp06_ELME000369	25	116	60	414	123	128	0	0
nsp06_ELME000444	225	389	660	833	491	511	168	170
nsp06_ELME000334	0	0	1	0	0	0	0	0
nsp06_ELME000070	25	39	60	0	123	128	42	34
nsp06_ELME000122	50	39	0	138	246	256	84	68
nsp06_ELME000159	50	0	120	130	483	510	0	0
nsp06_ELME000313	0	0	0	139	0	0	0	0
nsp06_ELME000289	0	0	0	0	123	128	0	0
nsp06_ELME000155	25	0	60	0	123	128	42	34
nsp06_ELME000233	75	0	179	0	246	256	126	102
nsp06_ELME000370	200	507	540	1527	1280	1299	336	272
nsp06_ELME000304	0	33	0	0	49	20	0	0
nsp06_ELME000065	0	0	0	138	0	0	0	0
nsp06_ELME000137	25	0	74	0	0	0	42	34
nsp06_ELME000062	25	39	120	0	246	256	42	34
nsp06_ELME000474	0	0	0	0	0	0	84	34
nsp06_ELME000193	0	0	60	0	0	0	0	0
nsp06_ELME000367	25	39	60	138	246	256	42	34
nsp06_ELME000388	25	0	0	0	0	0	0	0
nsp06_ELME000197	0	78	120	140	0	0	42	34
nsp06_ELME000239	0	39	60	138	369	384	84	34
nsp06_ELME000240	25	0	0	0	0	0	0	0
nsp06_ELME000365	100	234	422	709	978	1021	294	170
nsp06_ELME000162	0	0	0	0	123	128	0	0
nsp06_ELME000326	25	0	0	0	0	0	0	0
nsp06_ELME000443	25	0	0	0	0	0	0	0
nsp06_ELME000336	125	156	540	970	1107	1152	294	238
nsp06_ELME000462	25	39	1	0	0	0	0	0
nsp06_ELME000012	0	0	1	136	0	0	42	34
nsp06_ELME000460	0	0	60	1	0	0	42	34
nsp06_ELME000417	25	117	61	140	492	512	168	136
nsp06_ELME000117	0	39	0	137	123	128	42	34
nsp06_ELME000371	0	0	60	0	0	0	0	0
nsp07_ELME000368	0	39	0	138	123	128	0	0
nsp07_ELME000326	25	0	60	0	0	0	0	0
nsp07_ELME000285	25	39	60	138	123	128	42	34
nsp07_ELME000045	25	39	60	139	0	0	42	34
nsp07_ELME000388	0	0	0	0	0	0	42	34
nsp07_ELME000117	25	0	0	138	0	0	0	0
nsp07_ELME000370	0	39	0	138	246	256	0	0
nsp07_ELME000182	50	78	120	139	0	0	0	0
nsp07_ELME000136	0	0	0	0	123	128	0	0
nsp07_ELME000193	0	0	0	0	0	0	42	34
nsp07_ELME000432	0	39	60	139	123	128	84	68
nsp07_ELME000458	0	39	0	0	0	0	0	0
nsp07_ELME000065	0	0	0	0	123	128	42	34
nsp07_ELME000369	0	0	0	0	123	128	0	0
nsp07_ELME000443	0	39	0	0	0	0	0	0
nsp07_ELME000393	25	45	60	138	123	128	42	34
nsp07_ELME000321	25	0	0	0	0	0	42	34
nsp07_ELME000482	25	0	60	0	0	0	0	0
nsp07_ELME000358	0	0	0	0	123	128	0	0
nsp07_ELME000425	0	39	0	138	0	0	0	0
nsp07_ELME000197	0	39	0	138	246	256	0	0
nsp07_ELME000337	0	0	0	139	0	0	0	0
nsp07_ELME000159	0	0	0	0	123	128	0	0
nsp07_ELME000070	25	0	118	0	0	0	0	0
nsp07_ELME000442	25	78	60	277	0	0	0	0
nsp07_ELME000063	50	78	119	276	123	128	84	68
nsp07_ELME000417	0	0	0	0	0	0	42	34
nsp07_ELME000435	0	0	0	0	0	0	42	34
nsp07_ELME000328	0	0	0	0	123	128	0	0
nsp07_ELME000335	25	0	60	0	123	128	84	68
nsp07_ELME000334	0	0	0	1	0	0	0	0
nsp07_ELME000365	0	78	60	139	492	511	168	136
nsp07_ELME000053	0	39	0	275	123	128	42	34
nsp07_ELME000336	75	0	180	0	246	256	0	0
nsp07_ELME000085	0	0	0	0	123	128	0	0
nsp07_ELME000146	0	0	0	138	0	0	0	0
nsp07_ELME000444	25	78	62	139	369	383	84	68
nsp07_ELME000198	0	39	0	138	123	128	0	0
nsp07_ELME000239	25	39	60	277	123	128	0	0
nsp07_ELME000450	25	0	60	0	0	0	0	0
nsp07_ELME000333	0	6	0	0	123	128	84	68
nsp07_ELME000052	25	78	60	139	246	256	42	34
nsp07_ELME000064	50	39	0	139	0	0	0	0
nsp07_ELME000220	25	0	0	138	0	0	0	0
nsp07_ELME000316	0	0	0	0	0	2	0	0
nsp07_ELME000120	0	39	0	0	0	0	0	0
nsp07_ELME000477	0	39	0	139	123	128	0	0
nsp07_ELME000079	25	0	60	0	0	0	0	0
nsp07_ELME000133	0	0	0	0	123	128	0	0
nsp08_ELME000442	50	39	120	139	491	512	42	68
nsp08_ELME000443	25	0	60	0	0	0	0	0
nsp08_ELME000432	25	0	60	0	123	128	42	34
nsp08_ELME000182	0	39	60	139	0	0	0	0
nsp08_ELME000365	100	195	360	558	985	1024	294	238
nsp08_ELME000155	50	0	60	0	246	256	42	34
nsp08_ELME000103	0	0	0	0	0	0	42	34
nsp08_ELME000462	0	39	0	417	0	0	42	34
nsp08_ELME000465	25	0	120	139	0	0	126	102
nsp08_ELME000417	0	0	0	0	123	128	84	68
nsp08_ELME000002	25	0	60	0	0	0	42	34
nsp08_ELME000388	1	0	0	0	0	0	0	0
nsp08_ELME000411	0	39	0	139	0	0	0	0
nsp08_ELME000012	25	0	60	0	0	0	0	0
nsp08_ELME000202	0	0	120	0	0	0	42	34
nsp08_ELME000444	118	234	301	696	369	384	42	34
nsp08_ELME000084	25	0	60	0	0	0	0	0
nsp08_ELME000333	50	39	0	1	123	128	84	68
nsp08_ELME000482	0	39	0	139	123	128	42	34
nsp08_ELME000278	0	0	0	0	0	0	42	34
nsp08_ELME000120	25	39	120	274	123	128	0	34
nsp08_ELME000368	0	39	60	278	369	384	84	68
nsp08_ELME000239	75	78	180	557	369	384	42	34
nsp08_ELME000146	75	78	180	0	123	128	84	68
nsp08_ELME000233	25	39	60	139	0	1	42	34
nsp08_ELME000395	25	39	60	139	123	128	84	68
nsp08_ELME000081	25	0	120	0	123	128	0	0
nsp08_ELME000197	25	0	60	0	0	0	0	0
nsp08_ELME000370	77	156	300	695	737	768	168	136
nsp08_ELME000070	25	0	60	0	122	128	0	0
nsp08_ELME000100	0	0	60	0	0	0	42	34
nsp08_ELME000335	0	39	60	1	123	128	0	0
nsp08_ELME000065	25	0	0	0	0	0	0	0
nsp08_ELME000269	0	0	0	0	123	128	0	0
nsp08_ELME000321	34	78	60	278	246	256	0	0
nsp08_ELME000408	0	0	0	0	123	128	42	34
nsp08_ELME000288	0	0	0	0	0	0	42	34
nsp08_ELME000337	0	0	60	139	123	128	0	0
nsp08_ELME000106	25	0	60	0	0	0	0	0
nsp08_ELME000136	25	0	60	0	123	128	42	34
nsp08_ELME000079	0	0	0	3	123	127	42	34
nsp08_ELME000193	25	0	120	0	0	0	0	0
nsp08_ELME000334	25	0	60	0	0	0	0	0
nsp08_ELME000085	50	111	120	538	369	384	126	102
nsp08_ELME000063	41	39	240	140	246	256	42	68
nsp08_ELME000064	23	78	60	278	123	128	42	34
nsp08_ELME000394	50	39	50	139	123	126	42	34
nsp08_ELME000220	23	39	60	139	123	128	42	34
nsp08_ELME000052	0	39	60	139	244	256	0	0
nsp08_ELME000108	25	0	120	0	0	0	42	34
nsp08_ELME000285	25	39	60	139	123	128	42	34
nsp08_ELME000232	25	0	50	0	0	0	0	0
nsp08_ELME000053	41	111	180	417	491	512	126	136
nsp08_ELME000423	0	0	0	0	0	1	0	0
nsp08_ELME000062	50	0	60	139	123	128	0	0
nsp08_ELME000159	25	0	60	0	123	128	42	34
nsp08_ELME000433	25	0	60	0	0	0	0	0
nsp08_ELME000020	25	0	60	0	123	128	0	0
nsp08_ELME000458	25	0	120	139	0	0	0	0
nsp08_ELME000313	0	0	0	0	123	128	0	0
nsp08_ELME000254	25	33	60	0	123	128	0	0
nsp08_ELME000441	0	39	0	139	0	0	0	0
nsp08_ELME000117	48	0	0	0	123	128	42	34
nsp08_ELME000293	0	39	0	0	0	0	0	0
nsp08_ELME000393	25	39	0	139	123	128	84	68
nsp08_ELME000336	25	78	60	416	245	256	126	102
nsp08_ELME000474	0	39	0	135	0	0	42	0
nsp08_ELME000102	50	78	120	140	126	142	84	68
nsp09_ELME000062	0	0	1	0	0	0	0	0
nsp09_ELME000063	0	0	0	0	0	0	42	34
nsp09_ELME000052	50	45	120	278	368	383	84	68
nsp09_ELME000394	50	0	120	0	0	0	0	0
nsp09_ELME000353	25	39	60	139	123	128	42	34
nsp09_ELME000333	25	39	60	139	0	0	42	34
nsp09_ELME000020	0	78	0	277	0	0	0	0
nsp09_ELME000300	25	0	60	0	0	0	0	0
nsp09_ELME000053	25	39	0	139	245	255	42	34
nsp09_ELME000367	25	39	0	139	123	128	42	34
nsp09_ELME000269	25	0	0	0	0	0	0	0
nsp09_ELME000432	0	0	0	0	123	128	0	0
nsp09_ELME000369	0	0	0	0	123	127	0	0
nsp09_ELME000153	0	0	60	0	0	0	0	0
nsp09_ELME000120	50	123	120	416	246	256	84	68
nsp09_ELME000308	0	0	60	0	0	0	0	0
nsp09_ELME000058	25	39	0	139	123	128	42	34
nsp09_ELME000070	0	39	0	139	123	128	42	34
nsp09_ELME000337	0	0	0	0	0	0	42	34
nsp09_ELME000064	25	0	0	0	0	0	39	34
nsp09_ELME000417	0	0	0	0	0	0	84	68
nsp09_ELME000293	0	0	0	138	0	0	0	0
nsp09_ELME000093	0	0	0	0	123	128	0	0
nsp09_ELME000159	25	0	120	139	0	0	84	68
nsp09_ELME000370	0	0	60	139	246	253	84	68
nsp09_ELME000365	50	78	180	417	492	512	87	68
nsp09_ELME000008	0	0	1	0	0	0	0	0
nsp09_ELME000220	25	0	0	139	0	0	39	34
nsp09_ELME000117	0	0	0	0	123	128	0	0
nsp09_ELME000313	25	39	120	138	123	128	42	34
nsp09_ELME000012	25	0	60	0	0	0	0	0
nsp09_ELME000182	100	78	120	278	246	256	81	68
nsp09_ELME000045	0	0	0	0	123	128	0	0
nsp09_ELME000358	25	0	60	0	0	0	0	0
nsp09_ELME000233	0	39	60	139	123	128	84	68
nsp09_ELME000155	25	0	60	0	123	128	42	34
nsp09_ELME000102	25	0	60	0	123	128	0	0
nsp09_ELME000146	25	78	120	278	123	128	84	68
nsp09_ELME000079	1	0	0	0	0	0	0	0
nsp09_ELME000459	0	0	0	0	0	0	42	34
nsp09_ELME000202	0	39	0	140	0	0	42	34
nsp09_ELME000085	25	78	0	139	246	257	0	0
nsp09_ELME000336	0	78	0	139	123	128	42	34
nsp09_ELME000065	0	0	1	0	0	0	0	0
nsp09_ELME000081	25	0	60	0	123	128	0	0
nsp09_ELME000393	0	39	60	0	0	0	42	34
nsp09_ELME000465	0	39	0	139	0	0	0	0
nsp09_ELME000458	25	84	60	277	0	0	0	0
nsp09_ELME000084	0	39	0	139	0	0	42	34
nsp09_ELME000321	0	39	0	272	123	127	0	0
nsp09_ELME000474	0	6	0	1	123	128	0	0
nsp09_ELME000002	25	0	120	0	0	0	0	0
nsp09_ELME000311	0	0	0	0	123	128	0	0
nsp09_ELME000136	25	0	120	139	0	0	84	68
nsp09_ELME000395	0	0	0	0	0	0	0	34
nsp09_ELME000368	0	0	60	139	123	128	42	34
nsp09_ELME000231	0	0	0	0	123	128	42	34
nsp09_ELME000442	0	0	0	0	123	128	0	0
nsp09_ELME000137	50	39	120	139	123	128	42	34
nsp09_ELME000156	25	0	0	0	0	0	0	0
nsp09_ELME000444	0	0	61	0	123	128	42	34
nsp09_ELME000108	25	0	60	0	0	0	0	0
nsp09_ELME000429	0	0	0	0	0	0	42	34
nsp10_ELME000117	0	0	0	0	123	127	0	0
nsp10_ELME000442	50	77	60	139	246	257	41	34
nsp10_ELME000002	0	39	0	0	123	128	0	0
nsp10_ELME000063	25	39	0	417	123	128	0	0
nsp10_ELME000159	0	0	0	138	246	256	42	34
nsp10_ELME000370	25	39	60	139	0	0	42	34
nsp10_ELME000064	0	0	60	0	0	0	0	0
nsp10_ELME000365	50	232	239	695	496	512	126	102
nsp10_ELME000083	0	0	0	0	0	0	42	34
nsp10_ELME000146	25	0	0	0	127	128	0	0
nsp10_ELME000182	50	117	181	417	246	256	126	102
nsp10_ELME000106	0	0	0	0	123	128	0	0
nsp10_ELME000163	0	39	0	0	0	0	0	0
nsp10_ELME000053	75	78	120	556	123	128	126	102
nsp10_ELME000012	0	39	0	139	0	0	0	0
nsp10_ELME000335	0	0	0	0	123	128	0	0
nsp10_ELME000079	0	0	120	0	123	128	0	0
nsp10_ELME000394	25	39	120	139	123	128	0	0
nsp10_ELME000373	0	0	0	0	0	0	42	34
nsp10_ELME000285	25	39	60	139	123	128	42	34
nsp10_ELME000393	0	39	0	139	0	0	0	0
nsp10_ELME000062	0	0	0	0	0	0	42	0
nsp10_ELME000321	23	1	120	139	0	0	0	0
nsp10_ELME000432	25	39	60	139	123	128	0	0
nsp10_ELME000444	0	78	60	417	123	128	42	34
nsp10_ELME000233	25	39	60	278	123	128	0	0
nsp10_ELME000429	0	0	0	0	123	128	0	0
nsp10_ELME000358	0	0	0	0	123	128	0	0
nsp10_ELME000220	25	39	120	416	0	0	0	0
nsp10_ELME000388	23	0	60	0	0	0	0	0
nsp10_ELME000136	0	0	0	138	246	256	42	34
nsp10_ELME000070	50	39	0	140	246	256	83	68
nsp10_ELME000081	25	0	60	0	0	0	0	0
nsp10_ELME000085	25	6	60	0	123	128	42	34
nsp10_ELME000202	25	0	0	139	0	0	0	0
nsp10_ELME000120	0	0	60	139	123	128	42	34
nsp10_ELME000052	50	39	120	139	123	128	42	34
nsp10_ELME000336	25	39	1	139	123	128	84	68
nsp10_ELME000155	50	77	120	278	298	344	42	34
nsp10_ELME000417	0	0	0	0	4	0	42	0
nsp10_ELME000239	23	39	120	278	246	256	42	34
nsp12_ELME000062	125	61	180	152	738	768	210	136
nsp12_ELME000095	0	34	0	138	123	128	1	34
nsp12_ELME000063	102	162	530	834	984	1024	168	136
nsp12_ELME000409	25	17	0	0	123	128	42	34
nsp12_ELME000289	0	0	0	0	0	0	42	34
nsp12_ELME000459	0	17	0	138	123	127	42	34
nsp12_ELME000103	0	17	0	139	0	0	0	0
nsp12_ELME000358	0	19	0	0	123	128	84	68
nsp12_ELME000106	25	92	175	139	0	0	0	0
nsp12_ELME000197	100	1	73	138	370	384	168	136
nsp12_ELME000442	301	159	133	952	615	640	126	136
nsp12_ELME000393	100	51	0	413	492	512	42	34
nsp12_ELME000254	0	0	3	0	0	0	0	0
nsp12_ELME000172	0	0	60	0	0	0	0	0
nsp12_ELME000369	2	39	58	139	615	640	84	68
nsp12_ELME000058	0	6	0	0	0	0	42	34
nsp12_ELME000085	174	141	0	1379	983	1024	210	204
nsp12_ELME000462	50	20	0	138	123	127	84	68
nsp12_ELME000370	429	606	839	2776	2830	2944	799	680
nsp12_ELME000220	323	84	0	429	982	1023	210	170
nsp12_ELME000336	374	534	1342	571	1600	1669	546	510
nsp12_ELME000395	50	281	805	285	615	639	43	34
nsp12_ELME000133	25	0	0	0	0	0	0	0
nsp12_ELME000423	0	3	241	3	0	0	0	0
nsp12_ELME000124	25	0	0	0	0	0	42	0
nsp12_ELME000046	0	22	0	1	0	0	0	0
nsp12_ELME000450	25	33	60	144	123	128	84	68
nsp12_ELME000146	300	295	777	1521	1358	1408	504	476
nsp12_ELME000433	0	19	57	0	0	0	1	0
nsp12_ELME000053	328	308	308	1110	1476	1536	378	374
nsp12_ELME000240	25	17	0	138	123	128	42	34
nsp12_ELME000163	50	22	60	0	369	384	126	102
nsp12_ELME000231	25	71	238	415	123	128	84	68
nsp12_ELME000428	0	19	0	1	123	128	0	0
nsp12_ELME000122	125	146	52	827	615	639	127	136
nsp12_ELME000300	0	0	0	1	0	0	0	0
nsp12_ELME000438	0	0	60	1	0	0	0	0
nsp12_ELME000435	0	17	120	1	123	128	42	34
nsp12_ELME000102	50	78	0	417	246	255	168	136
nsp12_ELME000012	0	25	0	141	246	256	84	68
nsp12_ELME000193	24	73	120	414	0	0	42	34
nsp12_ELME000120	350	723	418	2364	1969	2048	589	476
nsp12_ELME000482	25	23	58	139	123	128	42	68
nsp12_ELME000136	25	19	48	2	369	384	126	102
nsp12_ELME000360	0	3	0	1	0	0	0	0
nsp12_ELME000167	0	0	0	1	0	0	0	0
nsp12_ELME000184	25	17	59	138	123	128	42	34
nsp12_ELME000100	75	95	1	421	251	257	168	102
nsp12_ELME000337	49	53	1	139	123	127	126	102
nsp12_ELME000436	25	17	60	138	123	128	42	34
nsp12_ELME000314	0	0	1	0	0	0	0	0
nsp12_ELME000047	0	59	60	278	123	128	42	34
nsp12_ELME000061	23	17	0	136	0	0	0	0
nsp12_ELME000198	24	0	0	0	123	128	42	34
nsp12_ELME000083	25	100	60	280	246	256	84	68
nsp12_ELME000142	25	0	0	1	123	128	84	34
nsp12_ELME000321	75	17	0	290	123	128	126	68
nsp12_ELME000253	0	0	0	0	0	0	42	34
nsp12_ELME000008	0	0	60	0	123	128	84	102
nsp12_ELME000422	25	0	60	0	0	0	0	0
nsp12_ELME000149	48	276	718	695	0	0	126	102
nsp12_ELME000411	25	20	130	138	0	0	0	0
nsp12_ELME000249	25	0	0	0	0	0	0	0
nsp12_ELME000159	25	19	48	2	369	384	126	102
nsp12_ELME000098	0	19	0	0	0	0	0	0
nsp12_ELME000162	0	0	0	139	0	0	0	0
nsp12_ELME000002	25	0	60	0	0	0	0	0
nsp12_ELME000364	0	0	0	1	0	0	0	0
nsp12_ELME000425	0	39	0	138	0	0	42	34
nsp12_ELME000052	199	348	919	837	984	1024	337	272
nsp12_ELME000352	0	0	60	0	0	0	0	0
nsp12_ELME000452	25	0	0	0	0	0	0	0
nsp12_ELME000287	25	17	0	138	123	128	42	34
nsp12_ELME000156	0	0	0	0	0	0	42	34
nsp12_ELME000477	0	41	60	0	123	128	0	0
nsp12_ELME000182	325	558	595	1808	1599	1664	504	442
nsp12_ELME000020	50	161	60	145	123	128	0	0
nsp12_ELME000365	422	525	887	2480	1722	1792	420	442
nsp12_ELME000408	0	0	0	0	0	0	42	34
nsp12_ELME000084	125	34	0	276	492	513	168	136
nsp12_ELME000417	200	145	476	831	1107	1152	420	340
nsp12_ELME000444	476	762	1680	1955	1722	1793	588	510
nsp12_ELME000233	75	94	242	284	123	128	84	68
nsp12_ELME000148	0	234	417	3	123	127	42	34
nsp12_ELME000007	0	0	0	0	123	128	0	0
nsp12_ELME000328	150	144	300	559	492	512	210	170
nsp12_ELME000140	0	23	0	0	123	128	0	0
nsp12_ELME000335	75	182	701	147	123	128	1	0
nsp12_ELME000155	75	151	92	554	369	383	168	136
nsp12_ELME000461	0	0	0	0	123	128	0	0
nsp12_ELME000465	100	143	10	830	738	769	336	272
nsp12_ELME000080	50	17	2	138	246	256	84	68
nsp12_ELME000202	125	103	297	692	368	384	83	102
nsp12_ELME000285	25	39	0	139	123	128	0	34
nsp12_ELME000313	50	146	179	279	0	2	43	34
nsp12_ELME000108	75	109	1	561	251	257	168	102
nsp12_ELME000434	0	36	299	4	0	0	0	0
nsp12_ELME000070	175	51	178	261	369	384	84	68
nsp12_ELME000239	75	104	117	966	492	512	126	68
nsp12_ELME000234	0	3	0	0	0	0	0	0
nsp12_ELME000394	75	119	120	278	492	512	126	102
nsp12_ELME000439	0	6	0	0	0	0	0	0
nsp12_ELME000371	0	66	119	1	0	0	0	0
nsp12_ELME000045	0	82	417	140	0	0	0	0
nsp12_ELME000117	25	17	0	138	123	128	42	34
nsp12_ELME000441	0	115	240	5	0	0	0	0
nsp12_ELME000137	75	76	242	141	123	128	126	102
nsp12_ELME000081	77	39	59	277	492	512	125	102
nsp12_ELME000460	1	0	0	0	0	0	0	0
nsp12_ELME000443	75	51	0	413	123	128	84	68
nsp12_ELME000432	25	316	1018	15	0	0	43	0
nsp12_ELME000064	198	67	0	277	492	512	168	136
nsp12_ELME000458	202	240	61	833	984	1024	211	170
nsp12_ELME000367	25	0	63	1	0	1	42	34
nsp12_ELME000317	0	156	180	141	246	255	84	102
nsp12_ELME000474	50	34	0	276	246	256	168	136
nsp12_ELME000368	197	405	547	1527	1476	1535	462	340
nsp12_ELME000326	0	39	0	138	123	128	0	0
nsp12_ELME000065	0	34	60	276	0	0	0	0
nsp12_ELME000079	0	102	60	828	369	384	210	136
nsp12_ELME000475	0	22	0	0	0	0	0	0
nsp12_ELME000333	150	283	596	424	246	256	210	170
nsp13_ELME000079	0	78	0	0	123	128	84	68
nsp13_ELME000197	0	156	120	132	125	128	42	34
nsp13_ELME000118	0	0	0	0	0	0	42	34
nsp13_ELME000462	50	39	60	417	0	0	42	34
nsp13_ELME000133	0	39	0	0	0	0	42	34
nsp13_ELME000148	0	0	0	138	0	0	0	0
nsp13_ELME000064	50	117	120	278	492	529	168	136
nsp13_ELME000433	0	0	0	0	0	1	0	0
nsp13_ELME000137	25	39	120	278	0	0	42	34
nsp13_ELME000432	25	39	120	140	124	128	84	68
nsp13_ELME000450	0	0	119	125	0	0	0	0
nsp13_ELME000102	50	39	120	416	123	128	167	136
nsp13_ELME000364	25	0	0	139	0	0	0	0
nsp13_ELME000444	100	234	360	1122	613	656	168	136
nsp13_ELME000156	0	0	60	0	0	0	0	0
nsp13_ELME000070	125	123	240	15	369	384	126	102
nsp13_ELME000382	0	0	0	0	123	128	0	0
nsp13_ELME000336	125	162	181	1395	861	896	336	272
nsp13_ELME000231	25	0	60	0	123	128	0	0
nsp13_ELME000097	25	0	60	0	0	0	0	0
nsp13_ELME000240	0	0	0	0	234	256	0	0
nsp13_ELME000182	175	663	420	1957	1598	1664	588	476
nsp13_ELME000458	175	234	360	416	247	256	210	170
nsp13_ELME000100	25	78	0	0	0	0	0	0
nsp13_ELME000441	0	0	0	0	123	128	0	0
nsp13_ELME000053	175	390	419	840	1353	1409	294	238
nsp13_ELME000326	0	0	0	139	0	0	0	0
nsp13_ELME000395	50	0	179	0	0	1	0	0
nsp13_ELME000239	176	78	299	569	737	768	84	68
nsp13_ELME000220	125	156	240	279	737	785	210	170
nsp13_ELME000159	50	117	119	281	491	512	42	34
nsp13_ELME000334	0	0	0	3	0	0	0	0
nsp13_ELME000084	50	39	120	279	123	128	84	68
nsp13_ELME000442	150	195	240	683	492	512	252	204
nsp13_ELME000063	200	311	540	817	1107	1152	168	136
nsp13_ELME000122	0	39	0	278	0	0	0	0
nsp13_ELME000370	325	351	839	698	1477	1550	338	272
nsp13_ELME000153	0	0	0	139	123	127	0	0
nsp13_ELME000065	25	39	120	0	0	0	0	0
nsp13_ELME000446	0	0	0	0	0	0	42	34
nsp13_ELME000313	0	0	0	141	0	0	0	0
nsp13_ELME000145	0	39	0	0	0	0	41	34
nsp13_ELME000369	0	78	0	139	123	128	0	0
nsp13_ELME000333	75	78	120	593	492	511	0	0
nsp13_ELME000294	0	0	0	0	123	127	42	34
nsp13_ELME000459	0	0	0	1	0	0	0	0
nsp13_ELME000425	49	0	0	0	246	256	0	0
nsp13_ELME000331	0	0	0	1	0	0	42	34
nsp13_ELME000285	25	39	60	0	123	128	42	34
nsp13_ELME000117	50	78	120	139	126	131	42	34
nsp13_ELME000477	25	39	59	0	123	128	42	34
nsp13_ELME000388	0	0	0	138	123	128	42	34
nsp13_ELME000120	250	312	480	1249	1108	1151	462	373
nsp13_ELME000106	25	39	60	692	123	128	126	102
nsp13_ELME000317	25	6	0	140	0	0	0	0
nsp13_ELME000058	0	0	0	0	0	0	42	34
nsp13_ELME000202	100	195	240	413	615	640	211	170
nsp13_ELME000410	0	0	0	139	0	0	0	0
nsp13_ELME000300	25	39	60	0	246	256	42	34
nsp13_ELME000149	0	39	0	330	123	128	0	0
nsp13_ELME000429	0	0	0	2	0	1	0	0
nsp13_ELME000439	0	0	0	0	0	0	42	34
nsp13_ELME000052	100	312	360	987	615	640	294	237
nsp13_ELME000083	0	39	0	138	245	255	84	67
nsp13_ELME000358	0	0	0	0	123	128	0	0
nsp13_ELME000005	0	0	60	0	0	0	0	0
nsp13_ELME000047	0	0	0	139	0	0	0	0
nsp13_ELME000417	75	117	179	556	247	256	84	68
nsp13_ELME000436	0	0	0	139	0	0	0	0
nsp13_ELME000136	50	117	119	281	493	512	42	34
nsp13_ELME000085	200	234	420	973	738	768	210	170
nsp13_ELME000062	100	78	120	139	247	256	126	102
nsp13_ELME000474	75	78	180	190	247	256	0	0
nsp13_ELME000162	0	0	0	132	0	0	0	0
nsp13_ELME000434	0	0	60	139	0	0	0	0
nsp13_ELME000394	25	78	120	695	246	256	42	34
nsp13_ELME000365	275	651	718	1719	1970	2047	672	543
nsp13_ELME000249	25	0	60	0	0	0	0	0
nsp13_ELME000012	50	0	60	278	123	128	126	102
nsp13_ELME000435	0	0	0	138	0	0	42	34
nsp13_ELME000002	25	0	60	0	123	125	0	0
nsp13_ELME000146	200	312	658	1372	1353	1410	334	272
nsp13_ELME000095	0	39	0	278	0	0	0	0
nsp13_ELME000408	25	39	60	0	123	128	42	34
nsp13_ELME000367	50	78	120	139	246	255	168	136
nsp13_ELME000141	0	39	0	0	0	0	0	0
nsp13_ELME000163	25	39	60	139	246	256	42	34
nsp13_ELME000081	75	195	120	139	492	512	168	135
nsp13_ELME000465	150	273	360	554	492	512	168	136
nsp13_ELME000020	100	0	180	139	0	0	40	34
nsp13_ELME000482	0	39	60	45	246	256	84	68
nsp13_ELME000371	0	0	0	0	123	128	0	0
nsp13_ELME000140	0	0	60	0	0	0	0	0
nsp13_ELME000393	72	39	359	139	0	0	42	34
nsp13_ELME000328	0	39	60	417	123	128	0	0
nsp13_ELME000155	75	78	360	554	246	256	42	34
nsp13_ELME000368	225	195	539	276	984	1041	252	204
nsp13_ELME000233	0	39	60	555	246	256	168	136
nsp13_ELME000443	0	39	0	1	0	0	42	34
nsp13_ELME000237	0	0	0	0	0	0	42	34
nsp13_ELME000337	75	39	180	14	246	256	84	68
nsp13_ELME000335	75	78	120	139	246	256	42	34
nsp13_ELME000093	0	0	0	276	0	0	0	0
nsp13_ELME000321	0	0	0	416	123	128	42	34
nsp13_ELME000108	75	78	0	278	123	128	125	102
nsp14_ELME000432	25	78	120	139	124	128	42	34
nsp14_ELME000117	0	0	0	139	123	128	42	34
nsp14_ELME000020	50	117	120	417	369	382	126	102
nsp14_ELME000435	25	0	60	139	0	0	0	0
nsp14_ELME000328	0	74	0	278	0	0	0	0
nsp14_ELME000368	150	261	300	834	860	895	168	170
nsp14_ELME000102	50	0	121	0	492	513	84	102
nsp14_ELME000047	0	0	0	0	0	2	0	0
nsp14_ELME000417	75	78	120	555	492	515	84	68
nsp14_ELME000321	0	39	0	276	0	0	0	0
nsp14_ELME000428	0	6	0	0	0	0	0	0
nsp14_ELME000369	0	0	0	14	123	128	0	0
nsp14_ELME000142	25	0	60	0	0	0	0	0
nsp14_ELME000460	0	6	0	0	0	0	0	0
nsp14_ELME000136	25	45	180	139	492	512	84	102
nsp14_ELME000459	0	0	60	0	123	128	42	34
nsp14_ELME000364	0	0	0	0	0	0	42	34
nsp14_ELME000167	0	39	0	139	0	0	42	34
nsp14_ELME000393	0	77	0	278	246	256	84	102
nsp14_ELME000062	50	78	60	432	116	123	42	68
nsp14_ELME000289	0	0	0	0	0	0	0	34
nsp14_ELME000124	0	33	0	0	0	0	0	0
nsp14_ELME000395	0	78	10	141	0	0	84	68
nsp14_ELME000149	0	0	60	278	245	256	42	34
nsp14_ELME000063	56	84	120	834	245	257	124	136
nsp14_ELME000202	25	0	121	0	0	0	42	34
nsp14_ELME000450	0	6	0	2	0	0	0	0
nsp14_ELME000335	0	0	0	139	0	0	0	0
nsp14_ELME000002	0	0	0	0	0	0	42	34
nsp14_ELME000163	0	0	60	139	0	0	42	34
nsp14_ELME000465	75	156	180	416	492	510	2	0
nsp14_ELME000371	0	1	0	0	0	0	0	0
nsp14_ELME000233	75	150	180	278	246	257	168	136
nsp14_ELME000444	100	156	240	555	615	642	42	68
nsp14_ELME000155	101	39	180	278	614	640	168	136
nsp14_ELME000442	100	118	240	417	246	256	252	170
nsp14_ELME000085	50	111	165	417	615	640	210	136
nsp14_ELME000220	75	117	60	278	490	512	124	102
nsp14_ELME000458	25	144	60	556	615	640	84	102
nsp14_ELME000337	25	0	60	0	123	128	0	0
nsp14_ELME000012	50	39	61	139	123	128	42	34
nsp14_ELME000285	25	0	60	0	123	128	42	34
nsp14_ELME000313	25	0	60	0	124	127	42	34
nsp14_ELME000100	50	45	61	280	0	0	84	34
nsp14_ELME000446	25	0	60	0	0	0	0	0
nsp14_ELME000122	25	28	60	0	123	128	0	0
nsp14_ELME000108	50	45	122	280	246	256	126	102
nsp14_ELME000333	0	78	0	417	1	0	42	34
nsp14_ELME000064	2	78	0	139	490	512	84	68
nsp14_ELME000070	0	40	120	139	123	128	126	102
nsp14_ELME000474	25	39	60	139	123	128	0	0
nsp14_ELME000334	0	0	0	1	123	128	0	0
nsp14_ELME000427	0	39	60	139	0	0	42	34
nsp14_ELME000231	0	0	0	0	1	0	0	0
nsp14_ELME000084	25	39	60	139	123	128	42	34
nsp14_ELME000336	125	273	239	556	615	640	294	238
nsp14_ELME000239	75	156	120	141	492	511	84	136
nsp14_ELME000300	25	0	60	0	0	0	0	0
nsp14_ELME000197	25	123	120	0	0	0	84	102
nsp14_ELME000159	25	45	180	139	492	512	84	102
nsp14_ELME000056	0	39	0	0	123	128	42	34
nsp14_ELME000358	25	0	60	0	123	128	42	68
nsp14_ELME000065	0	0	60	0	123	148	0	0
nsp14_ELME000365	178	391	540	1669	933	1012	378	340
nsp14_ELME000354	0	39	0	139	0	0	0	0
nsp14_ELME000162	25	78	60	138	246	256	42	34
nsp14_ELME000146	25	203	300	836	492	510	378	307
nsp14_ELME000477	25	0	60	0	246	256	42	34
nsp14_ELME000080	25	117	60	278	246	256	84	68
nsp14_ELME000137	25	39	60	0	123	128	84	69
nsp14_ELME000182	250	429	660	1264	1353	1408	252	238
nsp14_ELME000441	25	39	60	0	123	128	42	34
nsp14_ELME000462	0	6	60	0	123	128	0	0
nsp14_ELME000425	0	6	0	0	123	128	0	0
nsp14_ELME000317	0	39	0	139	0	0	42	34
nsp14_ELME000193	0	34	0	0	0	2	42	34
nsp14_ELME000370	325	546	842	1946	1966	2047	504	442
nsp14_ELME000083	25	39	60	139	246	255	42	34
nsp14_ELME000411	0	0	0	0	0	0	42	34
nsp14_ELME000081	75	117	180	278	246	256	44	34
nsp14_ELME000410	25	0	60	0	0	0	0	0
nsp14_ELME000120	275	339	420	1112	1353	1407	336	306
nsp14_ELME000106	0	42	0	137	0	0	0	0
nsp14_ELME000439	0	0	0	5	0	0	0	0
nsp14_ELME000287	0	39	0	139	123	128	42	34
nsp14_ELME000053	175	306	419	835	615	642	294	306
nsp14_ELME000367	0	39	60	139	123	128	42	34
nsp14_ELME000079	25	111	120	140	246	256	0	0
nsp14_ELME000293	0	0	60	139	0	0	42	0
nsp14_ELME000394	0	111	0	416	0	0	84	68
nsp14_ELME000008	0	0	0	139	0	0	42	34
nsp14_ELME000052	151	234	180	695	536	526	336	272
nsp15_ELME000459	0	39	0	139	0	0	0	0
nsp15_ELME000120	175	162	645	695	856	896	210	170
nsp15_ELME000062	75	105	120	140	122	128	0	0
nsp15_ELME000081	25	0	59	1	0	0	42	0
nsp15_ELME000070	25	79	180	277	245	256	42	68
nsp15_ELME000122	25	39	179	279	245	257	84	68
nsp15_ELME000367	25	0	60	0	0	0	0	0
nsp15_ELME000220	75	78	170	402	245	256	84	34
nsp15_ELME000388	0	0	0	44	0	0	0	0
nsp15_ELME000393	25	72	60	276	490	511	84	68
nsp15_ELME000008	0	3	0	0	0	0	42	34
nsp15_ELME000136	25	45	180	138	122	128	84	34
nsp15_ELME000108	25	78	60	417	123	128	126	102
nsp15_ELME000137	75	72	180	139	123	132	0	0
nsp15_ELME000333	25	6	1	0	122	125	0	0
nsp15_ELME000435	0	0	0	140	0	0	0	34
nsp15_ELME000163	0	0	0	278	122	128	42	34
nsp15_ELME000237	0	0	0	0	0	0	42	0
nsp15_ELME000300	0	39	0	0	0	0	0	0
nsp15_ELME000458	25	44	106	139	245	256	42	0
nsp15_ELME000231	0	39	1	139	0	0	0	0
nsp15_ELME000477	0	0	0	0	121	128	0	0
nsp15_ELME000083	0	0	59	0	0	0	0	0
nsp15_ELME000429	0	0	60	0	0	0	0	0
nsp15_ELME000117	25	39	0	0	0	0	0	0
nsp15_ELME000394	25	39	120	277	245	255	42	34
nsp15_ELME000370	174	234	586	1113	979	1023	210	204
nsp15_ELME000084	50	0	60	0	122	128	0	0
nsp15_ELME000182	100	117	300	694	611	640	168	136
nsp15_ELME000482	0	39	0	124	122	128	0	0
nsp15_ELME000020	25	38	120	277	123	128	84	34
nsp15_ELME000317	0	39	0	0	0	0	0	0
nsp15_ELME000444	174	273	353	931	366	385	336	272
nsp15_ELME000247	0	0	0	1	0	0	0	0
nsp15_ELME000301	0	39	0	139	0	0	42	0
nsp15_ELME000198	0	0	0	0	122	128	0	0
nsp15_ELME000358	0	0	0	0	122	128	0	0
nsp15_ELME000146	75	113	240	263	612	640	126	102
nsp15_ELME000053	149	307	359	1340	367	387	168	102
nsp15_ELME000285	0	39	60	139	0	0	42	34
nsp15_ELME000167	0	0	0	1	0	0	0	0
nsp15_ELME000153	0	0	60	0	0	0	84	0
nsp15_ELME000197	0	0	0	140	122	128	0	0
nsp15_ELME000100	25	39	60	278	123	128	126	102
nsp15_ELME000335	50	39	60	139	122	128	127	68
nsp15_ELME000313	0	35	0	0	0	0	0	0
nsp15_ELME000156	0	0	0	0	0	0	42	34
nsp15_ELME000135	0	0	0	139	0	0	0	0
nsp15_ELME000474	0	38	0	0	123	128	126	68
nsp15_ELME000063	100	223	189	693	243	256	168	34
nsp15_ELME000064	25	78	60	139	244	256	42	68
nsp15_ELME000417	75	72	240	279	245	256	0	0
nsp15_ELME000052	100	177	243	600	245	256	126	102
nsp15_ELME000160	25	0	60	0	0	0	0	0
nsp15_ELME000012	0	39	0	139	0	0	0	0
nsp15_ELME000365	199	261	349	820	612	637	588	408
nsp15_ELME000193	0	78	0	415	122	124	126	68
nsp15_ELME000439	25	0	60	0	0	0	0	0
nsp15_ELME000095	0	39	60	279	0	0	84	34
nsp15_ELME000364	0	0	0	0	123	128	42	34
nsp15_ELME000202	50	39	119	278	232	245	210	170
nsp15_ELME000308	25	0	60	1	123	128	0	0
nsp15_ELME000085	50	6	0	139	247	255	42	0
nsp15_ELME000106	25	39	60	139	0	0	0	0
nsp15_ELME000142	0	0	0	0	0	0	0	34
nsp15_ELME000465	50	39	60	139	123	128	0	0
nsp15_ELME000079	0	0	0	0	122	128	0	0
nsp15_ELME000270	0	3	0	0	0	0	0	0
nsp15_ELME000369	0	39	0	0	121	128	0	0
nsp15_ELME000159	25	39	180	138	122	128	84	34
nsp15_ELME000233	0	156	1	555	122	128	84	102
nsp15_ELME000371	0	0	0	123	0	0	0	0
nsp15_ELME000450	0	0	0	0	0	0	0	34
nsp15_ELME000442	100	118	180	279	247	257	168	170
nsp15_ELME000155	0	0	0	0	244	253	0	0
nsp15_ELME000271	0	3	0	0	0	0	0	0
nsp15_ELME000423	0	0	0	0	0	3	0	0
nsp15_ELME000368	74	78	226	556	123	128	126	136
nsp15_ELME000239	25	0	120	277	245	256	210	34
nsp15_ELME000321	0	51	60	139	122	128	42	34
nsp15_ELME000432	50	188	120	694	122	128	126	136
nsp15_ELME000098	0	0	0	0	122	125	0	0
nsp15_ELME000436	0	0	0	0	1	0	0	0
nsp15_ELME000289	24	0	60	0	0	0	0	0
nsp15_ELME000149	23	0	60	278	0	0	42	34
nsp15_ELME000434	0	0	60	0	0	0	0	0
nsp15_ELME000360	49	0	60	0	0	0	0	0
nsp15_ELME000133	0	0	0	0	121	128	0	34
nsp15_ELME000102	50	117	120	277	122	128	0	0
nsp15_ELME000002	50	33	0	0	0	0	42	0
nsp15_ELME000433	0	0	0	0	0	0	42	34
nsp15_ELME000336	125	192	300	829	367	384	42	102
nsp15_ELME000395	0	39	0	0	366	384	42	34
nsp15_ELME000337	50	45	60	416	122	128	0	0
nsp15_ELME000462	25	39	60	139	0	1	42	34
nsp15_ELME000443	0	39	0	143	243	256	0	0
nsp16_ELME000313	0	39	13	139	122	128	42	34
nsp16_ELME000081	25	39	118	277	0	0	0	0
nsp16_ELME000342	0	0	0	0	122	128	0	0
nsp16_ELME000064	25	195	118	556	244	256	126	68
nsp16_ELME000106	25	0	59	0	0	0	42	34
nsp16_ELME000098	0	39	0	139	122	128	0	0
nsp16_ELME000041	25	0	59	0	0	0	0	0
nsp16_ELME000070	100	156	236	556	488	512	84	68
nsp16_ELME000148	0	0	0	0	0	0	42	34
nsp16_ELME000133	0	0	0	0	0	0	42	34
nsp16_ELME000239	0	117	0	278	366	384	84	68
nsp16_ELME000084	50	78	118	278	122	128	42	34
nsp16_ELME000395	0	78	0	278	122	128	85	102
nsp16_ELME000080	25	39	60	139	122	128	42	34
nsp16_ELME000193	0	39	59	0	122	128	0	0
nsp16_ELME000365	125	195	354	971	874	902	210	238
nsp16_ELME000393	0	6	0	139	244	256	1	34
nsp16_ELME000458	75	189	177	695	244	257	42	34
nsp16_ELME000202	50	39	60	139	264	262	42	34
nsp16_ELME000394	25	39	59	139	122	128	84	68
nsp16_ELME000140	0	39	0	139	0	0	0	0
nsp16_ELME000316	0	0	37	0	0	0	0	0
nsp16_ELME000248	0	0	0	0	0	2	0	0
nsp16_ELME000118	0	39	0	0	0	0	0	0
nsp16_ELME000136	0	0	0	139	244	257	0	0
nsp16_ELME000465	0	0	1	0	0	0	42	0
nsp16_ELME000462	50	0	118	0	0	0	42	34
nsp16_ELME000172	25	0	0	0	122	128	0	0
nsp16_ELME000301	25	39	59	138	122	128	42	34
nsp16_ELME000443	25	0	59	0	122	128	42	34
nsp16_ELME000052	125	117	236	557	976	1022	252	204
nsp16_ELME000428	0	0	0	139	0	0	0	0
nsp16_ELME000162	0	0	0	0	122	128	0	0
nsp16_ELME000442	100	117	236	417	487	512	84	68
nsp16_ELME000240	0	39	0	139	0	0	0	0
nsp16_ELME000482	50	79	60	278	122	129	84	68
nsp16_ELME000155	0	0	0	139	0	0	42	34
nsp16_ELME000285	25	39	59	139	122	128	42	34
nsp16_ELME000388	25	0	59	0	0	0	0	0
nsp16_ELME000355	0	0	1	0	0	0	0	0
nsp16_ELME000417	50	78	60	278	142	134	42	34
nsp16_ELME000062	50	117	72	417	142	134	84	68
nsp16_ELME000370	100	162	252	694	244	256	168	68
nsp16_ELME000063	75	45	119	140	488	512	84	68
nsp16_ELME000444	125	240	354	973	366	384	168	135
nsp16_ELME000020	50	78	118	139	0	1	0	0
nsp16_ELME000083	0	0	1	0	0	0	0	0
nsp16_ELME000233	25	39	59	0	122	128	43	34
nsp16_ELME000079	0	39	10	0	122	128	0	0
nsp16_ELME000434	0	0	0	0	122	128	0	0
nsp16_ELME000156	0	0	0	0	0	0	42	34
nsp16_ELME000328	25	78	62	278	0	0	0	0
nsp16_ELME000432	25	0	118	0	244	256	0	0
nsp16_ELME000002	0	0	0	139	0	0	0	0
nsp16_ELME000120	75	240	179	1111	488	513	168	102
nsp16_ELME000367	50	78	0	139	122	128	42	34
nsp16_ELME000137	25	0	59	0	244	256	42	34
nsp16_ELME000321	0	0	59	0	122	128	84	68
nsp16_ELME000439	25	0	59	0	244	256	0	0
nsp16_ELME000333	25	0	118	278	244	256	42	68
nsp16_ELME000232	0	0	0	0	122	128	84	34
nsp16_ELME000122	0	0	0	138	0	1	0	0
nsp16_ELME000102	0	39	0	0	122	128	1	0
nsp16_ELME000368	75	117	179	417	0	0	84	34
nsp16_ELME000149	50	78	59	139	366	384	42	0
nsp16_ELME000197	25	39	74	139	122	128	42	34
nsp16_ELME000425	0	0	0	0	122	128	0	0
nsp16_ELME000182	175	279	474	1112	488	512	252	204
nsp16_ELME000159	0	0	0	139	244	257	0	0
nsp16_ELME000085	50	78	131	141	122	128	0	34
nsp16_ELME000095	0	0	0	138	0	1	0	0
nsp16_ELME000100	25	0	59	0	0	0	0	0
nsp16_ELME000160	0	0	1	0	0	0	0	0
nsp16_ELME000337	0	78	119	278	366	384	42	34
nsp16_ELME000163	25	0	59	0	0	0	42	34
nsp16_ELME000288	0	0	0	0	122	128	0	0
nsp16_ELME000304	0	0	1	0	0	0	0	0
nsp16_ELME000336	150	234	310	556	854	896	168	136
nsp16_ELME000184	0	39	1	139	0	0	0	0
nsp16_ELME000369	0	0	0	1	0	0	0	0
nsp16_ELME000474	50	39	118	139	0	0	0	0
nsp16_ELME000435	0	0	0	0	122	128	0	0
nsp16_ELME000289	0	0	0	0	0	1	0	0
nsp16_ELME000146	0	39	118	417	244	257	126	102
nsp16_ELME000108	25	0	59	0	0	0	0	0
nsp16_ELME000220	0	39	59	139	122	128	0	0
nsp16_ELME000053	75	117	237	139	386	391	168	136
nsp16_ELME000056	0	39	0	0	0	0	0	0
N_ELME000080	0	40	0	139	129	128	42	34
N_ELME000334	0	0	1	0	129	128	0	0
N_ELME000012	58	0	120	140	258	257	126	102
N_ELME000232	0	22	0	0	0	0	0	0
N_ELME000093	25	78	0	278	0	0	42	34
N_ELME000370	50	143	120	556	649	657	168	136
N_ELME000095	0	27	0	0	129	128	0	0
N_ELME000120	75	66	240	139	387	384	42	34
N_ELME000106	25	0	60	0	129	128	0	0
N_ELME000063	202	299	480	1128	774	770	252	268
N_ELME000234	0	12	0	0	0	0	0	0
N_ELME000155	59	39	181	688	387	384	42	34
N_ELME000367	0	0	0	0	1	0	42	34
N_ELME000156	50	90	120	278	0	0	42	34
N_ELME000052	75	72	120	279	6	0	84	136
N_ELME000163	0	0	0	139	0	0	0	0
N_ELME000020	25	0	60	0	129	128	0	0
N_ELME000220	25	161	120	471	258	256	84	68
N_ELME000477	25	39	181	0	0	0	42	34
N_ELME000103	0	0	60	0	0	0	84	68
N_ELME000062	26	205	120	567	774	768	168	170
N_ELME000333	50	0	60	0	129	128	42	34
N_ELME000317	0	0	60	0	0	0	0	0
N_ELME000172	0	12	0	0	0	0	0	0
N_ELME000336	72	261	62	278	387	387	84	105
N_ELME000145	25	0	0	0	0	0	0	0
N_ELME000100	73	156	120	278	129	130	42	34
N_ELME000058	0	0	60	0	0	0	0	0
N_ELME000417	100	144	40	157	507	437	126	102
N_ELME000197	25	105	0	140	0	2	42	34
N_ELME000102	52	117	180	279	258	256	168	136
N_ELME000395	0	22	0	134	0	0	0	0
N_ELME000355	0	0	0	0	1	0	0	0
N_ELME000201	0	0	60	0	0	0	0	0
N_ELME000202	169	237	180	285	903	894	210	204
N_ELME000328	0	0	2	2	0	0	0	0
N_ELME000360	0	39	0	139	0	0	0	0
N_ELME000270	0	0	60	0	0	0	42	34
N_ELME000331	25	0	0	0	0	0	0	0
N_ELME000047	0	0	0	0	129	128	42	34
N_ELME000117	0	39	60	0	129	128	0	0
N_ELME000303	25	0	0	0	0	0	0	0
N_ELME000444	59	219	180	556	129	128	168	102
N_ELME000084	25	66	60	0	0	0	0	0
N_ELME000070	50	135	360	806	762	768	124	136
N_ELME000085	125	268	180	1384	764	826	336	204
N_ELME000365	198	224	420	1248	1140	1139	294	170
N_ELME000428	0	0	0	8	0	0	0	0
N_ELME000065	0	0	60	0	125	70	0	0
N_ELME000425	0	0	0	0	129	128	0	0
N_ELME000045	0	0	0	0	0	0	42	34
N_ELME000335	0	27	60	138	13	0	126	68
N_ELME000108	100	195	180	557	258	258	210	170
N_ELME000061	24	0	60	139	0	0	42	30
N_ELME000450	0	39	0	139	0	0	0	0
N_ELME000153	0	78	60	278	0	0	42	34
N_ELME000098	0	1	60	2	0	0	0	0
N_ELME000097	25	0	0	0	0	0	0	0
N_ELME000313	0	0	0	0	0	1	0	0
N_ELME000321	25	90	120	54	252	237	42	35
N_ELME000149	75	118	60	278	4	4	42	68
N_ELME000289	0	0	0	0	0	0	42	34
N_ELME000337	0	39	0	0	0	0	0	0
N_ELME000276	23	0	60	0	0	0	0	0
N_ELME000285	25	39	60	139	128	128	42	34
N_ELME000122	0	27	60	0	130	128	0	0
N_ELME000002	25	10	0	0	258	256	0	0
N_ELME000146	50	233	60	482	263	274	84	68
N_ELME000465	0	0	60	139	0	0	0	0
N_ELME000441	0	0	0	0	0	0	42	34
N_ELME000435	0	0	0	0	118	123	0	0
N_ELME000254	1	0	0	0	0	0	0	0
N_ELME000397	0	0	0	1	0	0	0	0
N_ELME000233	50	0	120	0	129	128	84	68
N_ELME000237	0	0	0	0	129	128	0	0
N_ELME000458	25	12	180	0	129	128	0	0
N_ELME000137	50	0	180	0	127	126	42	34
N_ELME000388	0	27	1	0	0	0	0	0
N_ELME000426	0	0	0	0	1	0	0	0
N_ELME000394	100	156	300	416	516	512	168	170
N_ELME000369	25	12	120	0	0	0	42	34
N_ELME000293	0	0	60	0	0	0	0	0
N_ELME000443	25	0	60	279	0	0	0	0
N_ELME000278	25	0	60	0	0	0	0	0
N_ELME000101	25	39	120	278	129	128	42	34
N_ELME000008	25	78	0	0	129	128	84	34
N_ELME000198	25	0	0	0	0	0	0	0
N_ELME000358	0	0	0	138	0	0	42	34
N_ELME000442	25	187	240	519	245	256	42	0
N_ELME000288	0	0	0	0	127	128	0	0
N_ELME000133	0	0	60	0	0	0	0	0
N_ELME000413	0	0	0	0	0	0	42	34
N_ELME000474	0	27	0	0	0	0	0	0
N_ELME000462	25	56	0	178	0	0	0	0
N_ELME000461	0	0	0	0	1	15	0	0
N_ELME000081	0	105	0	139	0	0	42	34
N_ELME000368	0	38	0	139	263	273	42	34
N_ELME000064	90	87	300	556	129	129	84	68
N_ELME000239	127	144	59	140	387	383	252	170
N_ELME000005	0	0	0	0	129	128	0	0
N_ELME000259	0	0	60	0	0	0	0	0
N_ELME000271	25	39	60	0	0	0	0	0
N_ELME000279	0	0	0	0	127	128	0	0
N_ELME000393	49	0	60	0	129	128	42	68
N_ELME000432	50	0	60	0	0	0	84	34
N_ELME000460	0	0	0	0	0	0	42	34
N_ELME000053	227	443	599	1249	1148	1152	336	272
N_ELME000433	0	0	60	0	0	0	0	0
N_ELME000182	25	194	120	331	516	512	42	68
N_ELME000159	125	278	118	700	259	256	210	204
N_ELME000006	0	0	60	137	0	0	42	34
N_ELME000429	50	22	60	147	0	0	84	68
N_ELME000231	0	0	18	53	0	0	0	0
N_ELME000136	125	278	118	808	259	256	210	204
