# Supplementary material for: Uncovering potential host proteins and pathways that may interact with eukaryotic short linear motifs in viral proteins of MERS, SARS and SARS2 coronaviruses that infect humans
Source: PLoS One. 2021 Feb 3;16(2):e0246150. doi: 10.1371/journal.pone.0246150 (PMC7857568; doi:10.1371/journal.pone.0246150)
Supplement: S3 Table — (XLSX) [file pone.0246150.s003.xlsx]

## Sheet: ELMs_g1_2
SLiM id	SLiM name	SLiM function	Viral protein
ELME000002	MOD_SUMO_for_1	Motif recognised for modification by SUMO-1	nsp09,nsp12
ELME000012	TRG_ER_diArg_1	The di-Arg ER retention motif is defined by two consecutive arginine residues (RR) or with a single residue insertion (RXR). The motif is completed by an adjacent hydrophobic/arginine residue which may be on either side of the Arg pair.	nsp08,nsp09
ELME000070	MOD_N-GLC_1	Generic motif for N-glycosylation. It was shown that Trp, Asp, and Glu are uncommon before the Ser/Thr position. Efficient glycosylation usually occurs when ~60 residues or more separate the glycosylation acceptor site from the C-terminus.	nsp07
ELME000079	MOD_N-GLC_2	Atipical motif for N-glycosylation site. Examples are Human CD69, which is uniquely glycosylated at typical (Asn-X-Ser/Thr) and atypical (Asn-X-Cys) motifs, beta protein C	nsp07
ELME000080	LIG_Pex14_1	Wxxx[FY] motifs present in N-terminal half of Pex5 bind to Pex13 and Pex14 at peroxisomal and glycosomal membranes to facilitate entrance of PTS1 cargo proteins into the organellar lumen.	nsp02
ELME000081	LIG_SH2_SRC	Src-family Src Homology 2 (SH2) domains binding motif.	nsp10
ELME000084	LIG_SH2_GRB2like	GRB2-like Src Homology 2 (SH2) domains binding motif	nsp08
ELME000095	LIG_PTB_Phospho_1	This phosphorylation-dependent motif binds to Shc-like and IRS-like PTB domains. The pTyr is positioned within a highly basic-charged anchoring pocket. A hydrophobic residue -5 (compared to pY) increases the affinity of the interaction.	nsp01
ELME000097	DOC_ANK_TNKS_1	The Tankyrase binding motif interacts with the ankyrin repeat domain region in Tankyrase-1 and Tankyrase-2 to facilitate the PARsylation of the target proteins.	nsp13
ELME000101	CLV_PCSK_FUR_1	Furin (PACE) cleavage site (R-X-[RK]-R-|-X).	nsp02
ELME000106	DOC_CyclinA_RxL_1	This motif is mainly based on cyclin A binding peptides and may not apply to all cyclins.	nsp08
ELME000108	CLV_PCSK_KEX2_1	Yeast kexin 2 cleavage site (K-R-|-X or R-R-|-X).	nsp09
ELME000124	LIG_AP2alpha_1	FxDxF motif responsible for the binding of accessory endocytic proteins to the appendage of the alpha-subunit of adaptor protein complex AP-2	nsp02
ELME000142	LIG_TYR_ITSM	ITSM (immunoreceptor tyrosine-based switch motif). This motif is present in the cytoplasmic region of the CD150 subfamily within the CD2 family and it enables these receptors to bind to and to be regulated by SH2 adaptor molecules, as SH2DIA.	nsp03,nsp04,nsp14
ELME000160	MOD_CMANNOS	Motif for attachment of a mannosyl residue to a tryptophan	nsp15
ELME000184	DEG_MDM2_SWIB_1	An amphipatic &alpha;-helix found in p53 family members that binds in the hydrophobic cleft of MDM2's SWIB domain.	nsp06
ELME000193	TRG_NES_CRM1_1	Some proteins re-exported from the nucleus contain a Leucine-rich nuclear export signal (NES) binding to the CRM1 exportin protein.	nsp08
ELME000197	LIG_BRCT_BRCA1_1	Phosphopeptide motif which directly interacts with the BRCT (carboxy-terminal) domain of the Breast Cancer Gene BRCA1 with low affinity	nsp08
ELME000249	LIG_TRFH_1	TRF1 and TRF2 both bind to another shelterin protein: TIN2. The TRF1-TIN2 interaction was mediated by a short motif in the N-Ter of TIN2. TIN2 connects TRF1 to TRF2; this link contributes to the stabilization of TRF2 on telomeres.	nsp13
ELME000278	TRG_NLS_MonoExtC_3	Monopartite variant of the classical basically charged NLS. C-extended version.	nsp02,N
ELME000300	DOC_SPAK_OSR1_1	SPAK/OSR1 kinase binding motif acts as a docking site which aids the interaction with their binding partners including the upstream activators and the phosphorylated substrates.	nsp09,nsp14
ELME000302	LIG_HCF-1_HBM_1	The DHxY Host Cell Factor-1 binding motif (HBM) interacts with the N-terminal kelch propeller domain of the cell cycle regulator HCF-1	nsp05
ELME000308	DOC_AGCK_PIF_2	In the DOC_AGCK_PIF_2 motif the phosphorylatable serine/threonine residue is replaced by an acidic aspartate or glutamate residue.	nsp04
ELME000326	LIG_OCRL_FandH_1	The F and H motif describes a 10-13-mer peptide sequence determined by a highly conserved phenylalanine and histidine residue surrounded by hydrophobic amino acids. A complex of ASH and RhoGAP-like domain binds this motif within a hydrophobic pocket.	nsp07
ELME000331	CLV_Separin_Metazoa	Separase cleavage site, best known in sister chromatid separation.	nsp02
ELME000334	MOD_LATS_1	The LATS phosphorylation motif is recognised by the LATS kinases for Ser/Thr phosphorylation. Substrates are often found toward the end of the Hippo signalling pathway.	nsp08
ELME000358	DOC_CKS1_1	Phospho-dependent motif that mediates docking of CDK substrates and regulators to cyclin-CDK-bound Cks1.	nsp09
ELME000360	DOC_PP1_SILK_1	Protein phosphatase 1 catalytic subunit (PP1c) interacting motif that often cooperates with and is located N-terminal to the RVXF motif to dock proteins to PP1c.	nsp15
ELME000367	DOC_PP2B_LxvP_1	Docking motif in calcineurin substrates that binds at the interface of the catalytic CNA and regulatory CNB subunits.	nsp15
ELME000393	MOD_SUMO_rev_2	Inverted version of SUMOylation motif recognized for modification by SUMO-1	nsp06
ELME000394	DOC_USP7_UBL2_3	The USP7 CTD domain binding motif variant based on the ICP0 and DNMT1 interactions	nsp09
ELME000409	LIG_G3BP_FGDF_1	The FGDF motif binds to a hydrophobic binding cleft within the N-terminal NTF2-like domain of the stress granule protein G3BP.	nsp03
ELME000410	LIG_CSL_BTD_1	The motif mediates the interaction between a Notch-like protein and the transcription factor CSL by placing two amino acids (W and P) into a hydrophobic pocket of the BTD domain of CSL.	nsp14
ELME000422	DOC_MAPK_JIP1_4	A shorter D site specifically recognized by the JNK kinases	nsp12
ELME000433	DOC_MAPK_DCC_7	A kinase docking motif mediating interaction towards the ERK1/2 and p38 subfamilies of MAP kinases	nsp08
ELME000439	LIG_IRF3_LxIS_1	A binding site for IRF-3 protein present in various innate adaptor proteins, IRF-3 itself and rotaviral NSP1 which triggers the innate immune responsive pathways	nsp15
ELME000443	MOD_Plk_2-3	Ser/Thr residue phosphorylated by Plk2 and Plk3	nsp08
ELME000446	LIG_IBAR_NPY_1	A short NPY motif present in the bacterial effector protein Tir binds the I-BAR domain and is involved in actin polymerization	nsp14
ELME000450	LIG_REV1ctd_RIR_1	Several DNA repair proteins interact with the C-terminal domain of the Rev1 translesion synthesis scaffold through the Rev1-Interacting Region RIR motif that is centred around two neighbouring Phe residues.	nsp03,nsp07
ELME000459	LIG_deltaCOP1_diTrp_1	Tryptophan-based motifs enable targeting of the tethering and (dis)assembly factors to the C-terminal mu homology domain (MHD) of the coatomer subunit delta, delta-COP.	nsp06
ELME000474	LIG_SH2_NCK_1	NCK Src Homology 2 (SH2) domain binding motif	nsp01
ELME000482	LIG_PCNA_yPIPBox_3	The PCNA binding motifs include the PIP Box, PIP degron and the APIM motif, and are found in proteins involved in DNA replication, repair, methylation and cell cycle control. This is the variant for the yeast PIPbox	nsp07
