# Supplementary material for: Uncovering potential host proteins and pathways that may interact with eukaryotic short linear motifs in viral proteins of MERS, SARS and SARS2 coronaviruses that infect humans
Source: PLoS One. 2021 Feb 3;16(2):e0246150. doi: 10.1371/journal.pone.0246150 (PMC7857568; doi:10.1371/journal.pone.0246150)
Supplement: S4 Table — (XLSX) [file pone.0246150.s004.xlsx]

## Sheet: ELMs_g2_2
SLiM id	SLiM name	SLiM function	Viral protein
ELME000410	LIG_CSL_BTD_1	The motif mediates the interaction between a Notch-like protein and the transcription factor CSL by placing two amino acids (W and P) into a hydrophobic pocket of the BTD domain of CSL.	nsp03
ELME000240	DOC_USP7_MATH_2	The USP7 MATH domain binding motif variant based on the EBV EBNA1 interaction.	nsp16
ELME000432	DOC_MAPK_MEF2A_6	A kinase docking motif that mediates interaction towards the ERK1/2 and p38 subfamilies of MAP kinases.	nsp05
ELME000328	LIG_Pex14_2	Fxxx[WF] motifs are present in Pex19 and S. cerevisiae Pex5 cytosolic receptors that bind to peroxisomal membrane docking member, Pex14	nsp14
ELME000450	LIG_REV1ctd_RIR_1	Several DNA repair proteins interact with the C-terminal domain of the Rev1 translesion synthesis scaffold through the Rev1-Interacting Region RIR motif that is centred around two neighbouring Phe residues.	N
ELME000354	DEG_Nend_UBRbox_4	N-terminal motif that initiates protein degradation by binding to the UBR-box of N-recognins. This N-degron variant comprises N-terminal Cys as destabilizing residue.	nsp14
ELME000459	LIG_deltaCOP1_diTrp_1	Tryptophan-based motifs enable targeting of the tethering and (dis)assembly factors to the C-terminal mu homology domain (MHD) of the coatomer subunit delta, delta-COP.	nsp15
ELME000300	DOC_SPAK_OSR1_1	SPAK/OSR1 kinase binding motif acts as a docking site which aids the interaction with their binding partners including the upstream activators and the phosphorylated substrates.	nsp03
ELME000012	TRG_ER_diArg_1	The di-Arg ER retention motif is defined by two consecutive arginine residues (RR) or with a single residue insertion (RXR). The motif is completed by an adjacent hydrophobic/arginine residue which may be on either side of the Arg pair.	nsp10,nsp15
ELME000148	LIG_EH1_1	The engrailed homology domain 1 motif is found in homeodomain containing active repressors and other transcription families, and allows for the recruitment of Groucho/TLE corepressors.	nsp06
ELME000140	LIG_PCNA_PIPBox_1	The PCNA binding motifs include the PIP Box and the APIM motif, and are found in proteins involved in DNA replication, repair, methylation and cell cycle control.	nsp16
ELME000393	MOD_SUMO_rev_2	Inverted version of SUMOylation motif recognized for modification by SUMO-1	nsp10
ELME000095	LIG_PTB_Phospho_1	This phosphorylation-dependent motif binds to Shc-like and IRS-like PTB domains. The pTyr is positioned within a highly basic-charged anchoring pocket. A hydrophobic residue -5 (compared to pY) increases the affinity of the interaction.	nsp13
ELME000149	TRG_LysEnd_APsAcLL_1	Sorting and internalisation signal found in the cytoplasmic juxta-membrane region of type I transmembrane proteins. Targets them from the Trans Golgi Network to the lysosomal-endosomal-melanosomal compartments. Interacts with adaptor protein (AP) complexes	nsp01
ELME000122	LIG_PTB_Apo_2	These phosphorylation-independent motifs bind to Dab-like PTB domains. Binding is not driven by contacts at the 0 or FY position, but instead is dependent upon the large number of hydrophobic and hydrogen bond contacts between motif and domain.	nsp13
ELME000411	DOC_MAPK_RevD_3	Reverse (C to N direction) of the classical MAPK docking motif ELM:DOC_MAPK_gen_1 with an often extended linker region of the bipartite motif.	nsp04,nsp08
ELME000157	LIG_SH3_5	PXXDY motif recognized by some SH3 domains	nsp05
ELME000465	LIG_SH2_STAP1	STAP1 Src Homology 2 (SH2) domain Class 2 binding motif	nsp09
ELME000108	CLV_PCSK_KEX2_1	Yeast kexin 2 cleavage site (K-R-|-X or R-R-|-X).	nsp05
ELME000231	DEG_APCC_DBOX_1	An RxxL-based motif that binds to the Cdh1 and Cdc20 components of APC/C thereby targeting the protein for destruction in a cell cycle dependent manner	nsp05
ELME000061	MOD_PKB_1	PKB Phosphorylation site	nsp04
ELME000321	CLV_C14_Caspase3-7	Caspase-3 and Caspase-7 cleavage site.	nsp14
ELME000100	CLV_PCSK_PC1ET2_1	NEC1/NEC2 cleavage site (K-R-|-X).	nsp05
ELME000360	DOC_PP1_SILK_1	Protein phosphatase 1 catalytic subunit (PP1c) interacting motif that often cooperates with and is located N-terminal to the RVXF motif to dock proteins to PP1c.	N
ELME000020	LIG_TYR_ITIM	ITIM (immunoreceptor tyrosine-based inhibitory motif). Phosphorylation of the ITIM motif, found in the cytoplasmic tail of some inhibitory receptors (KIRs) that bind MHC Class I, leads to the recruitment and activation of a protein tyrosine phosphatase.	nsp09
ELME000441	LIG_GBD_Chelix_1	Amphipatic alpha helix that binds the GTPase-binding domain (GBD) in WASP and N-WASP.	nsp08
