# Supplementary material for: Uncovering potential host proteins and pathways that may interact with eukaryotic short linear motifs in viral proteins of MERS, SARS and SARS2 coronaviruses that infect humans
Source: PLoS One. 2021 Feb 3;16(2):e0246150. doi: 10.1371/journal.pone.0246150 (PMC7857568; doi:10.1371/journal.pone.0246150)
Supplement: S5 Table — (XLSX) [file pone.0246150.s005.xlsx]

## Sheet: ELMs_g3_2
SLiM id	SLiM name	SLiM function	Viral protein
ELME000425	DOC_PP2A_B56_1	Docking site required for the regulatory subunit B56 of PP2A for protein dephosphorylation.	nsp04,N
ELME000328	LIG_Pex14_2	Fxxx[WF] motifs are present in Pex19 and S. cerevisiae Pex5 cytosolic receptors that bind to peroxisomal membrane docking member, Pex14	nsp07
ELME000289	DEG_SCF_FBW7_1	The TPxxS phospho-dependent degron binds the FBW7 F box proteins of the SCF (Skp1_Cullin-Fbox) complex.	nsp06
ELME000005	LIG_SH3_1	This is the motif recognized by class I SH3 domains	N
ELME000093	MOD_Cter_Amidation	Peptide C-terminal amidation	nsp09
ELME000442	MOD_Plk_1	Ser/Thr residue phosphorylated by the Plk1 kinase	nsp09
ELME000159	MOD_ProDKin_1	Proline-Directed Kinase (e.g. MAPK) phosphorylation site in higher eukaryotes.	nsp07
ELME000240	DOC_USP7_MATH_2	The USP7 MATH domain binding motif variant based on the EBV EBNA1 interaction.	nsp13
ELME000432	DOC_MAPK_MEF2A_6	A kinase docking motif that mediates interaction towards the ERK1/2 and p38 subfamilies of MAP kinases.	nsp09
ELME000461	MOD_DYRK1A_RPxSP_1	Serine/Threonine residue phosphorylated by Argininine and Proline directed DYRK1A kinase.	nsp12
ELME000106	DOC_CyclinA_RxL_1	This motif is mainly based on cyclin A binding peptides and may not apply to all cyclins.	nsp10
ELME000142	LIG_TYR_ITSM	ITSM (immunoreceptor tyrosine-based switch motif). This motif is present in the cytoplasmic region of the CD150 subfamily within the CD2 family and it enables these receptors to bind to and to be regulated by SH2 adaptor molecules, as SH2DIA.	nsp06
ELME000311	LIG_Actin_WH2_1	WH2 is a motif of variable length (16-19 amino acids) binding to the hydrophobic cleft formed by actin's subdomains 1 and 3. At the N-terminus it forms an alpha-helix followed by a flexible loop stabilised upon actin binding.	nsp09
ELME000007	LIG_Rb_LxCxE_1	Interacts with the Retinoblastoma protein	nsp12
ELME000045	LIG_NRBOX	The nuclear receptor box motif (LXXLL) confers binding to nuclear receptors.	nsp09
ELME000358	DOC_CKS1_1	Phospho-dependent motif that mediates docking of CDK substrates and regulators to cyclin-CDK-bound Cks1.	nsp07,nsp10,nsp13
ELME000364	LIG_WD40_WDR5_VDV_1	This WDR5-binding motif binds to a cleft between blades 5 and 6 of the WD40 repeat domain of WDR5, opposite of the Win motif-binding site, to mediate assembly of histone modification complexes.	nsp04
ELME000117	LIG_TRAF2_1	Major TRAF2-binding consensus motif. Members of the tumor necrosis factor receptor (TNFR) superfamily initiate intracellular signaling by recruiting the C-domain of the TNFR-associated factors (TRAFs) through their cytoplasmic tails.	nsp09
ELME000371	LIG_LIR_LC3C_4	Non-canonical variant of the LIR motif that binds to Atg8 protein family members to mediate processes involved in autophagy.	nsp13
ELME000460	LIG_MLH1_MIPbox_1	Proteins involved in DNA repair and replication employ conserved MIP-box motifs to bind the C-terminal domain of mismatch repair protein MLH1.	nsp02
ELME000335	LIG_SUMO_SIM_anti_2	Motif for the antiparallel beta augmentation mode of non-covalent binding to SUMO protein.	nsp10
ELME000103	CLV_PCSK_PC7_1	Proprotein convertase 7 (PC7, PCSK7) cleavage site (R-X-X-X-[RK]-R-|-X).	nsp03
ELME000292	DEG_SCF_FBW7_2	The TPxxE phospho-dependent degron binds the FBW7 F box proteins of the SCF (Skp1_Cullin-Fbox) complex.	nsp04
ELME000058	LIG_EVH1_2	Proline-rich motif binding to signal transduction class II EVH1 domains.	nsp02
ELME000136	DOC_WW_Pin1_4	The Class IV WW domain interaction motif is recognised primarily by the Pin1 phosphorylation-dependent prolyl isomerase.	nsp07
ELME000369	LIG_LIR_Apic_2	Apicomplexa specific variant of the canonical LIR motif that binds to Atg8 protein family members to mediate processes involved in autophagy.	nsp07
ELME000313	LIG_Actin_WH2_2	The WH2 motif is of variable length (16-19 amino acids) binding to the hydrophobic cleft formed by actin's subdomains 1 and 3. At the N-terminus it forms an alpha-helix followed by a flexible loop stabilised upon actin binding.	nsp08
ELME000259	TRG_Cilium_RVxP_2	The RVxPx motif is located in the cytoplasmatic tails of vesicular cargoes. It allows the interaction with proteins that permit the vesicle budding from the trans-Golgi-network and its posterior transport to the plasma membrane of the cilia	nsp02
ELME000140	LIG_PCNA_PIPBox_1	The PCNA binding motifs include the PIP Box and the APIM motif, and are found in proteins involved in DNA replication, repair, methylation and cell cycle control.	nsp02
ELME000085	MOD_GlcNHglycan	Glycosaminoglycan attachment site	nsp07
ELME000065	MOD_PK_1	Phosphorylase kinase phosphorylation site	nsp05
ELME000133	LIG_TRAF6	TRAF6 binding site. Members of the tumor necrosis factor receptor (TNFR) superfamily initiate intracellular signaling by recruiting the C-domain of the TNFR-associated factors (TRAFs) through their cytoplasmatic tails.	nsp04,nsp07
ELME000441	LIG_GBD_Chelix_1	Amphipatic alpha helix that binds the GTPase-binding domain (GBD) in WASP and N-WASP.	nsp13
ELME000482	LIG_PCNA_yPIPBox_3	The PCNA binding motifs include the PIP Box, PIP degron and the APIM motif, and are found in proteins involved in DNA replication, repair, methylation and cell cycle control. This is the variant for the yeast PIPbox	nsp01
ELME000429	MOD_CDK_SPK_2	Short version of the CDK phosphorylation site which shows specificity towards a lysine/arginine residue at the [ST] +2 position.	nsp10
ELME000237	DOC_PP2B_PxIxI_1	Calcineurin substrate docking site, leads to the effective dephosphorylation of serine/threonine phosphorylation sites.	N
ELME000352	DEG_Nend_UBRbox_2	N-terminal motif that initiates protein degradation by binding to the UBR-box of N-recognins. This N-degron variant comprises N-terminal Asp or Glu as destabilizing residue.	nsp02
ELME000162	MOD_OFUCOSY	Site for attachment of a fucose residue to a serine.	nsp06
ELME000155	LIG_SH3_3	This is the motif recognized by those SH3 domains with a non-canonical class I recognition specificity	nsp15
ELME000163	LIG_SH2_STAT3	YXXQ motif found in the cytoplasmic region of cytokine receptors that bind STAT3 SH2 domain.	nsp06
ELME000382	LIG_RPA_C_Fungi	Fungi version of the RPA interacting motif, which is located on DNA replication and repair proteins UNG2, XPA, TIPIN, SMARCAL1 and RAD14 and interacts with Replication Protein A (RPA), a DNA binding protein.	nsp13
ELME000269	DEG_SCF_TRCP1_1	The DSGxxS phospho-dependent degron binds the F box protein of the SCF-betaTrCP1 complex. The degron is found in various proteins that function in regulation of cell state.	nsp02,nsp08
