# Supplementary material for: Uncovering potential host proteins and pathways that may interact with eukaryotic short linear motifs in viral proteins of MERS, SARS and SARS2 coronaviruses that infect humans
Source: PLoS One. 2021 Feb 3;16(2):e0246150. doi: 10.1371/journal.pone.0246150 (PMC7857568; doi:10.1371/journal.pone.0246150)
Supplement: S6 Table — (XLSX) [file pone.0246150.s006.xlsx]

## Sheet: ELMs_g4_2
SLiM id	SLiM name	SLiM function	Viral protein
ELME000063	MOD_CK1_1	CK1 phosphorylation site	nsp09
ELME000433	DOC_MAPK_DCC_7	A kinase docking motif mediating interaction towards the ERK1/2 and p38 subfamilies of MAP kinases	nsp15
ELME000388	DEG_SPOP_SBC_1	The S/T rich motif known as the SPOP-binding consensus (SBC) of the MATH-BTB protein, SPOP, is present in substrates that undergo SPOP/Cul3-dependant ubiquitination.	nsp07
ELME000193	TRG_NES_CRM1_1	Some proteins re-exported from the nucleus contain a Leucine-rich nuclear export signal (NES) binding to the CRM1 exportin protein.	nsp07
ELME000406	LIG_CaM_NSCaTE_8	Short motif recognized by CaM that is only present in the Cav1.2 and Cav1.3 L-type calcium channels.	nsp02
ELME000083	LIG_SH2_PTP2	SH-PTP2 and phospholipase C-gamma Src Homology 2 (SH2) domains binding motif.	nsp10
ELME000058	LIG_EVH1_2	Proline-rich motif binding to signal transduction class II EVH1 domains.	nsp13
ELME000413	LIG_PALB2_WD40_1	A motif present in the BRCA2 protein which binds to the WD 40 repeat (blade 4,5) domain of PALB2 which is required for the recognition of DNA double strand breaks and repair.	N
ELME000047	LIG_Clathr_ClatBox_1	Clathrin box motif found on cargo adaptor proteins, it interacts with the beta propeller structure located at the N-terminus of Clathrin heavy chain.	nsp01
ELME000303	LIG_PAM2_1	Peptide ligand motif that directly binds to the MLLE/PABC domain found in poly(A)-binding proteins and HYD E3 ubiquitin ligases, mainly via a common central core region and a complementary N-terminal region.	nsp05
ELME000103	CLV_PCSK_PC7_1	Proprotein convertase 7 (PC7, PCSK7) cleavage site (R-X-X-X-[RK]-R-|-X).	nsp08
ELME000278	TRG_NLS_MonoExtC_3	Monopartite variant of the classical basically charged NLS. C-extended version.	nsp08
ELME000002	MOD_SUMO_for_1	Motif recognised for modification by SUMO-1	nsp14
ELME000351	DEG_Nend_UBRbox_1	N-terminal motif that initiates protein degradation by binding to the UBR-box of N-recognins. This N-degron variant comprises N-terminal Arg or Lys as destabilizing residue.	nsp04
ELME000411	DOC_MAPK_RevD_3	Reverse (C to N direction) of the classical MAPK docking motif ELM:DOC_MAPK_gen_1 with an often extended linker region of the bipartite motif.	nsp14
ELME000460	LIG_MLH1_MIPbox_1	Proteins involved in DNA repair and replication employ conserved MIP-box motifs to bind the C-terminal domain of mismatch repair protein MLH1.	N
ELME000417	LIG_14-3-3_CanoR_1	Canonical Arg-containing phospho-motif mediating a strong interaction with 14-3-3 proteins.	nsp07,nsp09
ELME000276	TRG_NLS_Bipartite_1	Bipartite variant of the classical basically charged NLS.	nsp03
ELME000474	LIG_SH2_NCK_1	NCK Src Homology 2 (SH2) domain binding motif	nsp06
ELME000352	DEG_Nend_UBRbox_2	N-terminal motif that initiates protein degradation by binding to the UBR-box of N-recognins. This N-degron variant comprises N-terminal Asp or Glu as destabilizing residue.	nsp01
ELME000446	LIG_IBAR_NPY_1	A short NPY motif present in the bacterial effector protein Tir binds the I-BAR domain and is involved in actin polymerization	nsp13
ELME000237	DOC_PP2B_PxIxI_1	Calcineurin substrate docking site, leads to the effective dephosphorylation of serine/threonine phosphorylation sites.	nsp13
ELME000408	LIG_KLC1_WD_1	This short WD or WE motif is found in cargo proteins and mediates kinesin-1-dependent microtubule transport by binding to the KLC TPR region.	nsp12
ELME000429	MOD_CDK_SPK_2	Short version of the CDK phosphorylation site which shows specificity towards a lysine/arginine residue at the [ST] +2 position.	nsp09
ELME000341	LIG_MYND_3	A variant MYND binding motif found in the HSP90 co-chaperones p23 and FKBP38 interacting with PHD2 MYND domain.	nsp01
ELME000320	DOC_PIKK_1	DOC_PIKK_1 motif is located in the C terminus of Nbs1 and its homologues and interacts with PIKK family members.	nsp03
ELME000441	LIG_GBD_Chelix_1	Amphipatic alpha helix that binds the GTPase-binding domain (GBD) in WASP and N-WASP.	N
ELME000133	LIG_TRAF6	TRAF6 binding site. Members of the tumor necrosis factor receptor (TNFR) superfamily initiate intracellular signaling by recruiting the C-domain of the TNFR-associated factors (TRAFs) through their cytoplasmatic tails.	nsp16
ELME000373	LIG_EF_ALG2_ABM_2	This isoform-unspecific ALG-2-binding motif binds to the EF hand domains of the proapoptotic Ca2+-binding ALG-2 protein in a Ca2+-dependent manner.	nsp10
ELME000098	LIG_CtBP_PxDLS_1	The PxDLS motif interacts with the NAD-dependent repressor CtBP proteins.	nsp03
ELME000317	LIG_eIF4E_1	Motif binding to the dorsal surface of eIF4E.	nsp04
ELME000118	LIG_TRAF2_2	Minor TRAF2-binding consensus motif. Members of the tumor necrosis factor receptor (TNFR) superfamily initiate intracellular signaling by recruiting the C-domain of the TNFR-associated factors (TRAFs) through their cytoplasmic tails.	nsp13
ELME000439	LIG_IRF3_LxIS_1	A binding site for IRF-3 protein present in various innate adaptor proteins, IRF-3 itself and rotaviral NSP1 which triggers the innate immune responsive pathways	nsp13
ELME000334	MOD_LATS_1	The LATS phosphorylation motif is recognised by the LATS kinases for Ser/Thr phosphorylation. Substrates are often found toward the end of the Hippo signalling pathway.	nsp01
ELME000289	DEG_SCF_FBW7_1	The TPxxS phospho-dependent degron binds the FBW7 F box proteins of the SCF (Skp1_Cullin-Fbox) complex.	nsp12,N
ELME000337	MOD_NEK2_2	NEK2 phosphorylation motif with specific set of residues in the +1 and +2 position to compensate for less favorable residues in the -3 position.	nsp09
ELME000156	LIG_SH3_4	This is the motif recognized by those SH3 domains with a non-canonical class II recognition specificity	nsp06,nsp12,nsp15,nsp16
ELME000253	TRG_ER_FFAT_1	MSP-domain binding FFAT (diphenylalanine [FF] in an Acidic Tract) motif	nsp12
ELME000459	LIG_deltaCOP1_diTrp_1	Tryptophan-based motifs enable targeting of the tethering and (dis)assembly factors to the C-terminal mu homology domain (MHD) of the coatomer subunit delta, delta-COP.	nsp09
ELME000364	LIG_WD40_WDR5_VDV_1	This WDR5-binding motif binds to a cleft between blades 5 and 6 of the WD40 repeat domain of WDR5, opposite of the Win motif-binding site, to mediate assembly of histone modification complexes.	nsp05,nsp14
ELME000358	DOC_CKS1_1	Phospho-dependent motif that mediates docking of CDK substrates and regulators to cyclin-CDK-bound Cks1.	nsp02
ELME000045	LIG_NRBOX	The nuclear receptor box motif (LXXLL) confers binding to nuclear receptors.	N
ELME000288	LIG_BIR_III_3	These IBMs are found in arthropodal pro-apoptotic proteins and function in the abrogation of caspase inhibition by Inhibitor of Apoptosis Proteins (IAPs) in apoptotic cells. The motif binds specifically to type III BIR domains of arthropodal IAPs.	nsp08
ELME000148	LIG_EH1_1	The engrailed homology domain 1 motif is found in homeodomain containing active repressors and other transcription families, and allows for the recruitment of Groucho/TLE corepressors.	nsp16
ELME000234	DOC_MAPK_FxFP_2	MAPK interacting molecules (e.g. MAPKKs, substrates, phosphatases) carry docking motif that help to regulate specific interaction in the MAPK cascade.	nsp02
ELME000435	LIG_APCC_ABBA_1	Amphipathic motif that is involved in APC/C inhibition by binding of CDH1/CDC20. In metazoan cyclin A, the motif also acts as a degron, enabling the cyclin's degradation in prometaphase.	nsp07
