# Supplementary material for: Uncovering potential host proteins and pathways that may interact with eukaryotic short linear motifs in viral proteins of MERS, SARS and SARS2 coronaviruses that infect humans
Source: PLoS One. 2021 Feb 3;16(2):e0246150. doi: 10.1371/journal.pone.0246150 (PMC7857568; doi:10.1371/journal.pone.0246150)
Supplement: S7 Table — (XLSX) [file pone.0246150.s007.xlsx]

## Sheet: ELMs_g5_2
SLiM id	SLiM name	SLiM function	Viral protein
ELME000233	DOC_MAPK_gen_1	MAPK interacting molecules (e.g. MAPKKs, substrates, phosphatases) carry docking motif that help to regulate specific interaction in the MAPK cascade. The classic motif approximates (R/K)xxxx#x# where # is a hydrophobic residue.	nsp03,nsp12,nsp14
ELME000163	LIG_SH2_STAT3	YXXQ motif found in the cytoplasmic region of cytokine receptors that bind STAT3 SH2 domain.	nsp02,nsp13
ELME000081	LIG_SH2_SRC	Src-family Src Homology 2 (SH2) domains binding motif.	nsp03,nsp13,nsp14
ELME000020	LIG_TYR_ITIM	ITIM (immunoreceptor tyrosine-based inhibitory motif). Phosphorylation of the ITIM motif, found in the cytoplasmic tail of some inhibitory receptors (KIRs) that bind MHC Class I, leads to the recruitment and activation of a protein tyrosine phosphatase.	nsp04,nsp06,nsp14
ELME000474	LIG_SH2_NCK_1	NCK Src Homology 2 (SH2) domain binding motif	nsp03
ELME000231	DEG_APCC_DBOX_1	An RxxL-based motif that binds to the Cdh1 and Cdc20 components of APC/C thereby targeting the protein for destruction in a cell cycle dependent manner	nsp12
ELME000220	LIG_FHA_2	Phosphothreonine motif binding a subset of FHA domains that have a preference for an acidic amino acid at the pT+3 position.	nsp03,nsp04,nsp13,nsp14,nsp15,N
ELME000335	LIG_SUMO_SIM_anti_2	Motif for the antiparallel beta augmentation mode of non-covalent binding to SUMO protein.	nsp13
ELME000465	LIG_SH2_STAP1	STAP1 Src Homology 2 (SH2) domain Class 2 binding motif	nsp02,nsp03,nsp04,nsp05,nsp06,nsp13
ELME000108	CLV_PCSK_KEX2_1	Yeast kexin 2 cleavage site (K-R-|-X or R-R-|-X).	nsp03,nsp04,nsp14,nsp15,N
ELME000333	LIG_SUMO_SIM_par_1	Motif for the parallel beta augmentation mode of non-covalent binding to SUMO protein.	nsp03,nsp06,nsp12
ELME000149	TRG_LysEnd_APsAcLL_1	Sorting and internalisation signal found in the cytoplasmic juxta-membrane region of type I transmembrane proteins. Targets them from the Trans Golgi Network to the lysosomal-endosomal-melanosomal compartments. Interacts with adaptor protein (AP) complexes	nsp02,nsp03,nsp06
ELME000313	LIG_Actin_WH2_2	The WH2 motif is of variable length (16-19 amino acids) binding to the hydrophobic cleft formed by actin's subdomains 1 and 3. At the N-terminus it forms an alpha-helix followed by a flexible loop stabilised upon actin binding.	nsp03,nsp04
ELME000370	LIG_LIR_Nem_3	Nematode-specific variant of the canonical LIR motif that binds to Atg8 protein family members to mediate processes involved in autophagy.	nsp01,nsp02,nsp03,nsp04,nsp05,nsp06,nsp08,nsp12,nsp13,nsp14,nsp15,nsp16,N
ELME000079	MOD_N-GLC_2	Atipical motif for N-glycosylation site. Examples are Human CD69, which is uniquely glycosylated at typical (Asn-X-Ser/Thr) and atypical (Asn-X-Cys) motifs, beta protein C	nsp03
ELME000095	LIG_PTB_Phospho_1	This phosphorylation-dependent motif binds to Shc-like and IRS-like PTB domains. The pTyr is positioned within a highly basic-charged anchoring pocket. A hydrophobic residue -5 (compared to pY) increases the affinity of the interaction.	nsp04
ELME000146	CLV_PCSK_SKI1_1	Subtilisin/kexin isozyme-1 (SKI1) cleavage site ([RK]-X-[hydrophobic]-[LTKF]-|-X).	nsp02,nsp03,nsp04,nsp05,nsp06,nsp09,nsp12,nsp13,nsp14,nsp15,N
ELME000065	MOD_PK_1	Phosphorylase kinase phosphorylation site	nsp03
ELME000063	MOD_CK1_1	CK1 phosphorylation site	nsp02,nsp03,nsp04,nsp05,nsp07,nsp08,nsp12,nsp13,nsp14,nsp15,nsp16,N
ELME000053	MOD_GSK3_1	GSK3 phosphorylation recognition site	nsp02,nsp03,nsp04,nsp05,nsp06,nsp08,nsp10,nsp12,nsp13,nsp14,nsp15,nsp16,N
ELME000182	LIG_SH2_STAT5	STAT5 Src Homology 2 (SH2) domain binding motif.	nsp01,nsp02,nsp03,nsp04,nsp05,nsp06,nsp09,nsp10,nsp12,nsp13,nsp14,nsp15,nsp16,N
ELME000070	MOD_N-GLC_1	Generic motif for N-glycosylation. It was shown that Trp, Asp, and Glu are uncommon before the Ser/Thr position. Efficient glycosylation usually occurs when ~60 residues or more separate the glycosylation acceptor site from the C-terminus.	nsp02,nsp03,nsp12,nsp15,nsp16,N
ELME000365	LIG_WD40_WDR5_VDV_2	Fungi-specific variant of the WDR5-binding motif that binds to a cleft between blades 5 and 6 of the WD40 repeat domain of WDR5, opposite of the Win motif-binding site, to mediate assembly of histone modification complexes.	nsp01,nsp02,nsp03,nsp04,nsp05,nsp06,nsp08,nsp09,nsp10,nsp12,nsp13,nsp14,nsp15,nsp16,N
ELME000012	TRG_ER_diArg_1	The di-Arg ER retention motif is defined by two consecutive arginine residues (RR) or with a single residue insertion (RXR). The motif is completed by an adjacent hydrophobic/arginine residue which may be on either side of the Arg pair.	nsp03,nsp14
ELME000102	CLV_NRD_NRD_1	N-Arg dibasic convertase (NRD/Nardilysin) cleavage site (X-|-R-K or R-|-R-X).	nsp02,nsp03,nsp08,nsp13,N
ELME000285	LIG_BIR_II_1	These IBMs are found in pro-apoptotic proteins and function in the abrogation of caspase inhibition by Inhibitor of Apoptosis Proteins (IAPs) in apoptotic cells. The motif binds specifically to type II BIR domains.	nsp05,nsp08,nsp10
ELME000045	LIG_NRBOX	The nuclear receptor box motif (LXXLL) confers binding to nuclear receptors.	nsp03
ELME000137	DOC_PP1_RVXF_1	Protein phosphatase 1 catalytic subunit (PP1c) interacting motif binds targeting proteins that dock to the substrate for dephosphorylation. The motif defined is [RK]{0,1}[VI][^P][FW].	nsp03,nsp09,nsp12
ELME000459	LIG_deltaCOP1_diTrp_1	Tryptophan-based motifs enable targeting of the tethering and (dis)assembly factors to the C-terminal mu homology domain (MHD) of the coatomer subunit delta, delta-COP.	nsp03
ELME000117	LIG_TRAF2_1	Major TRAF2-binding consensus motif. Members of the tumor necrosis factor receptor (TNFR) superfamily initiate intracellular signaling by recruiting the C-domain of the TNFR-associated factors (TRAFs) through their cytoplasmic tails.	nsp13
ELME000062	MOD_PKA_2	Secondary preference for PKA-type AGC kinase phosphorylation.	nsp03,nsp12,nsp13,nsp16,N
ELME000328	LIG_Pex14_2	Fxxx[WF] motifs are present in Pex19 and S. cerevisiae Pex5 cytosolic receptors that bind to peroxisomal membrane docking member, Pex14	nsp03,nsp04,nsp12
ELME000337	MOD_NEK2_2	NEK2 phosphorylation motif with specific set of residues in the +1 and +2 position to compensate for less favorable residues in the -3 position.	nsp03,nsp04
ELME000202	MOD_PIKK_1	(ST)Q motif which is phosphorylated by PIKK family members.	nsp02,nsp03,nsp04,nsp05,nsp12,nsp13,nsp15,nsp16,N
ELME000317	LIG_eIF4E_1	Motif binding to the dorsal surface of eIF4E.	nsp03
ELME000159	MOD_ProDKin_1	Proline-Directed Kinase (e.g. MAPK) phosphorylation site in higher eukaryotes.	nsp02,nsp03,nsp04,nsp05,nsp13,nsp14,N
ELME000395	LIG_UBA3_1	UBA3 adenylation domain binding motif variant based on the UBE2M and UBE2F interactions.	nsp03,nsp08,nsp12
ELME000443	MOD_Plk_2-3	Ser/Thr residue phosphorylated by Plk2 and Plk3	nsp03
ELME000432	DOC_MAPK_MEF2A_6	A kinase docking motif that mediates interaction towards the ERK1/2 and p38 subfamilies of MAP kinases.	nsp03,nsp13,nsp14
ELME000052	LIG_FHA_1	Phosphothreonine motif binding a subset of FHA domains that show a preference for a large aliphatic amino acid at the pT+3 position.	nsp02,nsp03,nsp04,nsp05,nsp06,nsp07,nsp09,nsp10,nsp12,nsp13,nsp14,nsp15,nsp16
ELME000368	LIG_LIR_Gen_1	Canonical LIR motif that binds to Atg8 protein family members to mediate processes involved in autophagy.	nsp01,nsp02,nsp03,nsp04,nsp05,nsp06,nsp12,nsp13,nsp14,nsp15
ELME000353	DEG_Nend_UBRbox_3	N-terminal motif that initiates protein degradation by binding to the UBR-box of N-recognins. This N-degron variant comprises N-terminal Asn or Gln as destabilizing residue.	nsp09
ELME000080	LIG_Pex14_1	Wxxx[FY] motifs present in N-terminal half of Pex5 bind to Pex13 and Pex14 at peroxisomal and glycosomal membranes to facilitate entrance of PTS1 cargo proteins into the organellar lumen.	nsp04,nsp06,nsp14
ELME000100	CLV_PCSK_PC1ET2_1	NEC1/NEC2 cleavage site (K-R-|-X).	nsp03,nsp15,N
ELME000101	CLV_PCSK_FUR_1	Furin (PACE) cleavage site (R-X-[RK]-R-|-X).	N
ELME000155	LIG_SH3_3	This is the motif recognized by those SH3 domains with a non-canonical class I recognition specificity	nsp02,nsp03,nsp05,nsp10,nsp12,nsp13,nsp14,N
ELME000321	CLV_C14_Caspase3-7	Caspase-3 and Caspase-7 cleavage site.	nsp03
ELME000064	MOD_CK2_1	Casein kinase 2 (CK2) phosphorylation site	nsp02,nsp03,nsp04,nsp05,nsp06,nsp13,nsp15,nsp16,N
ELME000239	DOC_USP7_MATH_1	The USP7 MATH domain binding motif variant based on the MDM2 and p53 interactions.	nsp02,nsp03,nsp05,nsp08,nsp12,nsp13,nsp14
ELME000417	LIG_14-3-3_CanoR_1	Canonical Arg-containing phospho-motif mediating a strong interaction with 14-3-3 proteins.	nsp02,nsp03,nsp05,nsp06,nsp12,nsp13,nsp14,nsp16
ELME000120	TRG_ENDOCYTIC_2	Tyrosine-based sorting signal responsible for the interaction with mu subunit of AP (Adaptor Protein) complex	nsp02,nsp03,nsp04,nsp05,nsp06,nsp09,nsp12,nsp13,nsp14,nsp15,nsp16,N
ELME000458	LIG_SH2_CRK	CRK family SH2 domain binding motif.	nsp02,nsp03,nsp04,nsp05,nsp06,nsp12,nsp13,nsp14,nsp16
ELME000367	DOC_PP2B_LxvP_1	Docking motif in calcineurin substrates that binds at the interface of the catalytic CNA and regulatory CNB subunits.	nsp13
ELME000136	DOC_WW_Pin1_4	The Class IV WW domain interaction motif is recognised primarily by the Pin1 phosphorylation-dependent prolyl isomerase.	nsp02,nsp03,nsp04,nsp05,nsp13,nsp14,N
ELME000122	LIG_PTB_Apo_2	These phosphorylation-independent motifs bind to Dab-like PTB domains. Binding is not driven by contacts at the 0 or FY position, but instead is dependent upon the large number of hydrophobic and hydrogen bond contacts between motif and domain.	nsp03,nsp04,nsp15
ELME000444	MOD_Plk_4	Ser/Thr residue phosphorylated by Plk4	nsp02,nsp03,nsp04,nsp05,nsp06,nsp07,nsp08,nsp12,nsp13,nsp14,nsp15,nsp16,N
ELME000083	LIG_SH2_PTP2	SH-PTP2 and phospholipase C-gamma Src Homology 2 (SH2) domains binding motif.	nsp03,nsp12,nsp14
ELME000369	LIG_LIR_Apic_2	Apicomplexa specific variant of the canonical LIR motif that binds to Atg8 protein family members to mediate processes involved in autophagy.	nsp02,nsp03,nsp04
ELME000394	DOC_USP7_UBL2_3	The USP7 CTD domain binding motif variant based on the ICP0 and DNMT1 interactions	nsp03,nsp12,nsp13,nsp15,N
ELME000084	LIG_SH2_GRB2like	GRB2-like Src Homology 2 (SH2) domains binding motif	nsp03,nsp04,nsp13,nsp14
ELME000393	MOD_SUMO_rev_2	Inverted version of SUMOylation motif recognized for modification by SUMO-1	nsp03,nsp15
ELME000085	MOD_GlcNHglycan	Glycosaminoglycan attachment site	nsp02,nsp03,nsp04,nsp05,nsp08,nsp13,nsp14,N
ELME000336	MOD_NEK2_1	NEK2 phosphorylation motif with preferred Phe, Leu or Met in the -3 position to compensate for less favorable residues in the +1 and +2 position.	nsp02,nsp03,nsp04,nsp05,nsp06,nsp08,nsp12,nsp13,nsp14,nsp15,nsp16,N
ELME000197	LIG_BRCT_BRCA1_1	Phosphopeptide motif which directly interacts with the BRCT (carboxy-terminal) domain of the Breast Cancer Gene BRCA1 with low affinity	nsp03
ELME000442	MOD_Plk_1	Ser/Thr residue phosphorylated by the Plk1 kinase	nsp02,nsp03,nsp04,nsp05,nsp06,nsp08,nsp12,nsp13,nsp14,nsp15,nsp16
ELME000106	DOC_CyclinA_RxL_1	This motif is mainly based on cyclin A binding peptides and may not apply to all cyclins.	nsp03,nsp13
