# Supplementary material for: Uncovering potential host proteins and pathways that may interact with eukaryotic short linear motifs in viral proteins of MERS, SARS and SARS2 coronaviruses that infect humans
Source: PLoS One. 2021 Feb 3;16(2):e0246150. doi: 10.1371/journal.pone.0246150 (PMC7857568; doi:10.1371/journal.pone.0246150)
Supplement: S9 Table — (XLSX) [file pone.0246150.s009.xlsx]

## Sheet: ELMs_g7_2
SLiM id	SLiM name	SLiM function	Viral protein
ELME000248	DEG_ODPH_VHL_1	Oxygen dependent prolyl hydroxylation motif in the unstructured region of hypoxia-inducible factor protein and bound by the VHL ligand.	nsp02
ELME000101	CLV_PCSK_FUR_1	Furin (PACE) cleavage site (R-X-[RK]-R-|-X).	nsp04
ELME000331	CLV_Separin_Metazoa	Separase cleavage site, best known in sister chromatid separation.	nsp01
ELME000411	DOC_MAPK_RevD_3	Reverse (C to N direction) of the classical MAPK docking motif ELM:DOC_MAPK_gen_1 with an often extended linker region of the bipartite motif.	nsp01
ELME000142	LIG_TYR_ITSM	ITSM (immunoreceptor tyrosine-based switch motif). This motif is present in the cytoplasmic region of the CD150 subfamily within the CD2 family and it enables these receptors to bind to and to be regulated by SH2 adaptor molecules, as SH2DIA.	nsp15
ELME000395	LIG_UBA3_1	UBA3 adenylation domain binding motif variant based on the UBE2M and UBE2F interactions.	nsp09
ELME000450	LIG_REV1ctd_RIR_1	Several DNA repair proteins interact with the C-terminal domain of the Rev1 translesion synthesis scaffold through the Rev1-Interacting Region RIR motif that is centred around two neighbouring Phe residues.	nsp15
ELME000289	DEG_SCF_FBW7_1	The TPxxS phospho-dependent degron binds the FBW7 F box proteins of the SCF (Skp1_Cullin-Fbox) complex.	nsp14
ELME000452	LIG_FXI_DFP_1	The DFP motif enables binding to the 2nd apple domain of coagulation factor XI (FXI) and plasma kallikrein heavy chain.	nsp04
ELME000232	DEG_APCC_KENBOX_2	Motif conserving the exact sequence KEN that binds to the APC/C subunit Cdh1 causing the protein to be targeted for 26S proteasome mediated degradation.	nsp03
ELME000371	LIG_LIR_LC3C_4	Non-canonical variant of the LIR motif that binds to Atg8 protein family members to mediate processes involved in autophagy.	nsp02
