# Supplementary material for: Uncovering potential host proteins and pathways that may interact with eukaryotic short linear motifs in viral proteins of MERS, SARS and SARS2 coronaviruses that infect humans
Source: PLoS One. 2021 Feb 3;16(2):e0246150. doi: 10.1371/journal.pone.0246150 (PMC7857568; doi:10.1371/journal.pone.0246150)
Supplement: S10 Table — (XLSX) [file pone.0246150.s010.xlsx]

## Sheet: g1_elm_interact_protein2
ELM id	Viral Proteins	ELM	IP_Acc_No	IP_Name
ELME000080	nsp02	LIG_Pex14_1	O75381	Peroxisomal membrane protein PEX14
ELME000080	nsp02	LIG_Pex14_1	Q92968	Peroxisomal membrane protein PEX13
ELME000081	nsp10	LIG_SH2_SRC	P06241	Tyrosine-protein kinase Fyn
ELME000084	nsp08	LIG_SH2_GRB2like	O75791	GRB2-related adapter protein 2
ELME000084	nsp08	LIG_SH2_GRB2like	P62993	Growth factor receptor-bound protein 2
ELME000084	nsp08	LIG_SH2_GRB2like	Q14451	Growth factor receptor-bound protein 7
ELME000095	nsp01	LIG_PTB_Phospho_1	O75553	Disabled homolog 1
ELME000095	nsp01	LIG_PTB_Phospho_1	P29353	SHC-transforming protein 1
ELME000095	nsp01	LIG_PTB_Phospho_1	P35568	Insulin receptor substrate 1
ELME000095	nsp01	LIG_PTB_Phospho_1	Q8WU20	Fibroblast growth factor receptor substrate 2
ELME000095	nsp01	LIG_PTB_Phospho_1	Q99704	Docking protein 1
ELME000095	nsp01	LIG_PTB_Phospho_1	Q9Y490	Talin-1
ELME000095	nsp01	LIG_PTB_Phospho_1	Q9Y4H2	Insulin receptor substrate 2
ELME000097	nsp13	DOC_ANK_TNKS_1	O95271	Poly [ADP-ribose] polymerase tankyrase-1
ELME000097	nsp13	DOC_ANK_TNKS_1	Q9H2K2	Poly [ADP-ribose] polymerase tankyrase-2
ELME000101	nsp02	CLV_PCSK_FUR_1	P09958	Furin
ELME000106	nsp08	DOC_CyclinA_RxL_1	P24864	G1/S-specific cyclin-E1
ELME000300	nsp09,nsp14	DOC_SPAK_OSR1_1	O95747	Serine/threonine-protein kinase OSR1
ELME000300	nsp09,nsp14	DOC_SPAK_OSR1_1	Q9UEW8	STE20/SPS1-related proline-alanine-rich protein kinase
ELME000302	nsp05	LIG_HCF-1_HBM_1	P51610	Host cell factor 1
ELME000308	nsp04	DOC_AGCK_PIF_2	O15530	3-phosphoinositide-dependent protein kinase 1
ELME000331	nsp02	CLV_Separin_Metazoa	Q14674	Separin
ELME000334	nsp08	MOD_LATS_1	Q9NRM7	Serine/threonine-protein kinase LATS2
ELME000367	nsp15	DOC_PP2B_LxvP_1	P63098	Calcineurin subunit B type 1
ELME000367	nsp15	DOC_PP2B_LxvP_1	Q08209	Serine/threonine-protein phosphatase 2B catalytic subunit alpha isoform
ELME000393	nsp06	MOD_SUMO_rev_2	P63279	SUMO-conjugating enzyme UBC9
ELME000394	nsp09	DOC_USP7_UBL2_3	Q93009	Ubiquitin carboxyl-terminal hydrolase 7
ELME000409	nsp03	LIG_G3BP_FGDF_1	Q13283	Ras GTPase-activating protein-binding protein 1
ELME000409	nsp03	LIG_G3BP_FGDF_1	Q9UN86	Ras GTPase-activating protein-binding protein 2
ELME000410	nsp14	LIG_CSL_BTD_1	Q06330	Recombining binding protein suppressor of hairless
ELME000422	nsp12	DOC_MAPK_JIP1_4	P45983	Mitogen-activated protein kinase 8
ELME000422	nsp12	DOC_MAPK_JIP1_4	P45984	Mitogen-activated protein kinase 9
ELME000422	nsp12	DOC_MAPK_JIP1_4	P53779	Mitogen-activated protein kinase 10
ELME000433	nsp08	DOC_MAPK_DCC_7	P28482	Mitogen-activated protein kinase 1
ELME000446	nsp14	LIG_IBAR_NPY_1	Q9UHR4	Brain-specific angiogenesis inhibitor 1-associated protein 2-like protein 1
ELME000446	nsp14	LIG_IBAR_NPY_1	Q9UQB8	Brain-specific angiogenesis inhibitor 1-associated protein 2
ELME000450	nsp03,nsp07	LIG_REV1ctd_RIR_1	Q9UBZ9	DNA repair protein REV1
ELME000474	nsp01	LIG_SH2_NCK_1	O43639	Cytoplasmic protein NCK2
ELME000474	nsp01	LIG_SH2_NCK_1	P16333	Cytoplasmic protein NCK1
ELME000482	nsp07	LIG_PCNA_yPIPBox_3	P12004	Proliferating cell nuclear antigen
