# Supplementary material for: Uncovering potential host proteins and pathways that may interact with eukaryotic short linear motifs in viral proteins of MERS, SARS and SARS2 coronaviruses that infect humans
Source: PLoS One. 2021 Feb 3;16(2):e0246150. doi: 10.1371/journal.pone.0246150 (PMC7857568; doi:10.1371/journal.pone.0246150)
Supplement: S11 Table — (XLSX) [file pone.0246150.s011.xlsx]

## Sheet: g2_elm_interact_protein2
ELM id	Viral Proteins	ELM	IP_Acc_No	IP_Name
ELME000122	nsp13	LIG_PTB_Apo_2	O00213	Amyloid-beta A4 precursor protein-binding family B member 1
ELME000095	nsp13	LIG_PTB_Phospho_1	O75553	Disabled homolog 1
ELME000122	nsp13	LIG_PTB_Apo_2	O75553	Disabled homolog 1
ELME000300	nsp03	DOC_SPAK_OSR1_1	O95747	Serine/threonine-protein kinase OSR1
ELME000140	nsp16	LIG_PCNA_PIPBox_1	P12004	Proliferating cell nuclear antigen
ELME000411	nsp04,nsp08	DOC_MAPK_RevD_3	P28482	Mitogen-activated protein kinase 1
ELME000432	nsp05	DOC_MAPK_MEF2A_6	P28482	Mitogen-activated protein kinase 1
ELME000095	nsp13	LIG_PTB_Phospho_1	P29353	SHC-transforming protein 1
ELME000061	nsp04	MOD_PKB_1	P31749	RAC-alpha serine/threonine-protein kinase
ELME000095	nsp13	LIG_PTB_Phospho_1	P35568	Insulin receptor substrate 1
ELME000321	nsp14	CLV_C14_Caspase3-7	P42574	Caspase-3
ELME000122	nsp13	LIG_PTB_Apo_2	P49757	Protein numb homolog
ELME000393	nsp10	MOD_SUMO_rev_2	P63279	SUMO-conjugating enzyme UBC9
ELME000122	nsp13	LIG_PTB_Apo_2	Q02410	Amyloid-beta A4 precursor protein-binding family A member 1
ELME000410	nsp03	LIG_CSL_BTD_1	Q06330	Recombining binding protein suppressor of hairless
ELME000432	nsp05	DOC_MAPK_MEF2A_6	Q13164	Mitogen-activated protein kinase 7
ELME000411	nsp04,nsp08	DOC_MAPK_RevD_3	Q16539	Mitogen-activated protein kinase 14
ELME000432	nsp05	DOC_MAPK_MEF2A_6	Q16539	Mitogen-activated protein kinase 14
ELME000095	nsp13	LIG_PTB_Phospho_1	Q8WU20	Fibroblast growth factor receptor substrate 2
ELME000095	nsp13	LIG_PTB_Phospho_1	Q99704	Docking protein 1
ELME000122	nsp13	LIG_PTB_Apo_2	Q99704	Docking protein 1
ELME000122	nsp13	LIG_PTB_Apo_2	Q9UBP9	PTB domain-containing engulfment adapter protein 1
ELME000450	N	LIG_REV1ctd_RIR_1	Q9UBZ9	DNA repair protein REV1
ELME000300	nsp03	DOC_SPAK_OSR1_1	Q9UEW8	STE20/SPS1-related proline-alanine-rich protein kinase
ELME000465	nsp09	LIG_SH2_STAP1	Q9ULZ2	Signal-transducing adaptor protein 1
ELME000095	nsp13	LIG_PTB_Phospho_1	Q9Y490	Talin-1
ELME000122	nsp13	LIG_PTB_Apo_2	Q9Y490	Talin-1
ELME000095	nsp13	LIG_PTB_Phospho_1	Q9Y4H2	Insulin receptor substrate 2
