# Supplementary material for: Uncovering potential host proteins and pathways that may interact with eukaryotic short linear motifs in viral proteins of MERS, SARS and SARS2 coronaviruses that infect humans
Source: PLoS One. 2021 Feb 3;16(2):e0246150. doi: 10.1371/journal.pone.0246150 (PMC7857568; doi:10.1371/journal.pone.0246150)
Supplement: S12 Table — (XLSX) [file pone.0246150.s012.xlsx]

## Sheet: g3_elm_interact_protein2
SLiM id	Viral Proteins	SLiM	IP_Acc_No	IP_Name
ELME000313	nsp08	LIG_Actin_WH2_2	P68133	Actin, alpha skeletal muscle
ELME000311	nsp09	LIG_Actin_WH2_1	P68133	Actin, alpha skeletal muscle
ELME000429	nsp10	MOD_CDK_SPK_2	P06493	Cyclin-dependent kinase 1
ELME000461	nsp12	MOD_DYRK1A_RPxSP_1	P21127	Cyclin-dependent kinase 11B
ELME000429	nsp10	MOD_CDK_SPK_2	P24941	Cyclin-dependent kinase 2
ELME000429	nsp10	MOD_CDK_SPK_2	Q00526	Cyclin-dependent kinase 3
ELME000429	nsp10	MOD_CDK_SPK_2	P11802	Cyclin-dependent kinase 4
ELME000429	nsp10	MOD_CDK_SPK_2	Q00535	Cyclin-dependent-like kinase 5
ELME000460	nsp02	LIG_MLH1_MIPbox_1	P40692	DNA mismatch repair protein Mlh1
ELME000045	nsp09	LIG_NRBOX	P03372	Estrogen receptor
ELME000045	nsp09	LIG_NRBOX	Q92731	Estrogen receptor beta
ELME000269	nsp02, nsp08	DEG_SCF_TRCP1_1	Q9UKB1	F-box/WD repeat-containing protein 11
ELME000106	nsp10	DOC_CyclinA_RxL_1	P24864	G1/S-specific cyclin-E1
ELME000155	nsp15	LIG_SH3_3	P62993	Growth factor receptor-bound protein 2
ELME000371	nsp13	LIG_LIR_LC3C_4	Q9BXW4	Microtubule-associated proteins 1A/1B light chain 3C
ELME000432	nsp09	DOC_MAPK_MEF2A_6	P28482	Mitogen-activated protein kinase 1
ELME000432	nsp09	DOC_MAPK_MEF2A_6	Q16539	Mitogen-activated protein kinase 14
ELME000432	nsp09	DOC_MAPK_MEF2A_6	Q13164	Mitogen-activated protein kinase 7
ELME000136	nsp07	DOC_WW_Pin1_4	Q13526	Peptidyl-prolyl cis-trans isomerase NIMA-interacting 1
ELME000482	nsp01	LIG_PCNA_yPIPBox_3	P12004	Proliferating cell nuclear antigen
ELME000140	nsp02	LIG_PCNA_PIPBox_1	P12004	Proliferating cell nuclear antigen
ELME000155	nsp15	LIG_SH3_3	P12931	Proto-oncogene tyrosine-protein kinase Src
ELME000007	nsp12	LIG_Rb_LxCxE_1	P06400	Retinoblastoma-associated protein
ELME000425	nsp04, N	DOC_PP2A_B56_1	Q15172	Serine/threonine-protein phosphatase 2A 56 kDa regulatory subunit alpha isoform
ELME000425	nsp04, N	DOC_PP2A_B56_1	Q15173	Serine/threonine-protein phosphatase 2A 56 kDa regulatory subunit beta isoform
ELME000425	nsp04, N	DOC_PP2A_B56_1	Q14738	Serine/threonine-protein phosphatase 2A 56 kDa regulatory subunit delta isoform
ELME000425	nsp04, N	DOC_PP2A_B56_1	Q16537	Serine/threonine-protein phosphatase 2A 56 kDa regulatory subunit epsilon isoform
ELME000425	nsp04, N	DOC_PP2A_B56_1	Q13362	Serine/threonine-protein phosphatase 2A 56 kDa regulatory subunit gamma isoform
ELME000237	N	DOC_PP2B_PxIxI_1	Q08209	Serine/threonine-protein phosphatase 2B catalytic subunit alpha isoform
ELME000163	nsp06	LIG_SH2_STAT3	P40763	Signal transducer and activator of transcription 3
ELME000005	N	LIG_SH3_1	Q9Y5X1	Sorting nexin-9
ELME000133	nsp04, nsp07	LIG_TRAF6	Q9Y4K3	TNF receptor-associated factor 6
ELME000364	nsp04	LIG_WD40_WDR5_VDV_1	P61964	WD repeat-containing protein 5
