# Supplementary material for: Uncovering potential host proteins and pathways that may interact with eukaryotic short linear motifs in viral proteins of MERS, SARS and SARS2 coronaviruses that infect humans
Source: PLoS One. 2021 Feb 3;16(2):e0246150. doi: 10.1371/journal.pone.0246150 (PMC7857568; doi:10.1371/journal.pone.0246150)
Supplement: S13 Table — (XLSX) [file pone.0246150.s013.xlsx]

## Sheet: g4_elm_interact_protein2
ELM id	Viral Proteins	ELM	IP_Acc_No	IP_Name
ELME000045	nsp07,nsp09	LIG_14-3-3_CanoR_1	P63104	14-3-3 protein zeta/delta
ELME000460	nsp07,nsp09	LIG_14-3-3_CanoR_1	Q3YBA8	14-3-3 tau
ELME000045	nsp13	LIG_IBAR_NPY_1	Q9UQB8	Brain-specific angiogenesis inhibitor 1-associated protein 2
ELME000341	nsp13	LIG_IBAR_NPY_1	Q9UHR4	Brain-specific angiogenesis inhibitor 1-associated protein 2-like protein 1
ELME000334	nsp02	LIG_CaM_NSCaTE_8	P0DP25	Calmodulin-3
ELME000406	nsp09	MOD_CK1_1	P48729	Casein kinase I isoform alpha
ELME000234	nsp09	MOD_CK1_1	Q8N752	Casein kinase I isoform alpha-like
ELME000234	nsp09	MOD_CK1_1	P48730	Casein kinase I isoform delta
ELME000276	nsp09	MOD_CK1_1	P49674	Casein kinase I isoform epsilon
ELME000098	nsp09	MOD_CK1_1	Q9HCP0	Casein kinase I isoform gamma-1
ELME000317	nsp09	MOD_CK1_1	P78368	Casein kinase I isoform gamma-2
ELME000303	nsp09	MOD_CK1_1	P68400	Casein kinase II subunit alpha
ELME000303	nsp07	LIG_APCC_ABBA_1	Q12834	Cell division cycle protein 20 homolog
ELME000303	nsp03	LIG_CtBP_PxDLS_1	Q13363	C-terminal-binding protein 1
ELME000364	nsp09	MOD_CDK_SPK_2	P06493	Cyclin-dependent kinase 1
ELME000474	nsp09	MOD_CDK_SPK_2	P24941	Cyclin-dependent kinase 2
ELME000474	nsp09	MOD_CDK_SPK_2	Q00526	Cyclin-dependent kinase 3
ELME000388	nsp09	MOD_CDK_SPK_2	P11802	Cyclin-dependent kinase 4
ELME000435	nsp09	MOD_CDK_SPK_2	Q00535	Cyclin-dependent-like kinase 5
ELME000417	nsp06	LIG_SH2_NCK_1	P16333	Cytoplasmic protein NCK1
ELME000417	nsp06	LIG_SH2_NCK_1	O43639	Cytoplasmic protein NCK2
ELME000429	N	LIG_MLH1_MIPbox_1	P40692	DNA mismatch repair protein Mlh1
ELME000429	nsp05	LIG_PAM2_1	O95071	E3 ubiquitin-protein ligase UBR5
ELME000429	nsp01	LIG_MYND_3	Q9GZT9	Egl nine homolog 1
ELME000063	N	LIG_NRBOX	P03372	Estrogen receptor
ELME000063	N	LIG_NRBOX	Q92731	Estrogen receptor beta
ELME000063	nsp04	LIG_eIF4E_1	P06730	Eukaryotic translation initiation factor 4E
ELME000063	nsp03	TRG_NLS_Bipartite_1	P52294	Importin subunit alpha-5
ELME000063	nsp12	LIG_KLC1_WD_1	Q07866	Kinesin light chain 1
ELME000429	nsp02	DOC_MAPK_FxFP_2	P28482	Mitogen-activated protein kinase 1
ELME000429	nsp14	DOC_MAPK_RevD_3	P28482	Mitogen-activated protein kinase 1
ELME000063	nsp15	DOC_MAPK_DCC_7	P28482	Mitogen-activated protein kinase 1
ELME000063	nsp14	DOC_MAPK_RevD_3	Q16539	Mitogen-activated protein kinase 14
ELME000373	nsp02	DOC_MAPK_FxFP_2	P27361	Mitogen-activated protein kinase 3
ELME000253	nsp12	TRG_ER_FFAT_1	Q8NHP6	Motile sperm domain-containing protein 2
ELME000408	nsp05	LIG_PAM2_1	P11940	Polyadenylate-binding protein 1
ELME000253	nsp05	LIG_PAM2_1	Q13310	Polyadenylate-binding protein 4
ELME000253	nsp10	LIG_EF_ALG2_ABM_2	O75340	Programmed cell death protein 6
ELME000237	nsp01	MOD_LATS_1	Q9NRM7	Serine/threonine-protein kinase LATS2
ELME000118	nsp13	DOC_PP2B_PxIxI_1	Q08209	Serine/threonine-protein phosphatase 2B catalytic subunit alpha isoform
ELME000446	nsp07	DEG_SPOP_SBC_1	O43791	Speckle-type POZ protein
ELME000446	nsp13	LIG_TRAF2_2	Q12933	TNF receptor-associated factor 2
ELME000411	nsp16	LIG_TRAF6	Q9Y4K3	TNF receptor-associated factor 6
ELME000411	nsp12	TRG_ER_FFAT_1	Q9P0L0	Vesicle-associated membrane protein-associated protein A
ELME000433	nsp12	TRG_ER_FFAT_1	O95292	Vesicle-associated membrane protein-associated protein B/C
ELME000133	nsp05,nsp14	LIG_WD40_WDR5_VDV_1	P61964	WD repeat-containing protein 5
