# Supplementary material for: Uncovering potential host proteins and pathways that may interact with eukaryotic short linear motifs in viral proteins of MERS, SARS and SARS2 coronaviruses that infect humans
Source: PLoS One. 2021 Feb 3;16(2):e0246150. doi: 10.1371/journal.pone.0246150 (PMC7857568; doi:10.1371/journal.pone.0246150)
Supplement: S14 Table — (XLSX) [file pone.0246150.s014.xlsx]

## Sheet: g5_elm_interact_protein2
ELM id	Viral Proteins	ELM	IP_Acc_No	IP_Name
ELME000417	nsp02,nsp03,nsp05,nsp06,nsp12,nsp13,nsp14,nsp16	LIG_14-3-3_CanoR_1	P63104	14-3-3 protein zeta/delta
ELME000417	nsp02,nsp03,nsp05,nsp06,nsp12,nsp13,nsp14,nsp16	LIG_14-3-3_CanoR_1	Q3YBA8	14-3-3 tau
ELME000313	nsp03,nsp04	LIG_Actin_WH2_2	P68133	Actin, alpha skeletal muscle
ELME000458	nsp02,nsp03,nsp04,nsp05,nsp06,nsp12,nsp13,nsp14,nsp16	LIG_SH2_CRK	P46108	Adapter molecule crk
ELME000122	nsp03,nsp04,nsp15	LIG_PTB_Apo_2	Q02410	Amyloid-beta A4 precursor protein-binding family A member 1
ELME000122	nsp03,nsp04,nsp15	LIG_PTB_Apo_2	O00213	Amyloid-beta A4 precursor protein-binding family B member 1
ELME000367	nsp13	DOC_PP2B_LxvP_1	P63098	Calcineurin subunit B type 1
ELME000063	nsp02,nsp03,nsp04,nsp05,nsp07,nsp08,nsp12,nsp13,nsp14,nsp15,nsp16,N	MOD_CK1_1	P48729	Casein kinase I isoform alpha
ELME000063	nsp02,nsp03,nsp04,nsp05,nsp07,nsp08,nsp12,nsp13,nsp14,nsp15,nsp16,N	MOD_CK1_1	Q8N752	Casein kinase I isoform alpha-like
ELME000063	nsp02,nsp03,nsp04,nsp05,nsp07,nsp08,nsp12,nsp13,nsp14,nsp15,nsp16,N	MOD_CK1_1	P48730	Casein kinase I isoform delta
ELME000063	nsp02,nsp03,nsp04,nsp05,nsp07,nsp08,nsp12,nsp13,nsp14,nsp15,nsp16,N	MOD_CK1_1	P49674	Casein kinase I isoform epsilon
ELME000063	nsp02,nsp03,nsp04,nsp05,nsp07,nsp08,nsp12,nsp13,nsp14,nsp15,nsp16,N	MOD_CK1_1	Q9HCP0	Casein kinase I isoform gamma-1
ELME000063	nsp02,nsp03,nsp04,nsp05,nsp07,nsp08,nsp12,nsp13,nsp14,nsp15,nsp16,N	MOD_CK1_1	P78368	Casein kinase I isoform gamma-2
ELME000064	nsp02,nsp03,nsp04,nsp05,nsp06,nsp13,nsp15,nsp16,N	MOD_CK2_1	P19784	Casein kinase II subunit alpha
ELME000064	nsp02,nsp03,nsp04,nsp05,nsp06,nsp13,nsp15,nsp16,N	MOD_CK2_1	P68400	Casein kinase II subunit alpha
ELME000063	nsp02,nsp03,nsp04,nsp05,nsp07,nsp08,nsp12,nsp13,nsp14,nsp15,nsp16,N	MOD_CK1_1	P68400	Casein kinase II subunit alpha
ELME000321	nsp03	CLV_C14_Caspase3-7	P42574	Caspase-3
ELME000458	nsp02,nsp03,nsp04,nsp05,nsp06,nsp12,nsp13,nsp14,nsp16	LIG_SH2_CRK	P46109	Crk-like protein
ELME000474	nsp03	LIG_SH2_NCK_1	P16333	Cytoplasmic protein NCK1
ELME000474	nsp03	LIG_SH2_NCK_1	O43639	Cytoplasmic protein NCK2
ELME000122	nsp03,nsp04,nsp15	LIG_PTB_Apo_2	O75553	Disabled homolog 1
ELME000095	nsp04	LIG_PTB_Phospho_1	O75553	Disabled homolog 1
ELME000122	nsp03,nsp04,nsp15	LIG_PTB_Apo_2	Q99704	Docking protein 1
ELME000095	nsp04	LIG_PTB_Phospho_1	Q99704	Docking protein 1
ELME000045	nsp03	LIG_NRBOX	P03372	Estrogen receptor
ELME000045	nsp03	LIG_NRBOX	Q92731	Estrogen receptor beta
ELME000317	nsp03	LIG_eIF4E_1	P06730	Eukaryotic translation initiation factor 4E
ELME000095	nsp04	LIG_PTB_Phospho_1	Q8WU20	Fibroblast growth factor receptor substrate 2
ELME000101	N	CLV_PCSK_FUR_1	P09958	Furin
ELME000106	nsp03,nsp13	DOC_CyclinA_RxL_1	P24864	G1/S-specific cyclin-E1
ELME000368	nsp01,nsp02,nsp03,nsp04,nsp05,nsp06,nsp12,nsp13,nsp14,nsp15	LIG_LIR_Gen_1	O95166	Gamma-aminobutyric acid receptor-associated protein
ELME000368	nsp01,nsp02,nsp03,nsp04,nsp05,nsp06,nsp12,nsp13,nsp14,nsp15	LIG_LIR_Gen_1	Q9H0R8	Gamma-aminobutyric acid receptor-associated protein-like 1
ELME000368	nsp01,nsp02,nsp03,nsp04,nsp05,nsp06,nsp12,nsp13,nsp14,nsp15	LIG_LIR_Gen_1	P60520	Gamma-aminobutyric acid receptor-associated protein-like 2
ELME000053	nsp02,nsp03,nsp04,nsp05,nsp06,nsp08,nsp10,nsp12,nsp13,nsp14,nsp15,nsp16,N	MOD_GSK3_1	P49840	Glycogen synthase kinase-3 alpha
ELME000053	nsp02,nsp03,nsp04,nsp05,nsp06,nsp08,nsp10,nsp12,nsp13,nsp14,nsp15,nsp16,N	MOD_GSK3_1	P49841	Glycogen synthase kinase-3 beta
ELME000084	nsp03,nsp04,nsp13,nsp14	LIG_SH2_GRB2like	O75791	GRB2-related adapter protein 2
ELME000155	nsp02,nsp03,nsp05,nsp10,nsp12,nsp13,nsp14,N	LIG_SH3_3	P62993	Growth factor receptor-bound protein 2
ELME000084	nsp03,nsp04,nsp13,nsp14	LIG_SH2_GRB2like	P62993	Growth factor receptor-bound protein 2
ELME000084	nsp03,nsp04,nsp13,nsp14	LIG_SH2_GRB2like	Q14451	Growth factor receptor-bound protein 7
ELME000095	nsp04	LIG_PTB_Phospho_1	P35568	Insulin receptor substrate 1
ELME000095	nsp04	LIG_PTB_Phospho_1	Q9Y4H2	Insulin receptor substrate 2
ELME000368	nsp01,nsp02,nsp03,nsp04,nsp05,nsp06,nsp12,nsp13,nsp14,nsp15	LIG_LIR_Gen_1	Q9H492	Microtubule-associated proteins 1A/1B light chain 3A
ELME000368	nsp01,nsp02,nsp03,nsp04,nsp05,nsp06,nsp12,nsp13,nsp14,nsp15	LIG_LIR_Gen_1	Q9GZQ8	Microtubule-associated proteins 1A/1B light chain 3B
ELME000368	nsp01,nsp02,nsp03,nsp04,nsp05,nsp06,nsp12,nsp13,nsp14,nsp15	LIG_LIR_Gen_1	Q9BXW4	Microtubule-associated proteins 1A/1B light chain 3C
ELME000432	nsp03,nsp13,nsp14	DOC_MAPK_MEF2A_6	P28482	Mitogen-activated protein kinase 1
ELME000432	nsp03,nsp13,nsp14	DOC_MAPK_MEF2A_6	Q16539	Mitogen-activated protein kinase 14
ELME000233	nsp03,nsp12,nsp14	DOC_MAPK_gen_1	P27361	Mitogen-activated protein kinase 3
ELME000432	nsp03,nsp13,nsp14	DOC_MAPK_MEF2A_6	Q13164	Mitogen-activated protein kinase 7
ELME000136	nsp02,nsp03,nsp04,nsp05,nsp13,nsp14,N	DOC_WW_Pin1_4	Q13526	Peptidyl-prolyl cis-trans isomerase NIMA-interacting 1
ELME000080	nsp04,nsp06,nsp14	LIG_Pex14_1	Q92968	Peroxisomal membrane protein PEX13
ELME000080	nsp04,nsp06,nsp14	LIG_Pex14_1	O75381	Peroxisomal membrane protein PEX14
ELME000182	nsp01,nsp02,nsp03,nsp04,nsp05,nsp06,nsp09,nsp10,nsp12,nsp13,nsp14,nsp15,nsp16,N	LIG_SH2_STAT5	P27986	Phosphatidylinositol 3-kinase regulatory subunit alpha
ELME000122	nsp03,nsp04,nsp15	LIG_PTB_Apo_2	P49757	Protein numb homolog
ELME000155	nsp02,nsp03,nsp05,nsp10,nsp12,nsp13,nsp14,N	LIG_SH3_3	P12931	Proto-oncogene tyrosine-protein kinase Src
ELME000122	nsp03,nsp04,nsp15	LIG_PTB_Apo_2	Q9UBP9	PTB domain-containing engulfment adapter protein 1
ELME000336	nsp02,nsp03,nsp04,nsp05,nsp06,nsp08,nsp12,nsp13,nsp14,nsp15,nsp16,N	MOD_NEK2_1	P51955	Serine/threonine-protein kinase Nek2
ELME000367	nsp13	DOC_PP2B_LxvP_1	Q08209	Serine/threonine-protein phosphatase 2B catalytic subunit alpha isoform
ELME000137	nsp03,nsp09,nsp12	DOC_PP1_RVXF_1	P62136	Serine/threonine-protein phosphatase PP1-alpha catalytic subunit
ELME000095	nsp04	LIG_PTB_Phospho_1	P29353	SHC-transforming protein 1
ELME000163	nsp02,nsp13	LIG_SH2_STAT3	P40763	Signal transducer and activator of transcription 3
ELME000465	nsp02,nsp03,nsp04,nsp05,nsp06,nsp13	LIG_SH2_STAP1	Q9ULZ2	Signal-transducing adaptor protein 1
ELME000393	nsp03,nsp15	MOD_SUMO_rev_2	P63279	SUMO-conjugating enzyme UBC9
ELME000122	nsp03,nsp04,nsp15	LIG_PTB_Apo_2	Q9Y490	Talin-1
ELME000095	nsp04	LIG_PTB_Phospho_1	Q9Y490	Talin-1
ELME000081	nsp03,nsp13,nsp14	LIG_SH2_SRC	P06241	Tyrosine-protein kinase Fyn
ELME000239	nsp02,nsp03,nsp05,nsp08,nsp12,nsp13,nsp14	DOC_USP7_MATH_1	Q93009	Ubiquitin carboxyl-terminal hydrolase 7
ELME000394	nsp03,nsp12,nsp13,nsp15,N	DOC_USP7_UBL2_3	Q93009	Ubiquitin carboxyl-terminal hydrolase 7
