# Supplementary material for: Uncovering potential host proteins and pathways that may interact with eukaryotic short linear motifs in viral proteins of MERS, SARS and SARS2 coronaviruses that infect humans
Source: PLoS One. 2021 Feb 3;16(2):e0246150. doi: 10.1371/journal.pone.0246150 (PMC7857568; doi:10.1371/journal.pone.0246150)
Supplement: S15 Table — (XLSX) [file pone.0246150.s015.xlsx]

## Sheet: g6_elm_interact_protein2
ELM id	Viral Proteins	ELM	IP_Acc_No	IP_Name
ELME000321	nsp06	CLV_C14_Caspase3-7	P42574	Caspase-3
ELME000302	nsp03	LIG_HCF-1_HBM_1	P51610	Host cell factor 1
ELME000434	nsp01	DOC_MAPK_HePTP_8	P28482	Mitogen-activated protein kinase 1
ELME000423	nsp01,nsp02	DOC_MAPK_NFAT4_5	P53779	Mitogen-activated protein kinase 10
ELME000434	nsp01	DOC_MAPK_HePTP_8	Q16539	Mitogen-activated protein kinase 14
ELME000423	nsp01,nsp02	DOC_MAPK_NFAT4_5	P45983	Mitogen-activated protein kinase 8
ELME000423	nsp01,nsp02	DOC_MAPK_NFAT4_5	P45984	Mitogen-activated protein kinase 9
ELME000334	nsp04	MOD_LATS_1	Q9NRM7	Serine/threonine-protein kinase LATS2
ELME000237	nsp15	DOC_PP2B_PxIxI_1	Q08209	Serine/threonine-protein phosphatase 2B catalytic subunit alpha isoform
ELME000393	nsp05	MOD_SUMO_rev_2	P63279	SUMO-conjugating enzyme UBC9
ELME000133	nsp01	LIG_TRAF6	Q9Y4K3	TNF receptor-associated factor 6
