# Supplementary material for: Uncovering potential host proteins and pathways that may interact with eukaryotic short linear motifs in viral proteins of MERS, SARS and SARS2 coronaviruses that infect humans
Source: PLoS One. 2021 Feb 3;16(2):e0246150. doi: 10.1371/journal.pone.0246150 (PMC7857568; doi:10.1371/journal.pone.0246150)
Supplement: S16 Table — (XLSX) [file pone.0246150.s016.xlsx]

## Sheet: g7_elm_interact_protein2
SLiM id	Viral Proteins	SLiM	IP_Acc_No	IP_Name
ELME000232	nsp03	DEG_APCC_KENBOX_2	Q12834	Cell division cycle protein 20 homolog
ELME000452	nsp04	LIG_FXI_DFP_1	P03951	Coagulation factor XI
ELME000450	nsp15	LIG_REV1ctd_RIR_1	Q9UBZ9	DNA repair protein REV1
ELME000101	nsp04	CLV_PCSK_FUR_1	P09958	Furin
ELME000371	nsp02	LIG_LIR_LC3C_4	Q9BXW4	Microtubule-associated proteins 1A/1B light chain 3C
ELME000411	nsp01	DOC_MAPK_RevD_3	P28482	Mitogen-activated protein kinase 1
ELME000411	nsp01	DOC_MAPK_RevD_3	Q16539	Mitogen-activated protein kinase 14
ELME000452	nsp04	LIG_FXI_DFP_1	P03952	Plasma kallikrein
ELME000331	nsp01	CLV_Separin_Metazoa	Q14674	Separin
