# Supplementary material for: Uncovering potential host proteins and pathways that may interact with eukaryotic short linear motifs in viral proteins of MERS, SARS and SARS2 coronaviruses that infect humans
Source: PLoS One. 2021 Feb 3;16(2):e0246150. doi: 10.1371/journal.pone.0246150 (PMC7857568; doi:10.1371/journal.pone.0246150)
Supplement: S17 Table — (XLSX) [file pone.0246150.s017.xlsx]

## Sheet: g1_elm_kegg1
ELM id	Viral protein	Interaction protein	ELM name	Pathway id	Pathway name
ELME000012	nsp08,nsp09	P13569	TRG_ER_diArg_1	hsa02010	ABC transporters
ELME000070	nsp07	P78363	MOD_N-GLC_1	hsa02010	ABC transporters
ELME000012	nsp08,nsp09	Q09428	TRG_ER_diArg_1	hsa02010	ABC transporters
ELME000278	nsp02,N	P01106	TRG_NLS_MonoExtC_3	hsa05221	Acute myeloid leukemia
ELME000278	nsp02,N	P19838	TRG_NLS_MonoExtC_3	hsa05221	Acute myeloid leukemia
ELME000002	nsp09,nsp12	P29590	MOD_SUMO_for_1	hsa05221	Acute myeloid leukemia
ELME000002	nsp09,nsp12	P49715	MOD_SUMO_for_1	hsa05221	Acute myeloid leukemia
ELME000278	nsp02,N	Q04206	TRG_NLS_MonoExtC_3	hsa05221	Acute myeloid leukemia
ELME000193	nsp08	O60716	TRG_NES_CRM1_1	hsa04520	Adherens junction
ELME000334	nsp08	O95863	MOD_LATS_1	hsa04520	Adherens junction
ELME000095	nsp01	P00533	LIG_PTB_Phospho_1	hsa04520	Adherens junction
ELME000084	nsp08	P00533	LIG_SH2_GRB2like	hsa04520	Adherens junction
ELME000081	nsp10	P00533	LIG_SH2_SRC	hsa04520	Adherens junction
ELME000079	nsp07	P00533	MOD_N-GLC_2	hsa04520	Adherens junction
ELME000084	nsp08	P04626	LIG_SH2_GRB2like	hsa04520	Adherens junction
ELME000095	nsp01	P06213	LIG_PTB_Phospho_1	hsa04520	Adherens junction
ELME000081	nsp10	P06241	LIG_SH2_SRC	hsa04520	Adherens junction
ELME000084	nsp08	P08581	LIG_SH2_GRB2like	hsa04520	Adherens junction
ELME000081	nsp10	P08581	LIG_SH2_SRC	hsa04520	Adherens junction
ELME000081	nsp10	P12931	LIG_SH2_SRC	hsa04520	Adherens junction
ELME000278	nsp02,N	P19838	TRG_NLS_MonoExtC_3	hsa04920	Adipocytokine signaling pathway
ELME000422	nsp12	P35568	DOC_MAPK_JIP1_4	hsa04920	Adipocytokine signaling pathway
ELME000084	nsp08	P35568	LIG_SH2_GRB2like	hsa04920	Adipocytokine signaling pathway
ELME000278	nsp02,N	Q04206	TRG_NLS_MonoExtC_3	hsa04920	Adipocytokine signaling pathway
ELME000084	nsp08	Q06124	LIG_SH2_GRB2like	hsa04920	Adipocytokine signaling pathway
ELME000422	nsp12	Q9UBK2	DOC_MAPK_JIP1_4	hsa04920	Adipocytokine signaling pathway
ELME000302	nsp05	O43889	LIG_HCF-1_HBM_1	hsa04261	Adrenergic signaling in cardiomyocytes
ELME000012	nsp08,nsp09	P26678	TRG_ER_diArg_1	hsa04261	Adrenergic signaling in cardiomyocytes
ELME000160	nsp15	P29460	MOD_CMANNOS	hsa05143	African trypanosomiasis
ELME000070	nsp07	P48023	MOD_N-GLC_1	hsa05143	African trypanosomiasis
ELME000302	nsp05	O43889	LIG_HCF-1_HBM_1	hsa05034	Alcoholism
ELME000084	nsp08	P29353	LIG_SH2_GRB2like	hsa05034	Alcoholism
ELME000002	nsp09,nsp12	P56524	MOD_SUMO_for_1	hsa05034	Alcoholism
ELME000193	nsp08	P61925	TRG_NES_CRM1_1	hsa05034	Alcoholism
ELME000012	nsp08,nsp09	Q05586	TRG_ER_diArg_1	hsa05034	Alcoholism
ELME000002	nsp09,nsp12	Q13547	MOD_SUMO_for_1	hsa05034	Alcoholism
ELME000095	nsp01	P06213	LIG_PTB_Phospho_1	hsa04960	Aldosterone regulated sodium reabsorption
ELME000422	nsp12	P35568	DOC_MAPK_JIP1_4	hsa04960	Aldosterone regulated sodium reabsorption
ELME000084	nsp08	P35568	LIG_SH2_GRB2like	hsa04960	Aldosterone regulated sodium reabsorption
ELME000084	nsp08	P10747	LIG_SH2_GRB2like	hsa05330	Allograft rejection
ELME000160	nsp15	P29460	MOD_CMANNOS	hsa05330	Allograft rejection
ELME000070	nsp07	P48023	MOD_N-GLC_1	hsa05330	Allograft rejection
ELME000012	nsp08,nsp09	O14672	TRG_ER_diArg_1	hsa05010	Alzheimer's disease
ELME000084	nsp08	P05067	LIG_SH2_GRB2like	hsa05010	Alzheimer's disease
ELME000012	nsp08,nsp09	Q05586	TRG_ER_diArg_1	hsa05010	Alzheimer's disease
ELME000095	nsp01	Q07954	LIG_PTB_Phospho_1	hsa05010	Alzheimer's disease
ELME000070	nsp07	P07686	MOD_N-GLC_1	hsa00520	Amino sugar and nucleotide sugar metabolism
ELME000070	nsp07	O00206	MOD_N-GLC_1	hsa05146	Amoebiasis
ELME000160	nsp15	P02748	MOD_CMANNOS	hsa05146	Amoebiasis
ELME000160	nsp15	P07357	MOD_CMANNOS	hsa05146	Amoebiasis
ELME000160	nsp15	P07358	MOD_CMANNOS	hsa05146	Amoebiasis
ELME000278	nsp02,N	P19838	TRG_NLS_MonoExtC_3	hsa05146	Amoebiasis
ELME000160	nsp15	P29460	MOD_CMANNOS	hsa05146	Amoebiasis
ELME000278	nsp02,N	Q04206	TRG_NLS_MonoExtC_3	hsa05146	Amoebiasis
ELME000084	nsp08	Q05397	LIG_SH2_GRB2like	hsa05146	Amoebiasis
ELME000081	nsp10	Q05397	LIG_SH2_SRC	hsa05146	Amoebiasis
ELME000302	nsp05	O43889	LIG_HCF-1_HBM_1	hsa05031	Amphetamine addiction
ELME000012	nsp08,nsp09	Q05586	TRG_ER_diArg_1	hsa05031	Amphetamine addiction
ELME000002	nsp09,nsp12	Q13547	MOD_SUMO_for_1	hsa05031	Amphetamine addiction
ELME000302	nsp05	O43889	LIG_HCF-1_HBM_1	hsa04152	AMPK signaling pathway
ELME000095	nsp01	P06213	LIG_PTB_Phospho_1	hsa04152	AMPK signaling pathway
ELME000012	nsp08,nsp09	P13569	TRG_ER_diArg_1	hsa04152	AMPK signaling pathway
ELME000422	nsp12	P35568	DOC_MAPK_JIP1_4	hsa04152	AMPK signaling pathway
ELME000084	nsp08	P35568	LIG_SH2_GRB2like	hsa04152	AMPK signaling pathway
ELME000002	nsp09,nsp12	P37231	MOD_SUMO_for_1	hsa04152	AMPK signaling pathway
ELME000197	nsp08	Q13085	LIG_BRCT_BRCA1_1	hsa04152	AMPK signaling pathway
ELME000422	nsp12	Q9UBK2	DOC_MAPK_JIP1_4	hsa04152	AMPK signaling pathway
ELME000184	nsp06	P04637	DEG_MDM2_SWIB_1	hsa05014	Amyotrophic lateral sclerosis (ALS)
ELME000106	nsp08	P04637	DOC_CyclinA_RxL_1	hsa05014	Amyotrophic lateral sclerosis (ALS)
ELME000394	nsp09	P04637	DOC_USP7_UBL2_3	hsa05014	Amyotrophic lateral sclerosis (ALS)
ELME000002	nsp09,nsp12	P04637	MOD_SUMO_for_1	hsa05014	Amyotrophic lateral sclerosis (ALS)
ELME000193	nsp08	P04637	TRG_NES_CRM1_1	hsa05014	Amyotrophic lateral sclerosis (ALS)
ELME000012	nsp08,nsp09	Q05586	TRG_ER_diArg_1	hsa05014	Amyotrophic lateral sclerosis (ALS)
ELME000012	nsp08,nsp09	P04233	TRG_ER_diArg_1	hsa04612	Antigen processing and presentation
ELME000095	nsp01	P04629	LIG_PTB_Phospho_1	hsa04210	Apoptosis
ELME000184	nsp06	P04637	DEG_MDM2_SWIB_1	hsa04210	Apoptosis
ELME000106	nsp08	P04637	DOC_CyclinA_RxL_1	hsa04210	Apoptosis
ELME000394	nsp09	P04637	DOC_USP7_UBL2_3	hsa04210	Apoptosis
ELME000002	nsp09,nsp12	P04637	MOD_SUMO_for_1	hsa04210	Apoptosis
ELME000193	nsp08	P04637	TRG_NES_CRM1_1	hsa04210	Apoptosis
ELME000278	nsp02,N	P19838	TRG_NLS_MonoExtC_3	hsa04210	Apoptosis
ELME000070	nsp07	P32927	MOD_N-GLC_1	hsa04210	Apoptosis
ELME000070	nsp07	P48023	MOD_N-GLC_1	hsa04210	Apoptosis
ELME000278	nsp02,N	Q04206	TRG_NLS_MonoExtC_3	hsa04210	Apoptosis
ELME000095	nsp01	P05106	LIG_PTB_Phospho_1	hsa05412	Arrhythmogenic right ventricular cardiomyopathy (ARVC)
ELME000084	nsp08	P05106	LIG_SH2_GRB2like	hsa05412	Arrhythmogenic right ventricular cardiomyopathy (ARVC)
ELME000095	nsp01	P16144	LIG_PTB_Phospho_1	hsa05412	Arrhythmogenic right ventricular cardiomyopathy (ARVC)
ELME000081	nsp10	Q14118	LIG_SH2_SRC	hsa05412	Arrhythmogenic right ventricular cardiomyopathy (ARVC)
ELME000070	nsp07	P01266	MOD_N-GLC_1	hsa05320	Autoimmune thyroid disease
ELME000084	nsp08	P10747	LIG_SH2_GRB2like	hsa05320	Autoimmune thyroid disease
ELME000070	nsp07	P48023	MOD_N-GLC_1	hsa05320	Autoimmune thyroid disease
ELME000081	nsp10	P06241	LIG_SH2_SRC	hsa04360	Axon guidance
ELME000084	nsp08	P08581	LIG_SH2_GRB2like	hsa04360	Axon guidance
ELME000081	nsp10	P08581	LIG_SH2_SRC	hsa04360	Axon guidance
ELME000433	nsp08	P43146	DOC_MAPK_DCC_7	hsa04360	Axon guidance
ELME000084	nsp08	Q05397	LIG_SH2_GRB2like	hsa04360	Axon guidance
ELME000081	nsp10	Q05397	LIG_SH2_SRC	hsa04360	Axon guidance
ELME000367	nsp15	Q12968	DOC_PP2B_LxvP_1	hsa04360	Axon guidance
ELME000367	nsp15	Q13469	DOC_PP2B_LxvP_1	hsa04360	Axon guidance
ELME000367	nsp15	Q14934	DOC_PP2B_LxvP_1	hsa04360	Axon guidance
ELME000367	nsp15	O95644	DOC_PP2B_LxvP_1	hsa04662	B cell receptor signaling pathway
ELME000084	nsp08	P15391	LIG_SH2_GRB2like	hsa04662	B cell receptor signaling pathway
ELME000278	nsp02,N	P19838	TRG_NLS_MonoExtC_3	hsa04662	B cell receptor signaling pathway
ELME000278	nsp02,N	Q04206	TRG_NLS_MonoExtC_3	hsa04662	B cell receptor signaling pathway
ELME000367	nsp15	Q12968	DOC_PP2B_LxvP_1	hsa04662	B cell receptor signaling pathway
ELME000367	nsp15	Q13469	DOC_PP2B_LxvP_1	hsa04662	B cell receptor signaling pathway
ELME000095	nsp01	Q92835	LIG_PTB_Phospho_1	hsa04662	B cell receptor signaling pathway
ELME000084	nsp08	P08581	LIG_SH2_GRB2like	hsa05100	Bacterial invasion of epithelial cells
ELME000081	nsp10	P08581	LIG_SH2_SRC	hsa05100	Bacterial invasion of epithelial cells
ELME000081	nsp10	P12931	LIG_SH2_SRC	hsa05100	Bacterial invasion of epithelial cells
ELME000084	nsp08	P29353	LIG_SH2_GRB2like	hsa05100	Bacterial invasion of epithelial cells
ELME000081	nsp10	P49023	LIG_SH2_SRC	hsa05100	Bacterial invasion of epithelial cells
ELME000081	nsp10	P56945	LIG_SH2_SRC	hsa05100	Bacterial invasion of epithelial cells
ELME000084	nsp08	Q05397	LIG_SH2_GRB2like	hsa05100	Bacterial invasion of epithelial cells
ELME000081	nsp10	Q05397	LIG_SH2_SRC	hsa05100	Bacterial invasion of epithelial cells
ELME000097	nsp13	O15169	DOC_ANK_TNKS_1	hsa05217	Basal cell carcinoma
ELME000002	nsp09,nsp12	O15169	MOD_SUMO_for_1	hsa05217	Basal cell carcinoma
ELME000184	nsp06	P04637	DEG_MDM2_SWIB_1	hsa05217	Basal cell carcinoma
ELME000106	nsp08	P04637	DOC_CyclinA_RxL_1	hsa05217	Basal cell carcinoma
ELME000394	nsp09	P04637	DOC_USP7_UBL2_3	hsa05217	Basal cell carcinoma
ELME000002	nsp09,nsp12	P04637	MOD_SUMO_for_1	hsa05217	Basal cell carcinoma
ELME000193	nsp08	P04637	TRG_NES_CRM1_1	hsa05217	Basal cell carcinoma
ELME000193	nsp08	P25054	TRG_NES_CRM1_1	hsa05217	Basal cell carcinoma
ELME000278	nsp02,N	P25054	TRG_NLS_MonoExtC_3	hsa05217	Basal cell carcinoma
ELME000002	nsp09,nsp12	P12004	MOD_SUMO_for_1	hsa03410	Base excision repair
ELME000002	nsp09,nsp12	Q13569	MOD_SUMO_for_1	hsa03410	Base excision repair
ELME000450	nsp03,nsp07	Q15054	LIG_REV1ctd_RIR_1	hsa03410	Base excision repair
ELME000012	nsp08,nsp09	P13569	TRG_ER_diArg_1	hsa04976	Bile secretion
ELME000106	nsp08	O00716	DOC_CyclinA_RxL_1	hsa05219	Bladder cancer
ELME000095	nsp01	P00533	LIG_PTB_Phospho_1	hsa05219	Bladder cancer
ELME000084	nsp08	P00533	LIG_SH2_GRB2like	hsa05219	Bladder cancer
ELME000081	nsp10	P00533	LIG_SH2_SRC	hsa05219	Bladder cancer
ELME000079	nsp07	P00533	MOD_N-GLC_2	hsa05219	Bladder cancer
ELME000278	nsp02,N	P01106	TRG_NLS_MonoExtC_3	hsa05219	Bladder cancer
ELME000084	nsp08	P04626	LIG_SH2_GRB2like	hsa05219	Bladder cancer
ELME000184	nsp06	P04637	DEG_MDM2_SWIB_1	hsa05219	Bladder cancer
ELME000106	nsp08	P04637	DOC_CyclinA_RxL_1	hsa05219	Bladder cancer
ELME000394	nsp09	P04637	DOC_USP7_UBL2_3	hsa05219	Bladder cancer
ELME000002	nsp09,nsp12	P04637	MOD_SUMO_for_1	hsa05219	Bladder cancer
ELME000193	nsp08	P04637	TRG_NES_CRM1_1	hsa05219	Bladder cancer
ELME000106	nsp08	P06400	DOC_CyclinA_RxL_1	hsa05219	Bladder cancer
ELME000081	nsp10	P12931	LIG_SH2_SRC	hsa05219	Bladder cancer
ELME000106	nsp08	P38936	DOC_CyclinA_RxL_1	hsa05219	Bladder cancer
ELME000106	nsp08	Q01094	DOC_CyclinA_RxL_1	hsa05219	Bladder cancer
ELME000302	nsp05	Q01094	LIG_HCF-1_HBM_1	hsa05219	Bladder cancer
ELME000106	nsp08	Q14209	DOC_CyclinA_RxL_1	hsa05219	Bladder cancer
ELME000095	nsp01	P00533	LIG_PTB_Phospho_1	hsa04020	Calcium signaling pathway
ELME000084	nsp08	P00533	LIG_SH2_GRB2like	hsa04020	Calcium signaling pathway
ELME000081	nsp10	P00533	LIG_SH2_SRC	hsa04020	Calcium signaling pathway
ELME000079	nsp07	P00533	MOD_N-GLC_2	hsa04020	Calcium signaling pathway
ELME000084	nsp08	P04626	LIG_SH2_GRB2like	hsa04020	Calcium signaling pathway
ELME000084	nsp08	P09619	LIG_SH2_GRB2like	hsa04020	Calcium signaling pathway
ELME000474	nsp01	P09619	LIG_SH2_NCK_1	hsa04020	Calcium signaling pathway
ELME000081	nsp10	P09619	LIG_SH2_SRC	hsa04020	Calcium signaling pathway
ELME000070	nsp07	P21452	MOD_N-GLC_1	hsa04020	Calcium signaling pathway
ELME000095	nsp01	P21860	LIG_PTB_Phospho_1	hsa04020	Calcium signaling pathway
ELME000084	nsp08	P21860	LIG_SH2_GRB2like	hsa04020	Calcium signaling pathway
ELME000012	nsp08,nsp09	P26678	TRG_ER_diArg_1	hsa04020	Calcium signaling pathway
ELME000070	nsp07	P30559	MOD_N-GLC_1	hsa04020	Calcium signaling pathway
ELME000012	nsp08,nsp09	Q05586	TRG_ER_diArg_1	hsa04020	Calcium signaling pathway
ELME000084	nsp08	Q14289	LIG_SH2_GRB2like	hsa04020	Calcium signaling pathway
ELME000081	nsp10	Q14289	LIG_SH2_SRC	hsa04020	Calcium signaling pathway
ELME000084	nsp08	Q15303	LIG_SH2_GRB2like	hsa04020	Calcium signaling pathway
ELME000012	nsp08,nsp09	Q99572	TRG_ER_diArg_1	hsa04020	Calcium signaling pathway
ELME000302	nsp05	O43889	LIG_HCF-1_HBM_1	hsa04024	cAMP signaling pathway
ELME000367	nsp15	O95644	DOC_PP2B_LxvP_1	hsa04024	cAMP signaling pathway
ELME000070	nsp07	P01225	MOD_N-GLC_1	hsa04024	cAMP signaling pathway
ELME000012	nsp08,nsp09	P13569	TRG_ER_diArg_1	hsa04024	cAMP signaling pathway
ELME000278	nsp02,N	P19838	TRG_NLS_MonoExtC_3	hsa04024	cAMP signaling pathway
ELME000012	nsp08,nsp09	P26678	TRG_ER_diArg_1	hsa04024	cAMP signaling pathway
ELME000070	nsp07	P30559	MOD_N-GLC_1	hsa04024	cAMP signaling pathway
ELME000278	nsp02,N	Q04206	TRG_NLS_MonoExtC_3	hsa04024	cAMP signaling pathway
ELME000012	nsp08,nsp09	Q05586	TRG_ER_diArg_1	hsa04024	cAMP signaling pathway
ELME000012	nsp08,nsp09	Q9UBS5	TRG_ER_diArg_1	hsa04024	cAMP signaling pathway
ELME000084	nsp08	P10747	LIG_SH2_GRB2like	hsa04514	Cell adhesion molecules (CAMs)
ELME000106	nsp08	O00716	DOC_CyclinA_RxL_1	hsa04110	Cell cycle
ELME000331	nsp02	O60216	CLV_Separin_Metazoa	hsa04110	Cell cycle
ELME000278	nsp02,N	P01106	TRG_NLS_MonoExtC_3	hsa04110	Cell cycle
ELME000184	nsp06	P04637	DEG_MDM2_SWIB_1	hsa04110	Cell cycle
ELME000106	nsp08	P04637	DOC_CyclinA_RxL_1	hsa04110	Cell cycle
ELME000394	nsp09	P04637	DOC_USP7_UBL2_3	hsa04110	Cell cycle
ELME000002	nsp09,nsp12	P04637	MOD_SUMO_for_1	hsa04110	Cell cycle
ELME000193	nsp08	P04637	TRG_NES_CRM1_1	hsa04110	Cell cycle
ELME000106	nsp08	P06400	DOC_CyclinA_RxL_1	hsa04110	Cell cycle
ELME000002	nsp09,nsp12	P12004	MOD_SUMO_for_1	hsa04110	Cell cycle
ELME000106	nsp08	P28749	DOC_CyclinA_RxL_1	hsa04110	Cell cycle
ELME000106	nsp08	P30304	DOC_CyclinA_RxL_1	hsa04110	Cell cycle
ELME000443	nsp08	P30307	MOD_Plk_2-3	hsa04110	Cell cycle
ELME000193	nsp08	P30307	TRG_NES_CRM1_1	hsa04110	Cell cycle
ELME000106	nsp08	P38936	DOC_CyclinA_RxL_1	hsa04110	Cell cycle
ELME000106	nsp08	P46527	DOC_CyclinA_RxL_1	hsa04110	Cell cycle
ELME000106	nsp08	P49918	DOC_CyclinA_RxL_1	hsa04110	Cell cycle
ELME000106	nsp08	Q01094	DOC_CyclinA_RxL_1	hsa04110	Cell cycle
ELME000302	nsp05	Q01094	LIG_HCF-1_HBM_1	hsa04110	Cell cycle
ELME000106	nsp08	Q08999	DOC_CyclinA_RxL_1	hsa04110	Cell cycle
ELME000002	nsp09,nsp12	Q13547	MOD_SUMO_for_1	hsa04110	Cell cycle
ELME000106	nsp08	Q14209	DOC_CyclinA_RxL_1	hsa04110	Cell cycle
ELME000331	nsp02	Q14674	CLV_Separin_Metazoa	hsa04110	Cell cycle
ELME000302	nsp05	Q16254	LIG_HCF-1_HBM_1	hsa04110	Cell cycle
ELME000106	nsp08	Q99741	DOC_CyclinA_RxL_1	hsa04110	Cell cycle
ELME000095	nsp01	P00533	LIG_PTB_Phospho_1	hsa05230	Central carbon metabolism in cancer
ELME000084	nsp08	P00533	LIG_SH2_GRB2like	hsa05230	Central carbon metabolism in cancer
ELME000081	nsp10	P00533	LIG_SH2_SRC	hsa05230	Central carbon metabolism in cancer
ELME000079	nsp07	P00533	MOD_N-GLC_2	hsa05230	Central carbon metabolism in cancer
ELME000278	nsp02,N	P01106	TRG_NLS_MonoExtC_3	hsa05230	Central carbon metabolism in cancer
ELME000084	nsp08	P04626	LIG_SH2_GRB2like	hsa05230	Central carbon metabolism in cancer
ELME000095	nsp01	P04629	LIG_PTB_Phospho_1	hsa05230	Central carbon metabolism in cancer
ELME000184	nsp06	P04637	DEG_MDM2_SWIB_1	hsa05230	Central carbon metabolism in cancer
ELME000106	nsp08	P04637	DOC_CyclinA_RxL_1	hsa05230	Central carbon metabolism in cancer
ELME000394	nsp09	P04637	DOC_USP7_UBL2_3	hsa05230	Central carbon metabolism in cancer
ELME000002	nsp09,nsp12	P04637	MOD_SUMO_for_1	hsa05230	Central carbon metabolism in cancer
ELME000193	nsp08	P04637	TRG_NES_CRM1_1	hsa05230	Central carbon metabolism in cancer
ELME000084	nsp08	P08581	LIG_SH2_GRB2like	hsa05230	Central carbon metabolism in cancer
ELME000081	nsp10	P08581	LIG_SH2_SRC	hsa05230	Central carbon metabolism in cancer
ELME000084	nsp08	P09619	LIG_SH2_GRB2like	hsa05230	Central carbon metabolism in cancer
ELME000474	nsp01	P09619	LIG_SH2_NCK_1	hsa05230	Central carbon metabolism in cancer
ELME000081	nsp10	P09619	LIG_SH2_SRC	hsa05230	Central carbon metabolism in cancer
ELME000002	nsp09,nsp12	Q16665	MOD_SUMO_for_1	hsa05230	Central carbon metabolism in cancer
ELME000302	nsp05	O43889	LIG_HCF-1_HBM_1	hsa04022	cGMP PKG signaling pathway
ELME000367	nsp15	O95644	DOC_PP2B_LxvP_1	hsa04022	cGMP PKG signaling pathway
ELME000095	nsp01	P06213	LIG_PTB_Phospho_1	hsa04022	cGMP PKG signaling pathway
ELME000012	nsp08,nsp09	P26678	TRG_ER_diArg_1	hsa04022	cGMP PKG signaling pathway
ELME000422	nsp12	P35568	DOC_MAPK_JIP1_4	hsa04022	cGMP PKG signaling pathway
ELME000084	nsp08	P35568	LIG_SH2_GRB2like	hsa04022	cGMP PKG signaling pathway
ELME000002	nsp09,nsp12	Q02078	MOD_SUMO_for_1	hsa04022	cGMP PKG signaling pathway
ELME000367	nsp15	Q12968	DOC_PP2B_LxvP_1	hsa04022	cGMP PKG signaling pathway
ELME000367	nsp15	Q13469	DOC_PP2B_LxvP_1	hsa04022	cGMP PKG signaling pathway
ELME000367	nsp15	Q14934	DOC_PP2B_LxvP_1	hsa04022	cGMP PKG signaling pathway
ELME000012	nsp08,nsp09	Q15842	TRG_ER_diArg_1	hsa04022	cGMP PKG signaling pathway
ELME000070	nsp07	O00206	MOD_N-GLC_1	hsa05142	Chagas disease (American trypanosomiasis)
ELME000278	nsp02,N	P19838	TRG_NLS_MonoExtC_3	hsa05142	Chagas disease (American trypanosomiasis)
ELME000160	nsp15	P29460	MOD_CMANNOS	hsa05142	Chagas disease (American trypanosomiasis)
ELME000070	nsp07	P48023	MOD_N-GLC_1	hsa05142	Chagas disease (American trypanosomiasis)
ELME000278	nsp02,N	Q04206	TRG_NLS_MonoExtC_3	hsa05142	Chagas disease (American trypanosomiasis)
ELME000002	nsp09,nsp12	P27540	MOD_SUMO_for_1	hsa05204	Chemical carcinogenesis
ELME000081	nsp10	P12931	LIG_SH2_SRC	hsa04062	Chemokine signaling pathway
ELME000278	nsp02,N	P19838	TRG_NLS_MonoExtC_3	hsa04062	Chemokine signaling pathway
ELME000084	nsp08	P29353	LIG_SH2_GRB2like	hsa04062	Chemokine signaling pathway
ELME000081	nsp10	P49023	LIG_SH2_SRC	hsa04062	Chemokine signaling pathway
ELME000081	nsp10	P56945	LIG_SH2_SRC	hsa04062	Chemokine signaling pathway
ELME000278	nsp02,N	Q04206	TRG_NLS_MonoExtC_3	hsa04062	Chemokine signaling pathway
ELME000084	nsp08	Q05397	LIG_SH2_GRB2like	hsa04062	Chemokine signaling pathway
ELME000081	nsp10	Q05397	LIG_SH2_SRC	hsa04062	Chemokine signaling pathway
ELME000308	nsp04	Q05513	DOC_AGCK_PIF_2	hsa04062	Chemokine signaling pathway
ELME000084	nsp08	Q14289	LIG_SH2_GRB2like	hsa04062	Chemokine signaling pathway
ELME000081	nsp10	Q14289	LIG_SH2_SRC	hsa04062	Chemokine signaling pathway
ELME000095	nsp01	P00533	LIG_PTB_Phospho_1	hsa05231	Choline metabolism in cancer
ELME000084	nsp08	P00533	LIG_SH2_GRB2like	hsa05231	Choline metabolism in cancer
ELME000081	nsp10	P00533	LIG_SH2_SRC	hsa05231	Choline metabolism in cancer
ELME000079	nsp07	P00533	MOD_N-GLC_2	hsa05231	Choline metabolism in cancer
ELME000084	nsp08	P09619	LIG_SH2_GRB2like	hsa05231	Choline metabolism in cancer
ELME000474	nsp01	P09619	LIG_SH2_NCK_1	hsa05231	Choline metabolism in cancer
ELME000081	nsp10	P09619	LIG_SH2_SRC	hsa05231	Choline metabolism in cancer
ELME000002	nsp09,nsp12	Q16665	MOD_SUMO_for_1	hsa05231	Choline metabolism in cancer
ELME000302	nsp05	O43889	LIG_HCF-1_HBM_1	hsa04725	Cholinergic synapse
ELME000081	nsp10	P06241	LIG_SH2_SRC	hsa04725	Cholinergic synapse
ELME000070	nsp07	P22303	MOD_N-GLC_1	hsa04725	Cholinergic synapse
ELME000106	nsp08	O00716	DOC_CyclinA_RxL_1	hsa05220	Chronic myeloid leukemia
ELME000278	nsp02,N	P01106	TRG_NLS_MonoExtC_3	hsa05220	Chronic myeloid leukemia
ELME000184	nsp06	P04637	DEG_MDM2_SWIB_1	hsa05220	Chronic myeloid leukemia
ELME000106	nsp08	P04637	DOC_CyclinA_RxL_1	hsa05220	Chronic myeloid leukemia
ELME000394	nsp09	P04637	DOC_USP7_UBL2_3	hsa05220	Chronic myeloid leukemia
ELME000002	nsp09,nsp12	P04637	MOD_SUMO_for_1	hsa05220	Chronic myeloid leukemia
ELME000193	nsp08	P04637	TRG_NES_CRM1_1	hsa05220	Chronic myeloid leukemia
ELME000106	nsp08	P06400	DOC_CyclinA_RxL_1	hsa05220	Chronic myeloid leukemia
ELME000084	nsp08	P11274	LIG_SH2_GRB2like	hsa05220	Chronic myeloid leukemia
ELME000278	nsp02,N	P19838	TRG_NLS_MonoExtC_3	hsa05220	Chronic myeloid leukemia
ELME000084	nsp08	P29353	LIG_SH2_GRB2like	hsa05220	Chronic myeloid leukemia
ELME000106	nsp08	P38936	DOC_CyclinA_RxL_1	hsa05220	Chronic myeloid leukemia
ELME000106	nsp08	P46527	DOC_CyclinA_RxL_1	hsa05220	Chronic myeloid leukemia
ELME000106	nsp08	Q01094	DOC_CyclinA_RxL_1	hsa05220	Chronic myeloid leukemia
ELME000302	nsp05	Q01094	LIG_HCF-1_HBM_1	hsa05220	Chronic myeloid leukemia
ELME000278	nsp02,N	Q04206	TRG_NLS_MonoExtC_3	hsa05220	Chronic myeloid leukemia
ELME000084	nsp08	Q06124	LIG_SH2_GRB2like	hsa05220	Chronic myeloid leukemia
ELME000002	nsp09,nsp12	Q13547	MOD_SUMO_for_1	hsa05220	Chronic myeloid leukemia
ELME000106	nsp08	Q14209	DOC_CyclinA_RxL_1	hsa05220	Chronic myeloid leukemia
ELME000012	nsp08,nsp09	Q05586	TRG_ER_diArg_1	hsa04713	Circadian entrainment
ELME000302	nsp05	O43889	LIG_HCF-1_HBM_1	hsa05030	Cocaine addiction
ELME000278	nsp02,N	P19838	TRG_NLS_MonoExtC_3	hsa05030	Cocaine addiction
ELME000278	nsp02,N	Q04206	TRG_NLS_MonoExtC_3	hsa05030	Cocaine addiction
ELME000012	nsp08,nsp09	Q05586	TRG_ER_diArg_1	hsa05030	Cocaine addiction
ELME000070	nsp07	P02730	MOD_N-GLC_1	hsa04966	Collecting duct acid secretion
ELME000097	nsp13	O15169	DOC_ANK_TNKS_1	hsa05210	Colorectal cancer
ELME000002	nsp09,nsp12	O15169	MOD_SUMO_for_1	hsa05210	Colorectal cancer
ELME000278	nsp02,N	P01106	TRG_NLS_MonoExtC_3	hsa05210	Colorectal cancer
ELME000184	nsp06	P04637	DEG_MDM2_SWIB_1	hsa05210	Colorectal cancer
ELME000106	nsp08	P04637	DOC_CyclinA_RxL_1	hsa05210	Colorectal cancer
ELME000394	nsp09	P04637	DOC_USP7_UBL2_3	hsa05210	Colorectal cancer
ELME000002	nsp09,nsp12	P04637	MOD_SUMO_for_1	hsa05210	Colorectal cancer
ELME000193	nsp08	P04637	TRG_NES_CRM1_1	hsa05210	Colorectal cancer
ELME000193	nsp08	P25054	TRG_NES_CRM1_1	hsa05210	Colorectal cancer
ELME000278	nsp02,N	P25054	TRG_NLS_MonoExtC_3	hsa05210	Colorectal cancer
ELME000433	nsp08	P43146	DOC_MAPK_DCC_7	hsa05210	Colorectal cancer
ELME000326	nsp07	Q9UKG1	LIG_OCRL_FandH_1	hsa05210	Colorectal cancer
ELME000070	nsp07	P00740	MOD_N-GLC_1	hsa04610	Complement and coagulation cascades
ELME000160	nsp15	P02748	MOD_CMANNOS	hsa04610	Complement and coagulation cascades
ELME000079	nsp07	P04070	MOD_N-GLC_2	hsa04610	Complement and coagulation cascades
ELME000079	nsp07	P04275	MOD_N-GLC_2	hsa04610	Complement and coagulation cascades
ELME000160	nsp15	P07357	MOD_CMANNOS	hsa04610	Complement and coagulation cascades
ELME000160	nsp15	P07358	MOD_CMANNOS	hsa04610	Complement and coagulation cascades
ELME000160	nsp15	P10643	MOD_CMANNOS	hsa04610	Complement and coagulation cascades
ELME000160	nsp15	P13671	MOD_CMANNOS	hsa04610	Complement and coagulation cascades
ELME000070	nsp07	P13671	MOD_N-GLC_1	hsa04610	Complement and coagulation cascades
ELME000394	nsp09	P26358	DOC_USP7_UBL2_3	hsa00270	Cysteine and methionine metabolism
ELME000095	nsp01	P00533	LIG_PTB_Phospho_1	hsa04060	Cytokine cytokine receptor interaction
ELME000084	nsp08	P00533	LIG_SH2_GRB2like	hsa04060	Cytokine cytokine receptor interaction
ELME000081	nsp10	P00533	LIG_SH2_SRC	hsa04060	Cytokine cytokine receptor interaction
ELME000079	nsp07	P00533	MOD_N-GLC_2	hsa04060	Cytokine cytokine receptor interaction
ELME000084	nsp08	P08581	LIG_SH2_GRB2like	hsa04060	Cytokine cytokine receptor interaction
ELME000081	nsp10	P08581	LIG_SH2_SRC	hsa04060	Cytokine cytokine receptor interaction
ELME000070	nsp07	P08887	MOD_N-GLC_1	hsa04060	Cytokine cytokine receptor interaction
ELME000084	nsp08	P09619	LIG_SH2_GRB2like	hsa04060	Cytokine cytokine receptor interaction
ELME000474	nsp01	P09619	LIG_SH2_NCK_1	hsa04060	Cytokine cytokine receptor interaction
ELME000081	nsp10	P09619	LIG_SH2_SRC	hsa04060	Cytokine cytokine receptor interaction
ELME000095	nsp01	P14784	LIG_PTB_Phospho_1	hsa04060	Cytokine cytokine receptor interaction
ELME000070	nsp07	P16471	MOD_N-GLC_1	hsa04060	Cytokine cytokine receptor interaction
ELME000095	nsp01	P24394	LIG_PTB_Phospho_1	hsa04060	Cytokine cytokine receptor interaction
ELME000160	nsp15	P29460	MOD_CMANNOS	hsa04060	Cytokine cytokine receptor interaction
ELME000070	nsp07	P32927	MOD_N-GLC_1	hsa04060	Cytokine cytokine receptor interaction
ELME000070	nsp07	P40189	MOD_N-GLC_1	hsa04060	Cytokine cytokine receptor interaction
ELME000070	nsp07	P40225	MOD_N-GLC_1	hsa04060	Cytokine cytokine receptor interaction
ELME000070	nsp07	P48023	MOD_N-GLC_1	hsa04060	Cytokine cytokine receptor interaction
ELME000278	nsp02,N	P19838	TRG_NLS_MonoExtC_3	hsa04623	Cytosolic DNA sensing pathway
ELME000278	nsp02,N	Q04206	TRG_NLS_MonoExtC_3	hsa04623	Cytosolic DNA sensing pathway
ELME000439	nsp15	Q14653	LIG_IRF3_LxIS_1	hsa04623	Cytosolic DNA sensing pathway
ELME000095	nsp01	P05106	LIG_PTB_Phospho_1	hsa05414	Dilated cardiomyopathy
ELME000084	nsp08	P05106	LIG_SH2_GRB2like	hsa05414	Dilated cardiomyopathy
ELME000095	nsp01	P16144	LIG_PTB_Phospho_1	hsa05414	Dilated cardiomyopathy
ELME000012	nsp08,nsp09	P26678	TRG_ER_diArg_1	hsa05414	Dilated cardiomyopathy
ELME000081	nsp10	Q14118	LIG_SH2_SRC	hsa05414	Dilated cardiomyopathy
ELME000002	nsp09,nsp12	P12004	MOD_SUMO_for_1	hsa03030	DNA replication
ELME000450	nsp03,nsp07	Q15054	LIG_REV1ctd_RIR_1	hsa03030	DNA replication
ELME000302	nsp05	O43889	LIG_HCF-1_HBM_1	hsa04728	Dopaminergic synapse
ELME000095	nsp01	P00533	LIG_PTB_Phospho_1	hsa04320	Dorso ventral axis formation
ELME000084	nsp08	P00533	LIG_SH2_GRB2like	hsa04320	Dorso ventral axis formation
ELME000081	nsp10	P00533	LIG_SH2_SRC	hsa04320	Dorso ventral axis formation
ELME000079	nsp07	P00533	MOD_N-GLC_2	hsa04320	Dorso ventral axis formation
ELME000410	nsp14	P46531	LIG_CSL_BTD_1	hsa04320	Dorso ventral axis formation
ELME000079	nsp07	P04275	MOD_N-GLC_2	hsa04512	ECM receptor interaction
ELME000095	nsp01	P05106	LIG_PTB_Phospho_1	hsa04512	ECM receptor interaction
ELME000084	nsp08	P05106	LIG_SH2_GRB2like	hsa04512	ECM receptor interaction
ELME000095	nsp01	P16144	LIG_PTB_Phospho_1	hsa04512	ECM receptor interaction
ELME000070	nsp07	P21815	MOD_N-GLC_1	hsa04512	ECM receptor interaction
ELME000081	nsp10	Q14118	LIG_SH2_SRC	hsa04512	ECM receptor interaction
ELME000124	nsp02	O00499	LIG_AP2alpha_1	hsa04144	Endocytosis
ELME000095	nsp01	P00533	LIG_PTB_Phospho_1	hsa04144	Endocytosis
ELME000084	nsp08	P00533	LIG_SH2_GRB2like	hsa04144	Endocytosis
ELME000081	nsp10	P00533	LIG_SH2_SRC	hsa04144	Endocytosis
ELME000079	nsp07	P00533	MOD_N-GLC_2	hsa04144	Endocytosis
ELME000095	nsp01	P04629	LIG_PTB_Phospho_1	hsa04144	Endocytosis
ELME000084	nsp08	P08581	LIG_SH2_GRB2like	hsa04144	Endocytosis
ELME000081	nsp10	P08581	LIG_SH2_SRC	hsa04144	Endocytosis
ELME000081	nsp10	P12931	LIG_SH2_SRC	hsa04144	Endocytosis
ELME000095	nsp01	P14784	LIG_PTB_Phospho_1	hsa04144	Endocytosis
ELME000095	nsp01	P21860	LIG_PTB_Phospho_1	hsa04144	Endocytosis
ELME000084	nsp08	P21860	LIG_SH2_GRB2like	hsa04144	Endocytosis
ELME000002	nsp09,nsp12	P29590	MOD_SUMO_for_1	hsa04144	Endocytosis
ELME000308	nsp04	P41743	DOC_AGCK_PIF_2	hsa04144	Endocytosis
ELME000124	nsp02	P49418	LIG_AP2alpha_1	hsa04144	Endocytosis
ELME000308	nsp04	Q05513	DOC_AGCK_PIF_2	hsa04144	Endocytosis
ELME000084	nsp08	Q15303	LIG_SH2_GRB2like	hsa04144	Endocytosis
ELME000334	nsp08	Q96J02	MOD_LATS_1	hsa04144	Endocytosis
ELME000097	nsp13	O15169	DOC_ANK_TNKS_1	hsa05213	Endometrial cancer
ELME000002	nsp09,nsp12	O15169	MOD_SUMO_for_1	hsa05213	Endometrial cancer
ELME000095	nsp01	P00533	LIG_PTB_Phospho_1	hsa05213	Endometrial cancer
ELME000084	nsp08	P00533	LIG_SH2_GRB2like	hsa05213	Endometrial cancer
ELME000081	nsp10	P00533	LIG_SH2_SRC	hsa05213	Endometrial cancer
ELME000079	nsp07	P00533	MOD_N-GLC_2	hsa05213	Endometrial cancer
ELME000278	nsp02,N	P01106	TRG_NLS_MonoExtC_3	hsa05213	Endometrial cancer
ELME000084	nsp08	P04626	LIG_SH2_GRB2like	hsa05213	Endometrial cancer
ELME000184	nsp06	P04637	DEG_MDM2_SWIB_1	hsa05213	Endometrial cancer
ELME000106	nsp08	P04637	DOC_CyclinA_RxL_1	hsa05213	Endometrial cancer
ELME000394	nsp09	P04637	DOC_USP7_UBL2_3	hsa05213	Endometrial cancer
ELME000002	nsp09,nsp12	P04637	MOD_SUMO_for_1	hsa05213	Endometrial cancer
ELME000193	nsp08	P04637	TRG_NES_CRM1_1	hsa05213	Endometrial cancer
ELME000422	nsp12	P19419	DOC_MAPK_JIP1_4	hsa05213	Endometrial cancer
ELME000193	nsp08	P25054	TRG_NES_CRM1_1	hsa05213	Endometrial cancer
ELME000278	nsp02,N	P25054	TRG_NLS_MonoExtC_3	hsa05213	Endometrial cancer
ELME000012	nsp08,nsp09	O14672	TRG_ER_diArg_1	hsa05120	Epithelial cell signaling in Helicobacter pylori infection
ELME000095	nsp01	P00533	LIG_PTB_Phospho_1	hsa05120	Epithelial cell signaling in Helicobacter pylori infection
ELME000084	nsp08	P00533	LIG_SH2_GRB2like	hsa05120	Epithelial cell signaling in Helicobacter pylori infection
ELME000081	nsp10	P00533	LIG_SH2_SRC	hsa05120	Epithelial cell signaling in Helicobacter pylori infection
ELME000079	nsp07	P00533	MOD_N-GLC_2	hsa05120	Epithelial cell signaling in Helicobacter pylori infection
ELME000084	nsp08	P08581	LIG_SH2_GRB2like	hsa05120	Epithelial cell signaling in Helicobacter pylori infection
ELME000081	nsp10	P08581	LIG_SH2_SRC	hsa05120	Epithelial cell signaling in Helicobacter pylori infection
ELME000081	nsp10	P12931	LIG_SH2_SRC	hsa05120	Epithelial cell signaling in Helicobacter pylori infection
ELME000278	nsp02,N	P19838	TRG_NLS_MonoExtC_3	hsa05120	Epithelial cell signaling in Helicobacter pylori infection
ELME000278	nsp02,N	Q04206	TRG_NLS_MonoExtC_3	hsa05120	Epithelial cell signaling in Helicobacter pylori infection
ELME000084	nsp08	Q06124	LIG_SH2_GRB2like	hsa05120	Epithelial cell signaling in Helicobacter pylori infection
ELME000278	nsp02,N	P01106	TRG_NLS_MonoExtC_3	hsa05169	Epstein Barr virus infection
ELME000184	nsp06	P04637	DEG_MDM2_SWIB_1	hsa05169	Epstein Barr virus infection
ELME000106	nsp08	P04637	DOC_CyclinA_RxL_1	hsa05169	Epstein Barr virus infection
ELME000394	nsp09	P04637	DOC_USP7_UBL2_3	hsa05169	Epstein Barr virus infection
ELME000002	nsp09,nsp12	P04637	MOD_SUMO_for_1	hsa05169	Epstein Barr virus infection
ELME000193	nsp08	P04637	TRG_NES_CRM1_1	hsa05169	Epstein Barr virus infection
ELME000106	nsp08	P06400	DOC_CyclinA_RxL_1	hsa05169	Epstein Barr virus infection
ELME000084	nsp08	P15391	LIG_SH2_GRB2like	hsa05169	Epstein Barr virus infection
ELME000278	nsp02,N	P19838	TRG_NLS_MonoExtC_3	hsa05169	Epstein Barr virus infection
ELME000106	nsp08	P38936	DOC_CyclinA_RxL_1	hsa05169	Epstein Barr virus infection
ELME000106	nsp08	P46527	DOC_CyclinA_RxL_1	hsa05169	Epstein Barr virus infection
ELME000002	nsp09,nsp12	P56524	MOD_SUMO_for_1	hsa05169	Epstein Barr virus infection
ELME000278	nsp02,N	Q04206	TRG_NLS_MonoExtC_3	hsa05169	Epstein Barr virus infection
ELME000002	nsp09,nsp12	Q13547	MOD_SUMO_for_1	hsa05169	Epstein Barr virus infection
ELME000439	nsp15	Q14653	LIG_IRF3_LxIS_1	hsa05169	Epstein Barr virus infection
ELME000095	nsp01	P00533	LIG_PTB_Phospho_1	hsa04012	ErbB signaling pathway
ELME000084	nsp08	P00533	LIG_SH2_GRB2like	hsa04012	ErbB signaling pathway
ELME000081	nsp10	P00533	LIG_SH2_SRC	hsa04012	ErbB signaling pathway
ELME000079	nsp07	P00533	MOD_N-GLC_2	hsa04012	ErbB signaling pathway
ELME000278	nsp02,N	P01106	TRG_NLS_MonoExtC_3	hsa04012	ErbB signaling pathway
ELME000084	nsp08	P04626	LIG_SH2_GRB2like	hsa04012	ErbB signaling pathway
ELME000081	nsp10	P12931	LIG_SH2_SRC	hsa04012	ErbB signaling pathway
ELME000422	nsp12	P19419	DOC_MAPK_JIP1_4	hsa04012	ErbB signaling pathway
ELME000095	nsp01	P21860	LIG_PTB_Phospho_1	hsa04012	ErbB signaling pathway
ELME000084	nsp08	P21860	LIG_SH2_GRB2like	hsa04012	ErbB signaling pathway
ELME000084	nsp08	P29353	LIG_SH2_GRB2like	hsa04012	ErbB signaling pathway
ELME000106	nsp08	P38936	DOC_CyclinA_RxL_1	hsa04012	ErbB signaling pathway
ELME000106	nsp08	P46527	DOC_CyclinA_RxL_1	hsa04012	ErbB signaling pathway
ELME000084	nsp08	Q05397	LIG_SH2_GRB2like	hsa04012	ErbB signaling pathway
ELME000081	nsp10	Q05397	LIG_SH2_SRC	hsa04012	ErbB signaling pathway
ELME000084	nsp08	Q15303	LIG_SH2_GRB2like	hsa04012	ErbB signaling pathway
ELME000302	nsp05	O43889	LIG_HCF-1_HBM_1	hsa04915	Estrogen signaling pathway
ELME000095	nsp01	P00533	LIG_PTB_Phospho_1	hsa04915	Estrogen signaling pathway
ELME000084	nsp08	P00533	LIG_SH2_GRB2like	hsa04915	Estrogen signaling pathway
ELME000081	nsp10	P00533	LIG_SH2_SRC	hsa04915	Estrogen signaling pathway
ELME000079	nsp07	P00533	MOD_N-GLC_2	hsa04915	Estrogen signaling pathway
ELME000081	nsp10	P12931	LIG_SH2_SRC	hsa04915	Estrogen signaling pathway
ELME000084	nsp08	P29353	LIG_SH2_GRB2like	hsa04915	Estrogen signaling pathway
ELME000012	nsp08,nsp09	Q9UBS5	TRG_ER_diArg_1	hsa04915	Estrogen signaling pathway
ELME000278	nsp02,N	P38398	TRG_NLS_MonoExtC_3	hsa03460	Fanconi anemia pathway
ELME000197	nsp08	Q8WXE1	LIG_BRCT_BRCA1_1	hsa03460	Fanconi anemia pathway
ELME000197	nsp08	Q9BX63	LIG_BRCT_BRCA1_1	hsa03460	Fanconi anemia pathway
ELME000197	nsp08	Q13085	LIG_BRCT_BRCA1_1	hsa00061	Fatty acid biosynthesis
ELME000197	nsp08	Q13085	LIG_BRCT_BRCA1_1	hsa01212	Fatty acid metabolism
ELME000081	nsp10	P06241	LIG_SH2_SRC	hsa04664	Fc epsilon RI signaling pathway
ELME000095	nsp01	Q92835	LIG_PTB_Phospho_1	hsa04664	Fc epsilon RI signaling pathway
ELME000124	nsp02	O00499	LIG_AP2alpha_1	hsa04666	Fc gamma R mediated phagocytosis
ELME000124	nsp02	P49418	LIG_AP2alpha_1	hsa04666	Fc gamma R mediated phagocytosis
ELME000095	nsp01	Q92835	LIG_PTB_Phospho_1	hsa04666	Fc gamma R mediated phagocytosis
ELME000095	nsp01	P00533	LIG_PTB_Phospho_1	hsa04510	Focal adhesion
ELME000084	nsp08	P00533	LIG_SH2_GRB2like	hsa04510	Focal adhesion
ELME000081	nsp10	P00533	LIG_SH2_SRC	hsa04510	Focal adhesion
ELME000079	nsp07	P00533	MOD_N-GLC_2	hsa04510	Focal adhesion
ELME000079	nsp07	P04275	MOD_N-GLC_2	hsa04510	Focal adhesion
ELME000084	nsp08	P04626	LIG_SH2_GRB2like	hsa04510	Focal adhesion
ELME000095	nsp01	P05106	LIG_PTB_Phospho_1	hsa04510	Focal adhesion
ELME000084	nsp08	P05106	LIG_SH2_GRB2like	hsa04510	Focal adhesion
ELME000081	nsp10	P06241	LIG_SH2_SRC	hsa04510	Focal adhesion
ELME000084	nsp08	P08581	LIG_SH2_GRB2like	hsa04510	Focal adhesion
ELME000081	nsp10	P08581	LIG_SH2_SRC	hsa04510	Focal adhesion
ELME000084	nsp08	P09619	LIG_SH2_GRB2like	hsa04510	Focal adhesion
ELME000474	nsp01	P09619	LIG_SH2_NCK_1	hsa04510	Focal adhesion
ELME000081	nsp10	P09619	LIG_SH2_SRC	hsa04510	Focal adhesion
ELME000081	nsp10	P12931	LIG_SH2_SRC	hsa04510	Focal adhesion
ELME000095	nsp01	P16144	LIG_PTB_Phospho_1	hsa04510	Focal adhesion
ELME000422	nsp12	P19419	DOC_MAPK_JIP1_4	hsa04510	Focal adhesion
ELME000070	nsp07	P21815	MOD_N-GLC_1	hsa04510	Focal adhesion
ELME000084	nsp08	P29353	LIG_SH2_GRB2like	hsa04510	Focal adhesion
ELME000081	nsp10	P49023	LIG_SH2_SRC	hsa04510	Focal adhesion
ELME000081	nsp10	P56945	LIG_SH2_SRC	hsa04510	Focal adhesion
ELME000084	nsp08	Q05397	LIG_SH2_GRB2like	hsa04510	Focal adhesion
ELME000081	nsp10	Q05397	LIG_SH2_SRC	hsa04510	Focal adhesion
ELME000095	nsp01	P00533	LIG_PTB_Phospho_1	hsa04068	FoxO signaling pathway
ELME000084	nsp08	P00533	LIG_SH2_GRB2like	hsa04068	FoxO signaling pathway
ELME000081	nsp10	P00533	LIG_SH2_SRC	hsa04068	FoxO signaling pathway
ELME000079	nsp07	P00533	MOD_N-GLC_2	hsa04068	FoxO signaling pathway
ELME000095	nsp01	P06213	LIG_PTB_Phospho_1	hsa04068	FoxO signaling pathway
ELME000422	nsp12	P35568	DOC_MAPK_JIP1_4	hsa04068	FoxO signaling pathway
ELME000084	nsp08	P35568	LIG_SH2_GRB2like	hsa04068	FoxO signaling pathway
ELME000106	nsp08	P38936	DOC_CyclinA_RxL_1	hsa04068	FoxO signaling pathway
ELME000106	nsp08	P46527	DOC_CyclinA_RxL_1	hsa04068	FoxO signaling pathway
ELME000070	nsp07	P48023	MOD_N-GLC_1	hsa04068	FoxO signaling pathway
ELME000106	nsp08	Q08999	DOC_CyclinA_RxL_1	hsa04068	FoxO signaling pathway
ELME000193	nsp08	Q13043	TRG_NES_CRM1_1	hsa04068	FoxO signaling pathway
ELME000081	nsp10	P12931	LIG_SH2_SRC	hsa04727	GABAergic synapse
ELME000012	nsp08,nsp09	Q9UBS5	TRG_ER_diArg_1	hsa04727	GABAergic synapse
ELME000095	nsp01	P00533	LIG_PTB_Phospho_1	hsa04540	Gap junction
ELME000084	nsp08	P00533	LIG_SH2_GRB2like	hsa04540	Gap junction
ELME000081	nsp10	P00533	LIG_SH2_SRC	hsa04540	Gap junction
ELME000079	nsp07	P00533	MOD_N-GLC_2	hsa04540	Gap junction
ELME000084	nsp08	P09619	LIG_SH2_GRB2like	hsa04540	Gap junction
ELME000474	nsp01	P09619	LIG_SH2_NCK_1	hsa04540	Gap junction
ELME000081	nsp10	P09619	LIG_SH2_SRC	hsa04540	Gap junction
ELME000081	nsp10	P12931	LIG_SH2_SRC	hsa04540	Gap junction
ELME000012	nsp08,nsp09	P13569	TRG_ER_diArg_1	hsa04971	Gastric acid secretion
ELME000106	nsp08	O00716	DOC_CyclinA_RxL_1	hsa05214	Glioma
ELME000095	nsp01	P00533	LIG_PTB_Phospho_1	hsa05214	Glioma
ELME000084	nsp08	P00533	LIG_SH2_GRB2like	hsa05214	Glioma
ELME000081	nsp10	P00533	LIG_SH2_SRC	hsa05214	Glioma
ELME000079	nsp07	P00533	MOD_N-GLC_2	hsa05214	Glioma
ELME000184	nsp06	P04637	DEG_MDM2_SWIB_1	hsa05214	Glioma
ELME000106	nsp08	P04637	DOC_CyclinA_RxL_1	hsa05214	Glioma
ELME000394	nsp09	P04637	DOC_USP7_UBL2_3	hsa05214	Glioma
ELME000002	nsp09,nsp12	P04637	MOD_SUMO_for_1	hsa05214	Glioma
ELME000193	nsp08	P04637	TRG_NES_CRM1_1	hsa05214	Glioma
ELME000106	nsp08	P06400	DOC_CyclinA_RxL_1	hsa05214	Glioma
ELME000084	nsp08	P09619	LIG_SH2_GRB2like	hsa05214	Glioma
ELME000474	nsp01	P09619	LIG_SH2_NCK_1	hsa05214	Glioma
ELME000081	nsp10	P09619	LIG_SH2_SRC	hsa05214	Glioma
ELME000084	nsp08	P29353	LIG_SH2_GRB2like	hsa05214	Glioma
ELME000106	nsp08	P38936	DOC_CyclinA_RxL_1	hsa05214	Glioma
ELME000106	nsp08	Q01094	DOC_CyclinA_RxL_1	hsa05214	Glioma
ELME000302	nsp05	Q01094	LIG_HCF-1_HBM_1	hsa05214	Glioma
ELME000106	nsp08	Q14209	DOC_CyclinA_RxL_1	hsa05214	Glioma
ELME000302	nsp05	O43889	LIG_HCF-1_HBM_1	hsa04922	Glucagon signaling pathway
ELME000197	nsp08	Q13085	LIG_BRCT_BRCA1_1	hsa04922	Glucagon signaling pathway
ELME000422	nsp12	Q9UBK2	DOC_MAPK_JIP1_4	hsa04922	Glucagon signaling pathway
ELME000012	nsp08,nsp09	Q05586	TRG_ER_diArg_1	hsa04724	Glutamatergic synapse
ELME000012	nsp08,nsp09	Q16478	TRG_ER_diArg_1	hsa04724	Glutamatergic synapse
ELME000070	nsp07	P22303	MOD_N-GLC_1	hsa00564	Glycerophospholipid metabolism
ELME000070	nsp07	P07686	MOD_N-GLC_1	hsa00531	Glycosaminoglycan degradation
ELME000070	nsp07	P07686	MOD_N-GLC_1	hsa00604	Glycosphingolipid biosynthesis ganglio series
ELME000070	nsp07	P07686	MOD_N-GLC_1	hsa00603	Glycosphingolipid biosynthesis globo series
ELME000012	nsp08,nsp09	O43292	TRG_ER_diArg_1	hsa00563	Glycosylphosphatidylinositol(GPI) anchor biosynthesis
ELME000095	nsp01	P00533	LIG_PTB_Phospho_1	hsa04912	GnRH signaling pathway
ELME000084	nsp08	P00533	LIG_SH2_GRB2like	hsa04912	GnRH signaling pathway
ELME000081	nsp10	P00533	LIG_SH2_SRC	hsa04912	GnRH signaling pathway
ELME000079	nsp07	P00533	MOD_N-GLC_2	hsa04912	GnRH signaling pathway
ELME000070	nsp07	P01225	MOD_N-GLC_1	hsa04912	GnRH signaling pathway
ELME000081	nsp10	P12931	LIG_SH2_SRC	hsa04912	GnRH signaling pathway
ELME000422	nsp12	P19419	DOC_MAPK_JIP1_4	hsa04912	GnRH signaling pathway
ELME000084	nsp08	Q14289	LIG_SH2_GRB2like	hsa04912	GnRH signaling pathway
ELME000081	nsp10	Q14289	LIG_SH2_SRC	hsa04912	GnRH signaling pathway
ELME000084	nsp08	P10747	LIG_SH2_GRB2like	hsa05332	Graft versus host disease
ELME000070	nsp07	P48023	MOD_N-GLC_1	hsa05332	Graft versus host disease
ELME000095	nsp01	P05106	LIG_PTB_Phospho_1	hsa04640	Hematopoietic cell lineage
ELME000084	nsp08	P05106	LIG_SH2_GRB2like	hsa04640	Hematopoietic cell lineage
ELME000070	nsp07	P08887	MOD_N-GLC_1	hsa04640	Hematopoietic cell lineage
ELME000084	nsp08	P15391	LIG_SH2_GRB2like	hsa04640	Hematopoietic cell lineage
ELME000095	nsp01	P24394	LIG_PTB_Phospho_1	hsa04640	Hematopoietic cell lineage
ELME000070	nsp07	P40225	MOD_N-GLC_1	hsa04640	Hematopoietic cell lineage
ELME000070	nsp07	O00206	MOD_N-GLC_1	hsa05161	Hepatitis B
ELME000106	nsp08	O00716	DOC_CyclinA_RxL_1	hsa05161	Hepatitis B
ELME000302	nsp05	O43889	LIG_HCF-1_HBM_1	hsa05161	Hepatitis B
ELME000367	nsp15	O95644	DOC_PP2B_LxvP_1	hsa05161	Hepatitis B
ELME000278	nsp02,N	P01106	TRG_NLS_MonoExtC_3	hsa05161	Hepatitis B
ELME000184	nsp06	P04637	DEG_MDM2_SWIB_1	hsa05161	Hepatitis B
ELME000106	nsp08	P04637	DOC_CyclinA_RxL_1	hsa05161	Hepatitis B
ELME000394	nsp09	P04637	DOC_USP7_UBL2_3	hsa05161	Hepatitis B
ELME000002	nsp09,nsp12	P04637	MOD_SUMO_for_1	hsa05161	Hepatitis B
ELME000193	nsp08	P04637	TRG_NES_CRM1_1	hsa05161	Hepatitis B
ELME000106	nsp08	P06400	DOC_CyclinA_RxL_1	hsa05161	Hepatitis B
ELME000002	nsp09,nsp12	P12004	MOD_SUMO_for_1	hsa05161	Hepatitis B
ELME000081	nsp10	P12931	LIG_SH2_SRC	hsa05161	Hepatitis B
ELME000422	nsp12	P19419	DOC_MAPK_JIP1_4	hsa05161	Hepatitis B
ELME000278	nsp02,N	P19838	TRG_NLS_MonoExtC_3	hsa05161	Hepatitis B
ELME000106	nsp08	P38936	DOC_CyclinA_RxL_1	hsa05161	Hepatitis B
ELME000106	nsp08	P46527	DOC_CyclinA_RxL_1	hsa05161	Hepatitis B
ELME000070	nsp07	P48023	MOD_N-GLC_1	hsa05161	Hepatitis B
ELME000106	nsp08	Q01094	DOC_CyclinA_RxL_1	hsa05161	Hepatitis B
ELME000302	nsp05	Q01094	LIG_HCF-1_HBM_1	hsa05161	Hepatitis B
ELME000278	nsp02,N	Q04206	TRG_NLS_MonoExtC_3	hsa05161	Hepatitis B
ELME000367	nsp15	Q12968	DOC_PP2B_LxvP_1	hsa05161	Hepatitis B
ELME000367	nsp15	Q13469	DOC_PP2B_LxvP_1	hsa05161	Hepatitis B
ELME000106	nsp08	Q14209	DOC_CyclinA_RxL_1	hsa05161	Hepatitis B
ELME000084	nsp08	Q14289	LIG_SH2_GRB2like	hsa05161	Hepatitis B
ELME000081	nsp10	Q14289	LIG_SH2_SRC	hsa05161	Hepatitis B
ELME000439	nsp15	Q14653	LIG_IRF3_LxIS_1	hsa05161	Hepatitis B
ELME000367	nsp15	Q14934	DOC_PP2B_LxvP_1	hsa05161	Hepatitis B
ELME000095	nsp01	P00533	LIG_PTB_Phospho_1	hsa05160	Hepatitis C
ELME000084	nsp08	P00533	LIG_SH2_GRB2like	hsa05160	Hepatitis C
ELME000081	nsp10	P00533	LIG_SH2_SRC	hsa05160	Hepatitis C
ELME000079	nsp07	P00533	MOD_N-GLC_2	hsa05160	Hepatitis C
ELME000184	nsp06	P04637	DEG_MDM2_SWIB_1	hsa05160	Hepatitis C
ELME000106	nsp08	P04637	DOC_CyclinA_RxL_1	hsa05160	Hepatitis C
ELME000394	nsp09	P04637	DOC_USP7_UBL2_3	hsa05160	Hepatitis C
ELME000002	nsp09,nsp12	P04637	MOD_SUMO_for_1	hsa05160	Hepatitis C
ELME000193	nsp08	P04637	TRG_NES_CRM1_1	hsa05160	Hepatitis C
ELME000278	nsp02,N	P19838	TRG_NLS_MonoExtC_3	hsa05160	Hepatitis C
ELME000106	nsp08	P38936	DOC_CyclinA_RxL_1	hsa05160	Hepatitis C
ELME000278	nsp02,N	Q04206	TRG_NLS_MonoExtC_3	hsa05160	Hepatitis C
ELME000439	nsp15	Q14653	LIG_IRF3_LxIS_1	hsa05160	Hepatitis C
ELME000012	nsp08,nsp09	P04233	TRG_ER_diArg_1	hsa05168	Herpes simplex infection
ELME000184	nsp06	P04637	DEG_MDM2_SWIB_1	hsa05168	Herpes simplex infection
ELME000106	nsp08	P04637	DOC_CyclinA_RxL_1	hsa05168	Herpes simplex infection
ELME000394	nsp09	P04637	DOC_USP7_UBL2_3	hsa05168	Herpes simplex infection
ELME000002	nsp09,nsp12	P04637	MOD_SUMO_for_1	hsa05168	Herpes simplex infection
ELME000193	nsp08	P04637	TRG_NES_CRM1_1	hsa05168	Herpes simplex infection
ELME000278	nsp02,N	P19838	TRG_NLS_MonoExtC_3	hsa05168	Herpes simplex infection
ELME000002	nsp09,nsp12	P23497	MOD_SUMO_for_1	hsa05168	Herpes simplex infection
ELME000160	nsp15	P27918	MOD_CMANNOS	hsa05168	Herpes simplex infection
ELME000160	nsp15	P29460	MOD_CMANNOS	hsa05168	Herpes simplex infection
ELME000002	nsp09,nsp12	P29590	MOD_SUMO_for_1	hsa05168	Herpes simplex infection
ELME000070	nsp07	P48023	MOD_N-GLC_1	hsa05168	Herpes simplex infection
ELME000278	nsp02,N	Q04206	TRG_NLS_MonoExtC_3	hsa05168	Herpes simplex infection
ELME000084	nsp08	Q06124	LIG_SH2_GRB2like	hsa05168	Herpes simplex infection
ELME000439	nsp15	Q14653	LIG_IRF3_LxIS_1	hsa05168	Herpes simplex infection
ELME000070	nsp07	O00206	MOD_N-GLC_1	hsa04066	HIF 1 signaling pathway
ELME000095	nsp01	P00533	LIG_PTB_Phospho_1	hsa04066	HIF 1 signaling pathway
ELME000084	nsp08	P00533	LIG_SH2_GRB2like	hsa04066	HIF 1 signaling pathway
ELME000081	nsp10	P00533	LIG_SH2_SRC	hsa04066	HIF 1 signaling pathway
ELME000079	nsp07	P00533	MOD_N-GLC_2	hsa04066	HIF 1 signaling pathway
ELME000084	nsp08	P04626	LIG_SH2_GRB2like	hsa04066	HIF 1 signaling pathway
ELME000095	nsp01	P06213	LIG_PTB_Phospho_1	hsa04066	HIF 1 signaling pathway
ELME000070	nsp07	P08887	MOD_N-GLC_1	hsa04066	HIF 1 signaling pathway
ELME000278	nsp02,N	P19838	TRG_NLS_MonoExtC_3	hsa04066	HIF 1 signaling pathway
ELME000002	nsp09,nsp12	P27540	MOD_SUMO_for_1	hsa04066	HIF 1 signaling pathway
ELME000106	nsp08	P38936	DOC_CyclinA_RxL_1	hsa04066	HIF 1 signaling pathway
ELME000106	nsp08	P46527	DOC_CyclinA_RxL_1	hsa04066	HIF 1 signaling pathway
ELME000278	nsp02,N	Q04206	TRG_NLS_MonoExtC_3	hsa04066	HIF 1 signaling pathway
ELME000002	nsp09,nsp12	Q16665	MOD_SUMO_for_1	hsa04066	HIF 1 signaling pathway
ELME000097	nsp13	O15169	DOC_ANK_TNKS_1	hsa04390	Hippo signaling pathway
ELME000002	nsp09,nsp12	O15169	MOD_SUMO_for_1	hsa04390	Hippo signaling pathway
ELME000184	nsp06	O15350	DEG_MDM2_SWIB_1	hsa04390	Hippo signaling pathway
ELME000193	nsp08	O15350	TRG_NES_CRM1_1	hsa04390	Hippo signaling pathway
ELME000278	nsp02,N	P01106	TRG_NLS_MonoExtC_3	hsa04390	Hippo signaling pathway
ELME000193	nsp08	P25054	TRG_NES_CRM1_1	hsa04390	Hippo signaling pathway
ELME000278	nsp02,N	P25054	TRG_NLS_MonoExtC_3	hsa04390	Hippo signaling pathway
ELME000308	nsp04	P41743	DOC_AGCK_PIF_2	hsa04390	Hippo signaling pathway
ELME000308	nsp04	Q05513	DOC_AGCK_PIF_2	hsa04390	Hippo signaling pathway
ELME000334	nsp08	Q9GZV5	MOD_LATS_1	hsa04390	Hippo signaling pathway
ELME000450	nsp03,nsp07	Q15054	LIG_REV1ctd_RIR_1	hsa03440	Homologous recombination
ELME000097	nsp13	Q92698	DOC_ANK_TNKS_1	hsa03440	Homologous recombination
ELME000106	nsp08	O00716	DOC_CyclinA_RxL_1	hsa05166	HTLV I infection
ELME000367	nsp15	O95644	DOC_PP2B_LxvP_1	hsa05166	HTLV I infection
ELME000278	nsp02,N	P01106	TRG_NLS_MonoExtC_3	hsa05166	HTLV I infection
ELME000184	nsp06	P04637	DEG_MDM2_SWIB_1	hsa05166	HTLV I infection
ELME000106	nsp08	P04637	DOC_CyclinA_RxL_1	hsa05166	HTLV I infection
ELME000394	nsp09	P04637	DOC_USP7_UBL2_3	hsa05166	HTLV I infection
ELME000002	nsp09,nsp12	P04637	MOD_SUMO_for_1	hsa05166	HTLV I infection
ELME000193	nsp08	P04637	TRG_NES_CRM1_1	hsa05166	HTLV I infection
ELME000106	nsp08	P06400	DOC_CyclinA_RxL_1	hsa05166	HTLV I infection
ELME000084	nsp08	P09619	LIG_SH2_GRB2like	hsa05166	HTLV I infection
ELME000474	nsp01	P09619	LIG_SH2_NCK_1	hsa05166	HTLV I infection
ELME000081	nsp10	P09619	LIG_SH2_SRC	hsa05166	HTLV I infection
ELME000002	nsp09,nsp12	P10242	MOD_SUMO_for_1	hsa05166	HTLV I infection
ELME000002	nsp09,nsp12	P12004	MOD_SUMO_for_1	hsa05166	HTLV I infection
ELME000095	nsp01	P14784	LIG_PTB_Phospho_1	hsa05166	HTLV I infection
ELME000422	nsp12	P19419	DOC_MAPK_JIP1_4	hsa05166	HTLV I infection
ELME000278	nsp02,N	P19838	TRG_NLS_MonoExtC_3	hsa05166	HTLV I infection
ELME000193	nsp08	P25054	TRG_NES_CRM1_1	hsa05166	HTLV I infection
ELME000278	nsp02,N	P25054	TRG_NLS_MonoExtC_3	hsa05166	HTLV I infection
ELME000106	nsp08	P38936	DOC_CyclinA_RxL_1	hsa05166	HTLV I infection
ELME000106	nsp08	Q01094	DOC_CyclinA_RxL_1	hsa05166	HTLV I infection
ELME000302	nsp05	Q01094	LIG_HCF-1_HBM_1	hsa05166	HTLV I infection
ELME000278	nsp02,N	Q04206	TRG_NLS_MonoExtC_3	hsa05166	HTLV I infection
ELME000367	nsp15	Q12968	DOC_PP2B_LxvP_1	hsa05166	HTLV I infection
ELME000367	nsp15	Q13469	DOC_PP2B_LxvP_1	hsa05166	HTLV I infection
ELME000106	nsp08	Q14209	DOC_CyclinA_RxL_1	hsa05166	HTLV I infection
ELME000367	nsp15	Q14934	DOC_PP2B_LxvP_1	hsa05166	HTLV I infection
ELME000450	nsp03,nsp07	Q15054	LIG_REV1ctd_RIR_1	hsa05166	HTLV I infection
ELME000302	nsp05	O43889	LIG_HCF-1_HBM_1	hsa05016	Huntington's disease
ELME000184	nsp06	P04637	DEG_MDM2_SWIB_1	hsa05016	Huntington's disease
ELME000106	nsp08	P04637	DOC_CyclinA_RxL_1	hsa05016	Huntington's disease
ELME000394	nsp09	P04637	DOC_USP7_UBL2_3	hsa05016	Huntington's disease
ELME000002	nsp09,nsp12	P04637	MOD_SUMO_for_1	hsa05016	Huntington's disease
ELME000193	nsp08	P04637	TRG_NES_CRM1_1	hsa05016	Huntington's disease
ELME000002	nsp09,nsp12	P37231	MOD_SUMO_for_1	hsa05016	Huntington's disease
ELME000012	nsp08,nsp09	Q05586	TRG_ER_diArg_1	hsa05016	Huntington's disease
ELME000002	nsp09,nsp12	Q13547	MOD_SUMO_for_1	hsa05016	Huntington's disease
ELME000422	nsp12	Q9UBK2	DOC_MAPK_JIP1_4	hsa05016	Huntington's disease
ELME000095	nsp01	P05106	LIG_PTB_Phospho_1	hsa05410	Hypertrophic cardiomyopathy (HCM)
ELME000084	nsp08	P05106	LIG_SH2_GRB2like	hsa05410	Hypertrophic cardiomyopathy (HCM)
ELME000095	nsp01	P16144	LIG_PTB_Phospho_1	hsa05410	Hypertrophic cardiomyopathy (HCM)
ELME000081	nsp10	Q14118	LIG_SH2_SRC	hsa05410	Hypertrophic cardiomyopathy (HCM)
ELME000070	nsp07	O00206	MOD_N-GLC_1	hsa05321	Inflammatory bowel disease (IBD)
ELME000367	nsp15	O95644	DOC_PP2B_LxvP_1	hsa05321	Inflammatory bowel disease (IBD)
ELME000278	nsp02,N	P19838	TRG_NLS_MonoExtC_3	hsa05321	Inflammatory bowel disease (IBD)
ELME000095	nsp01	P24394	LIG_PTB_Phospho_1	hsa05321	Inflammatory bowel disease (IBD)
ELME000160	nsp15	P29460	MOD_CMANNOS	hsa05321	Inflammatory bowel disease (IBD)
ELME000278	nsp02,N	Q04206	TRG_NLS_MonoExtC_3	hsa05321	Inflammatory bowel disease (IBD)
ELME000095	nsp01	P04629	LIG_PTB_Phospho_1	hsa04750	Inflammatory mediator regulation of TRP channels
ELME000081	nsp10	P12931	LIG_SH2_SRC	hsa04750	Inflammatory mediator regulation of TRP channels
ELME000070	nsp07	O00206	MOD_N-GLC_1	hsa05164	Influenza A
ELME000278	nsp02,N	P19838	TRG_NLS_MonoExtC_3	hsa05164	Influenza A
ELME000160	nsp15	P29460	MOD_CMANNOS	hsa05164	Influenza A
ELME000002	nsp09,nsp12	P29590	MOD_SUMO_for_1	hsa05164	Influenza A
ELME000070	nsp07	P48023	MOD_N-GLC_1	hsa05164	Influenza A
ELME000278	nsp02,N	Q04206	TRG_NLS_MonoExtC_3	hsa05164	Influenza A
ELME000439	nsp15	Q14653	LIG_IRF3_LxIS_1	hsa05164	Influenza A
ELME000095	nsp01	Q92835	LIG_PTB_Phospho_1	hsa00562	Inositol phosphate metabolism
ELME000302	nsp05	O43889	LIG_HCF-1_HBM_1	hsa04911	Insulin secretion
ELME000012	nsp08,nsp09	Q09428	TRG_ER_diArg_1	hsa04911	Insulin secretion
ELME000095	nsp01	P06213	LIG_PTB_Phospho_1	hsa04910	Insulin signaling pathway
ELME000422	nsp12	P19419	DOC_MAPK_JIP1_4	hsa04910	Insulin signaling pathway
ELME000084	nsp08	P29353	LIG_SH2_GRB2like	hsa04910	Insulin signaling pathway
ELME000422	nsp12	P35568	DOC_MAPK_JIP1_4	hsa04910	Insulin signaling pathway
ELME000084	nsp08	P35568	LIG_SH2_GRB2like	hsa04910	Insulin signaling pathway
ELME000308	nsp04	P41743	DOC_AGCK_PIF_2	hsa04910	Insulin signaling pathway
ELME000308	nsp04	Q05513	DOC_AGCK_PIF_2	hsa04910	Insulin signaling pathway
ELME000197	nsp08	Q13085	LIG_BRCT_BRCA1_1	hsa04910	Insulin signaling pathway
ELME000422	nsp12	Q9UBK2	DOC_MAPK_JIP1_4	hsa04910	Insulin signaling pathway
ELME000084	nsp08	P10747	LIG_SH2_GRB2like	hsa04672	Intestinal immune network for IgA production
ELME000278	nsp02,N	P01106	TRG_NLS_MonoExtC_3	hsa04630	Jak STAT signaling pathway
ELME000070	nsp07	P08887	MOD_N-GLC_1	hsa04630	Jak STAT signaling pathway
ELME000095	nsp01	P14784	LIG_PTB_Phospho_1	hsa04630	Jak STAT signaling pathway
ELME000070	nsp07	P16471	MOD_N-GLC_1	hsa04630	Jak STAT signaling pathway
ELME000095	nsp01	P24394	LIG_PTB_Phospho_1	hsa04630	Jak STAT signaling pathway
ELME000160	nsp15	P29460	MOD_CMANNOS	hsa04630	Jak STAT signaling pathway
ELME000070	nsp07	P32927	MOD_N-GLC_1	hsa04630	Jak STAT signaling pathway
ELME000070	nsp07	P40189	MOD_N-GLC_1	hsa04630	Jak STAT signaling pathway
ELME000070	nsp07	P40225	MOD_N-GLC_1	hsa04630	Jak STAT signaling pathway
ELME000084	nsp08	Q06124	LIG_SH2_GRB2like	hsa04630	Jak STAT signaling pathway
ELME000070	nsp07	O00206	MOD_N-GLC_1	hsa05134	Legionellosis
ELME000278	nsp02,N	P19838	TRG_NLS_MonoExtC_3	hsa05134	Legionellosis
ELME000160	nsp15	P29460	MOD_CMANNOS	hsa05134	Legionellosis
ELME000002	nsp09,nsp12	Q00613	MOD_SUMO_for_1	hsa05134	Legionellosis
ELME000278	nsp02,N	Q04206	TRG_NLS_MonoExtC_3	hsa05134	Legionellosis
ELME000070	nsp07	O00206	MOD_N-GLC_1	hsa05140	Leishmaniasis
ELME000422	nsp12	P19419	DOC_MAPK_JIP1_4	hsa05140	Leishmaniasis
ELME000278	nsp02,N	P19838	TRG_NLS_MonoExtC_3	hsa05140	Leishmaniasis
ELME000160	nsp15	P29460	MOD_CMANNOS	hsa05140	Leishmaniasis
ELME000278	nsp02,N	Q04206	TRG_NLS_MonoExtC_3	hsa05140	Leishmaniasis
ELME000193	nsp08	O60716	TRG_NES_CRM1_1	hsa04670	Leukocyte transendothelial migration
ELME000081	nsp10	P49023	LIG_SH2_SRC	hsa04670	Leukocyte transendothelial migration
ELME000081	nsp10	P56945	LIG_SH2_SRC	hsa04670	Leukocyte transendothelial migration
ELME000084	nsp08	Q05397	LIG_SH2_GRB2like	hsa04670	Leukocyte transendothelial migration
ELME000081	nsp10	Q05397	LIG_SH2_SRC	hsa04670	Leukocyte transendothelial migration
ELME000084	nsp08	Q06124	LIG_SH2_GRB2like	hsa04670	Leukocyte transendothelial migration
ELME000084	nsp08	Q14289	LIG_SH2_GRB2like	hsa04670	Leukocyte transendothelial migration
ELME000081	nsp10	Q14289	LIG_SH2_SRC	hsa04670	Leukocyte transendothelial migration
ELME000012	nsp08,nsp09	Q05586	TRG_ER_diArg_1	hsa04720	Long term potentiation
ELME000070	nsp07	P07686	MOD_N-GLC_1	hsa04142	Lysosome
ELME000070	nsp07	O00206	MOD_N-GLC_1	hsa05144	Malaria
ELME000084	nsp08	P08581	LIG_SH2_GRB2like	hsa05144	Malaria
ELME000081	nsp10	P08581	LIG_SH2_SRC	hsa05144	Malaria
ELME000095	nsp01	Q07954	LIG_PTB_Phospho_1	hsa05144	Malaria
ELME000367	nsp15	O95644	DOC_PP2B_LxvP_1	hsa04010	MAPK signaling pathway
ELME000095	nsp01	P00533	LIG_PTB_Phospho_1	hsa04010	MAPK signaling pathway
ELME000084	nsp08	P00533	LIG_SH2_GRB2like	hsa04010	MAPK signaling pathway
ELME000081	nsp10	P00533	LIG_SH2_SRC	hsa04010	MAPK signaling pathway
ELME000079	nsp07	P00533	MOD_N-GLC_2	hsa04010	MAPK signaling pathway
ELME000278	nsp02,N	P01106	TRG_NLS_MonoExtC_3	hsa04010	MAPK signaling pathway
ELME000095	nsp01	P04629	LIG_PTB_Phospho_1	hsa04010	MAPK signaling pathway
ELME000184	nsp06	P04637	DEG_MDM2_SWIB_1	hsa04010	MAPK signaling pathway
ELME000106	nsp08	P04637	DOC_CyclinA_RxL_1	hsa04010	MAPK signaling pathway
ELME000394	nsp09	P04637	DOC_USP7_UBL2_3	hsa04010	MAPK signaling pathway
ELME000002	nsp09,nsp12	P04637	MOD_SUMO_for_1	hsa04010	MAPK signaling pathway
ELME000193	nsp08	P04637	TRG_NES_CRM1_1	hsa04010	MAPK signaling pathway
ELME000084	nsp08	P09619	LIG_SH2_GRB2like	hsa04010	MAPK signaling pathway
ELME000474	nsp01	P09619	LIG_SH2_NCK_1	hsa04010	MAPK signaling pathway
ELME000081	nsp10	P09619	LIG_SH2_SRC	hsa04010	MAPK signaling pathway
ELME000422	nsp12	P19419	DOC_MAPK_JIP1_4	hsa04010	MAPK signaling pathway
ELME000278	nsp02,N	P19838	TRG_NLS_MonoExtC_3	hsa04010	MAPK signaling pathway
ELME000070	nsp07	P48023	MOD_N-GLC_1	hsa04010	MAPK signaling pathway
ELME000193	nsp08	P49137	TRG_NES_CRM1_1	hsa04010	MAPK signaling pathway
ELME000278	nsp02,N	Q04206	TRG_NLS_MonoExtC_3	hsa04010	MAPK signaling pathway
ELME000367	nsp15	Q12968	DOC_PP2B_LxvP_1	hsa04010	MAPK signaling pathway
ELME000193	nsp08	Q13043	TRG_NES_CRM1_1	hsa04010	MAPK signaling pathway
ELME000422	nsp12	Q9UQF2	DOC_MAPK_JIP1_4	hsa04010	MAPK signaling pathway
ELME000070	nsp07	O00206	MOD_N-GLC_1	hsa05162	Measles
ELME000184	nsp06	O15350	DEG_MDM2_SWIB_1	hsa05162	Measles
ELME000193	nsp08	O15350	TRG_NES_CRM1_1	hsa05162	Measles
ELME000184	nsp06	P04637	DEG_MDM2_SWIB_1	hsa05162	Measles
ELME000106	nsp08	P04637	DOC_CyclinA_RxL_1	hsa05162	Measles
ELME000394	nsp09	P04637	DOC_USP7_UBL2_3	hsa05162	Measles
ELME000002	nsp09,nsp12	P04637	MOD_SUMO_for_1	hsa05162	Measles
ELME000193	nsp08	P04637	TRG_NES_CRM1_1	hsa05162	Measles
ELME000081	nsp10	P06241	LIG_SH2_SRC	hsa05162	Measles
ELME000084	nsp08	P10747	LIG_SH2_GRB2like	hsa05162	Measles
ELME000095	nsp01	P14784	LIG_PTB_Phospho_1	hsa05162	Measles
ELME000278	nsp02,N	P19838	TRG_NLS_MonoExtC_3	hsa05162	Measles
ELME000160	nsp15	P29460	MOD_CMANNOS	hsa05162	Measles
ELME000106	nsp08	P46527	DOC_CyclinA_RxL_1	hsa05162	Measles
ELME000070	nsp07	P48023	MOD_N-GLC_1	hsa05162	Measles
ELME000278	nsp02,N	Q04206	TRG_NLS_MonoExtC_3	hsa05162	Measles
ELME000142	nsp03,nsp04,nsp14	Q13291	LIG_TYR_ITSM	hsa05162	Measles
ELME000439	nsp15	Q14653	LIG_IRF3_LxIS_1	hsa05162	Measles
ELME000302	nsp05	O43889	LIG_HCF-1_HBM_1	hsa04916	Melanogenesis
ELME000012	nsp08,nsp09	Q01726	TRG_ER_diArg_1	hsa04916	Melanogenesis
ELME000106	nsp08	O00716	DOC_CyclinA_RxL_1	hsa05218	Melanoma
ELME000095	nsp01	P00533	LIG_PTB_Phospho_1	hsa05218	Melanoma
ELME000084	nsp08	P00533	LIG_SH2_GRB2like	hsa05218	Melanoma
ELME000081	nsp10	P00533	LIG_SH2_SRC	hsa05218	Melanoma
ELME000079	nsp07	P00533	MOD_N-GLC_2	hsa05218	Melanoma
ELME000184	nsp06	P04637	DEG_MDM2_SWIB_1	hsa05218	Melanoma
ELME000106	nsp08	P04637	DOC_CyclinA_RxL_1	hsa05218	Melanoma
ELME000394	nsp09	P04637	DOC_USP7_UBL2_3	hsa05218	Melanoma
ELME000002	nsp09,nsp12	P04637	MOD_SUMO_for_1	hsa05218	Melanoma
ELME000193	nsp08	P04637	TRG_NES_CRM1_1	hsa05218	Melanoma
ELME000106	nsp08	P06400	DOC_CyclinA_RxL_1	hsa05218	Melanoma
ELME000084	nsp08	P08581	LIG_SH2_GRB2like	hsa05218	Melanoma
ELME000081	nsp10	P08581	LIG_SH2_SRC	hsa05218	Melanoma
ELME000084	nsp08	P09619	LIG_SH2_GRB2like	hsa05218	Melanoma
ELME000474	nsp01	P09619	LIG_SH2_NCK_1	hsa05218	Melanoma
ELME000081	nsp10	P09619	LIG_SH2_SRC	hsa05218	Melanoma
ELME000106	nsp08	P38936	DOC_CyclinA_RxL_1	hsa05218	Melanoma
ELME000106	nsp08	Q01094	DOC_CyclinA_RxL_1	hsa05218	Melanoma
ELME000302	nsp05	Q01094	LIG_HCF-1_HBM_1	hsa05218	Melanoma
ELME000106	nsp08	Q14209	DOC_CyclinA_RxL_1	hsa05218	Melanoma
ELME000012	nsp08,nsp09	O43292	TRG_ER_diArg_1	hsa01100	Metabolic pathways
ELME000070	nsp07	P07686	MOD_N-GLC_1	hsa01100	Metabolic pathways
ELME000394	nsp09	P26358	DOC_USP7_UBL2_3	hsa01100	Metabolic pathways
ELME000197	nsp08	Q13085	LIG_BRCT_BRCA1_1	hsa01100	Metabolic pathways
ELME000070	nsp07	Q13724	MOD_N-GLC_1	hsa01100	Metabolic pathways
ELME000450	nsp03,nsp07	Q15054	LIG_REV1ctd_RIR_1	hsa01100	Metabolic pathways
ELME000012	nsp08,nsp09	Q58F09	TRG_ER_diArg_1	hsa01100	Metabolic pathways
ELME000106	nsp08	O00716	DOC_CyclinA_RxL_1	hsa05206	MicroRNAs in cancer
ELME000095	nsp01	P00533	LIG_PTB_Phospho_1	hsa05206	MicroRNAs in cancer
ELME000084	nsp08	P00533	LIG_SH2_GRB2like	hsa05206	MicroRNAs in cancer
ELME000081	nsp10	P00533	LIG_SH2_SRC	hsa05206	MicroRNAs in cancer
ELME000079	nsp07	P00533	MOD_N-GLC_2	hsa05206	MicroRNAs in cancer
ELME000278	nsp02,N	P01106	TRG_NLS_MonoExtC_3	hsa05206	MicroRNAs in cancer
ELME000084	nsp08	P04626	LIG_SH2_GRB2like	hsa05206	MicroRNAs in cancer
ELME000184	nsp06	P04637	DEG_MDM2_SWIB_1	hsa05206	MicroRNAs in cancer
ELME000106	nsp08	P04637	DOC_CyclinA_RxL_1	hsa05206	MicroRNAs in cancer
ELME000394	nsp09	P04637	DOC_USP7_UBL2_3	hsa05206	MicroRNAs in cancer
ELME000002	nsp09,nsp12	P04637	MOD_SUMO_for_1	hsa05206	MicroRNAs in cancer
ELME000193	nsp08	P04637	TRG_NES_CRM1_1	hsa05206	MicroRNAs in cancer
ELME000095	nsp01	P05106	LIG_PTB_Phospho_1	hsa05206	MicroRNAs in cancer
ELME000084	nsp08	P05106	LIG_SH2_GRB2like	hsa05206	MicroRNAs in cancer
ELME000084	nsp08	P08581	LIG_SH2_GRB2like	hsa05206	MicroRNAs in cancer
ELME000081	nsp10	P08581	LIG_SH2_SRC	hsa05206	MicroRNAs in cancer
ELME000084	nsp08	P09619	LIG_SH2_GRB2like	hsa05206	MicroRNAs in cancer
ELME000474	nsp01	P09619	LIG_SH2_NCK_1	hsa05206	MicroRNAs in cancer
ELME000081	nsp10	P09619	LIG_SH2_SRC	hsa05206	MicroRNAs in cancer
ELME000278	nsp02,N	P19838	TRG_NLS_MonoExtC_3	hsa05206	MicroRNAs in cancer
ELME000095	nsp01	P21860	LIG_PTB_Phospho_1	hsa05206	MicroRNAs in cancer
ELME000084	nsp08	P21860	LIG_SH2_GRB2like	hsa05206	MicroRNAs in cancer
ELME000193	nsp08	P25054	TRG_NES_CRM1_1	hsa05206	MicroRNAs in cancer
ELME000278	nsp02,N	P25054	TRG_NLS_MonoExtC_3	hsa05206	MicroRNAs in cancer
ELME000394	nsp09	P26358	DOC_USP7_UBL2_3	hsa05206	MicroRNAs in cancer
ELME000084	nsp08	P29353	LIG_SH2_GRB2like	hsa05206	MicroRNAs in cancer
ELME000106	nsp08	P30304	DOC_CyclinA_RxL_1	hsa05206	MicroRNAs in cancer
ELME000443	nsp08	P30307	MOD_Plk_2-3	hsa05206	MicroRNAs in cancer
ELME000193	nsp08	P30307	TRG_NES_CRM1_1	hsa05206	MicroRNAs in cancer
ELME000422	nsp12	P35568	DOC_MAPK_JIP1_4	hsa05206	MicroRNAs in cancer
ELME000084	nsp08	P35568	LIG_SH2_GRB2like	hsa05206	MicroRNAs in cancer
ELME000278	nsp02,N	P38398	TRG_NLS_MonoExtC_3	hsa05206	MicroRNAs in cancer
ELME000106	nsp08	P38936	DOC_CyclinA_RxL_1	hsa05206	MicroRNAs in cancer
ELME000106	nsp08	P46527	DOC_CyclinA_RxL_1	hsa05206	MicroRNAs in cancer
ELME000410	nsp14	P46531	LIG_CSL_BTD_1	hsa05206	MicroRNAs in cancer
ELME000002	nsp09,nsp12	P56524	MOD_SUMO_for_1	hsa05206	MicroRNAs in cancer
ELME000106	nsp08	Q01094	DOC_CyclinA_RxL_1	hsa05206	MicroRNAs in cancer
ELME000302	nsp05	Q01094	LIG_HCF-1_HBM_1	hsa05206	MicroRNAs in cancer
ELME000097	nsp13	Q07820	DOC_ANK_TNKS_1	hsa05206	MicroRNAs in cancer
ELME000422	nsp12	Q07820	DOC_MAPK_JIP1_4	hsa05206	MicroRNAs in cancer
ELME000002	nsp09,nsp12	Q13547	MOD_SUMO_for_1	hsa05206	MicroRNAs in cancer
ELME000106	nsp08	Q14209	DOC_CyclinA_RxL_1	hsa05206	MicroRNAs in cancer
ELME000184	nsp06	Q9H3D4	DEG_MDM2_SWIB_1	hsa05206	MicroRNAs in cancer
ELME000002	nsp09,nsp12	P12004	MOD_SUMO_for_1	hsa03430	Mismatch repair
ELME000450	nsp03,nsp07	Q15054	LIG_REV1ctd_RIR_1	hsa03430	Mismatch repair
ELME000012	nsp08,nsp09	Q9UBS5	TRG_ER_diArg_1	hsa05032	Morphine addiction
ELME000097	nsp13	O15234	DOC_ANK_TNKS_1	hsa03015	mRNA surveillance pathway
ELME000422	nsp12	P35568	DOC_MAPK_JIP1_4	hsa04150	mTOR signaling pathway
ELME000084	nsp08	P35568	LIG_SH2_GRB2like	hsa04150	mTOR signaling pathway
ELME000002	nsp09,nsp12	Q16665	MOD_SUMO_for_1	hsa04150	mTOR signaling pathway
ELME000070	nsp07	Q13724	MOD_N-GLC_1	hsa00510	N Glycan biosynthesis
ELME000012	nsp08,nsp09	Q58F09	TRG_ER_diArg_1	hsa00510	N Glycan biosynthesis
ELME000367	nsp15	O95644	DOC_PP2B_LxvP_1	hsa04650	Natural killer cell mediated cytotoxicity
ELME000081	nsp10	P06241	LIG_SH2_SRC	hsa04650	Natural killer cell mediated cytotoxicity
ELME000084	nsp08	P29353	LIG_SH2_GRB2like	hsa04650	Natural killer cell mediated cytotoxicity
ELME000070	nsp07	P48023	MOD_N-GLC_1	hsa04650	Natural killer cell mediated cytotoxicity
ELME000097	nsp13	P78314	DOC_ANK_TNKS_1	hsa04650	Natural killer cell mediated cytotoxicity
ELME000084	nsp08	Q06124	LIG_SH2_GRB2like	hsa04650	Natural killer cell mediated cytotoxicity
ELME000367	nsp15	Q13469	DOC_PP2B_LxvP_1	hsa04650	Natural killer cell mediated cytotoxicity
ELME000084	nsp08	Q14289	LIG_SH2_GRB2like	hsa04650	Natural killer cell mediated cytotoxicity
ELME000081	nsp10	Q14289	LIG_SH2_SRC	hsa04650	Natural killer cell mediated cytotoxicity
ELME000142	nsp03,nsp04,nsp14	Q9BZW8	LIG_TYR_ITSM	hsa04650	Natural killer cell mediated cytotoxicity
ELME000142	nsp03,nsp04,nsp14	O43613	LIG_TYR_ITSM	hsa04080	Neuroactive ligand receptor interaction
ELME000070	nsp07	P01225	MOD_N-GLC_1	hsa04080	Neuroactive ligand receptor interaction
ELME000002	nsp09,nsp12	P04150	MOD_SUMO_for_1	hsa04080	Neuroactive ligand receptor interaction
ELME000070	nsp07	P16471	MOD_N-GLC_1	hsa04080	Neuroactive ligand receptor interaction
ELME000070	nsp07	P21452	MOD_N-GLC_1	hsa04080	Neuroactive ligand receptor interaction
ELME000012	nsp08,nsp09	P30518	TRG_ER_diArg_1	hsa04080	Neuroactive ligand receptor interaction
ELME000070	nsp07	P30559	MOD_N-GLC_1	hsa04080	Neuroactive ligand receptor interaction
ELME000012	nsp08,nsp09	Q01726	TRG_ER_diArg_1	hsa04080	Neuroactive ligand receptor interaction
ELME000012	nsp08,nsp09	Q05586	TRG_ER_diArg_1	hsa04080	Neuroactive ligand receptor interaction
ELME000012	nsp08,nsp09	Q16478	TRG_ER_diArg_1	hsa04080	Neuroactive ligand receptor interaction
ELME000012	nsp08,nsp09	Q96RI0	TRG_ER_diArg_1	hsa04080	Neuroactive ligand receptor interaction
ELME000012	nsp08,nsp09	Q99572	TRG_ER_diArg_1	hsa04080	Neuroactive ligand receptor interaction
ELME000012	nsp08,nsp09	Q9UBS5	TRG_ER_diArg_1	hsa04080	Neuroactive ligand receptor interaction
ELME000184	nsp06	O15350	DEG_MDM2_SWIB_1	hsa04722	Neurotrophin signaling pathway
ELME000193	nsp08	O15350	TRG_NES_CRM1_1	hsa04722	Neurotrophin signaling pathway
ELME000095	nsp01	P04629	LIG_PTB_Phospho_1	hsa04722	Neurotrophin signaling pathway
ELME000184	nsp06	P04637	DEG_MDM2_SWIB_1	hsa04722	Neurotrophin signaling pathway
ELME000106	nsp08	P04637	DOC_CyclinA_RxL_1	hsa04722	Neurotrophin signaling pathway
ELME000394	nsp09	P04637	DOC_USP7_UBL2_3	hsa04722	Neurotrophin signaling pathway
ELME000002	nsp09,nsp12	P04637	MOD_SUMO_for_1	hsa04722	Neurotrophin signaling pathway
ELME000193	nsp08	P04637	TRG_NES_CRM1_1	hsa04722	Neurotrophin signaling pathway
ELME000278	nsp02,N	P19838	TRG_NLS_MonoExtC_3	hsa04722	Neurotrophin signaling pathway
ELME000084	nsp08	P29353	LIG_SH2_GRB2like	hsa04722	Neurotrophin signaling pathway
ELME000422	nsp12	P35568	DOC_MAPK_JIP1_4	hsa04722	Neurotrophin signaling pathway
ELME000084	nsp08	P35568	LIG_SH2_GRB2like	hsa04722	Neurotrophin signaling pathway
ELME000070	nsp07	P48023	MOD_N-GLC_1	hsa04722	Neurotrophin signaling pathway
ELME000193	nsp08	P49137	TRG_NES_CRM1_1	hsa04722	Neurotrophin signaling pathway
ELME000278	nsp02,N	Q04206	TRG_NLS_MonoExtC_3	hsa04722	Neurotrophin signaling pathway
ELME000084	nsp08	Q06124	LIG_SH2_GRB2like	hsa04722	Neurotrophin signaling pathway
ELME000070	nsp07	O00206	MOD_N-GLC_1	hsa04064	NF kappa B signaling pathway
ELME000278	nsp02,N	P19838	TRG_NLS_MonoExtC_3	hsa04064	NF kappa B signaling pathway
ELME000278	nsp02,N	Q04206	TRG_NLS_MonoExtC_3	hsa04064	NF kappa B signaling pathway
ELME000012	nsp08,nsp09	Q05586	TRG_ER_diArg_1	hsa05033	Nicotine addiction
ELME000278	nsp02,N	P19838	TRG_NLS_MonoExtC_3	hsa04621	NOD like receptor signaling pathway
ELME000278	nsp02,N	Q04206	TRG_NLS_MonoExtC_3	hsa04621	NOD like receptor signaling pathway
ELME000095	nsp01	P06213	LIG_PTB_Phospho_1	hsa04932	Non alcoholic fatty liver disease (NAFLD)
ELME000070	nsp07	P08887	MOD_N-GLC_1	hsa04932	Non alcoholic fatty liver disease (NAFLD)
ELME000278	nsp02,N	P19838	TRG_NLS_MonoExtC_3	hsa04932	Non alcoholic fatty liver disease (NAFLD)
ELME000422	nsp12	P35568	DOC_MAPK_JIP1_4	hsa04932	Non alcoholic fatty liver disease (NAFLD)
ELME000084	nsp08	P35568	LIG_SH2_GRB2like	hsa04932	Non alcoholic fatty liver disease (NAFLD)
ELME000070	nsp07	P48023	MOD_N-GLC_1	hsa04932	Non alcoholic fatty liver disease (NAFLD)
ELME000002	nsp09,nsp12	P49715	MOD_SUMO_for_1	hsa04932	Non alcoholic fatty liver disease (NAFLD)
ELME000278	nsp02,N	Q04206	TRG_NLS_MonoExtC_3	hsa04932	Non alcoholic fatty liver disease (NAFLD)
ELME000334	nsp08	Q96J02	MOD_LATS_1	hsa04932	Non alcoholic fatty liver disease (NAFLD)
ELME000106	nsp08	O00716	DOC_CyclinA_RxL_1	hsa05223	Non small cell lung cancer
ELME000095	nsp01	P00533	LIG_PTB_Phospho_1	hsa05223	Non small cell lung cancer
ELME000084	nsp08	P00533	LIG_SH2_GRB2like	hsa05223	Non small cell lung cancer
ELME000081	nsp10	P00533	LIG_SH2_SRC	hsa05223	Non small cell lung cancer
ELME000079	nsp07	P00533	MOD_N-GLC_2	hsa05223	Non small cell lung cancer
ELME000084	nsp08	P04626	LIG_SH2_GRB2like	hsa05223	Non small cell lung cancer
ELME000184	nsp06	P04637	DEG_MDM2_SWIB_1	hsa05223	Non small cell lung cancer
ELME000106	nsp08	P04637	DOC_CyclinA_RxL_1	hsa05223	Non small cell lung cancer
ELME000394	nsp09	P04637	DOC_USP7_UBL2_3	hsa05223	Non small cell lung cancer
ELME000002	nsp09,nsp12	P04637	MOD_SUMO_for_1	hsa05223	Non small cell lung cancer
ELME000193	nsp08	P04637	TRG_NES_CRM1_1	hsa05223	Non small cell lung cancer
ELME000106	nsp08	P06400	DOC_CyclinA_RxL_1	hsa05223	Non small cell lung cancer
ELME000106	nsp08	Q01094	DOC_CyclinA_RxL_1	hsa05223	Non small cell lung cancer
ELME000302	nsp05	Q01094	LIG_HCF-1_HBM_1	hsa05223	Non small cell lung cancer
ELME000193	nsp08	Q13043	TRG_NES_CRM1_1	hsa05223	Non small cell lung cancer
ELME000106	nsp08	Q14209	DOC_CyclinA_RxL_1	hsa05223	Non small cell lung cancer
ELME000410	nsp14	P46531	LIG_CSL_BTD_1	hsa04330	Notch signaling pathway
ELME000184	nsp06	P49757	DEG_MDM2_SWIB_1	hsa04330	Notch signaling pathway
ELME000002	nsp09,nsp12	Q13547	MOD_SUMO_for_1	hsa04330	Notch signaling pathway
ELME000184	nsp06	Q9Y6R0	DEG_MDM2_SWIB_1	hsa04330	Notch signaling pathway
ELME000002	nsp09,nsp12	P12004	MOD_SUMO_for_1	hsa03420	Nucleotide excision repair
ELME000450	nsp03,nsp07	Q15054	LIG_REV1ctd_RIR_1	hsa03420	Nucleotide excision repair
ELME000002	nsp09,nsp12	P06401	MOD_SUMO_for_1	hsa04114	Oocyte meiosis
ELME000443	nsp08	P30307	MOD_Plk_2-3	hsa04114	Oocyte meiosis
ELME000193	nsp08	P30307	TRG_NES_CRM1_1	hsa04114	Oocyte meiosis
ELME000331	nsp02	Q14674	CLV_Separin_Metazoa	hsa04114	Oocyte meiosis
ELME000367	nsp15	O95644	DOC_PP2B_LxvP_1	hsa04380	Osteoclast differentiation
ELME000095	nsp01	P05106	LIG_PTB_Phospho_1	hsa04380	Osteoclast differentiation
ELME000084	nsp08	P05106	LIG_SH2_GRB2like	hsa04380	Osteoclast differentiation
ELME000081	nsp10	P06241	LIG_SH2_SRC	hsa04380	Osteoclast differentiation
ELME000278	nsp02,N	P19838	TRG_NLS_MonoExtC_3	hsa04380	Osteoclast differentiation
ELME000002	nsp09,nsp12	P37231	MOD_SUMO_for_1	hsa04380	Osteoclast differentiation
ELME000278	nsp02,N	Q04206	TRG_NLS_MonoExtC_3	hsa04380	Osteoclast differentiation
ELME000367	nsp15	Q13469	DOC_PP2B_LxvP_1	hsa04380	Osteoclast differentiation
ELME000070	nsp07	P07686	MOD_N-GLC_1	hsa00511	Other glycan degradation
ELME000070	nsp07	P01225	MOD_N-GLC_1	hsa04913	Ovarian steroidogenesis
ELME000095	nsp01	P06213	LIG_PTB_Phospho_1	hsa04913	Ovarian steroidogenesis
ELME000367	nsp15	O95644	DOC_PP2B_LxvP_1	hsa04921	Oxytocin signaling pathway
ELME000095	nsp01	P00533	LIG_PTB_Phospho_1	hsa04921	Oxytocin signaling pathway
ELME000084	nsp08	P00533	LIG_SH2_GRB2like	hsa04921	Oxytocin signaling pathway
ELME000081	nsp10	P00533	LIG_SH2_SRC	hsa04921	Oxytocin signaling pathway
ELME000079	nsp07	P00533	MOD_N-GLC_2	hsa04921	Oxytocin signaling pathway
ELME000081	nsp10	P12931	LIG_SH2_SRC	hsa04921	Oxytocin signaling pathway
ELME000422	nsp12	P19419	DOC_MAPK_JIP1_4	hsa04921	Oxytocin signaling pathway
ELME000070	nsp07	P30559	MOD_N-GLC_1	hsa04921	Oxytocin signaling pathway
ELME000106	nsp08	P38936	DOC_CyclinA_RxL_1	hsa04921	Oxytocin signaling pathway
ELME000367	nsp15	Q12968	DOC_PP2B_LxvP_1	hsa04921	Oxytocin signaling pathway
ELME000367	nsp15	Q13469	DOC_PP2B_LxvP_1	hsa04921	Oxytocin signaling pathway
ELME000367	nsp15	Q14934	DOC_PP2B_LxvP_1	hsa04921	Oxytocin signaling pathway
ELME000184	nsp06	O15350	DEG_MDM2_SWIB_1	hsa04115	p53 signaling pathway
ELME000193	nsp08	O15350	TRG_NES_CRM1_1	hsa04115	p53 signaling pathway
ELME000184	nsp06	P04637	DEG_MDM2_SWIB_1	hsa04115	p53 signaling pathway
ELME000106	nsp08	P04637	DOC_CyclinA_RxL_1	hsa04115	p53 signaling pathway
ELME000394	nsp09	P04637	DOC_USP7_UBL2_3	hsa04115	p53 signaling pathway
ELME000002	nsp09,nsp12	P04637	MOD_SUMO_for_1	hsa04115	p53 signaling pathway
ELME000193	nsp08	P04637	TRG_NES_CRM1_1	hsa04115	p53 signaling pathway
ELME000106	nsp08	P38936	DOC_CyclinA_RxL_1	hsa04115	p53 signaling pathway
ELME000106	nsp08	O00716	DOC_CyclinA_RxL_1	hsa05212	Pancreatic cancer
ELME000095	nsp01	P00533	LIG_PTB_Phospho_1	hsa05212	Pancreatic cancer
ELME000084	nsp08	P00533	LIG_SH2_GRB2like	hsa05212	Pancreatic cancer
ELME000081	nsp10	P00533	LIG_SH2_SRC	hsa05212	Pancreatic cancer
ELME000079	nsp07	P00533	MOD_N-GLC_2	hsa05212	Pancreatic cancer
ELME000084	nsp08	P04626	LIG_SH2_GRB2like	hsa05212	Pancreatic cancer
ELME000184	nsp06	P04637	DEG_MDM2_SWIB_1	hsa05212	Pancreatic cancer
ELME000106	nsp08	P04637	DOC_CyclinA_RxL_1	hsa05212	Pancreatic cancer
ELME000394	nsp09	P04637	DOC_USP7_UBL2_3	hsa05212	Pancreatic cancer
ELME000002	nsp09,nsp12	P04637	MOD_SUMO_for_1	hsa05212	Pancreatic cancer
ELME000193	nsp08	P04637	TRG_NES_CRM1_1	hsa05212	Pancreatic cancer
ELME000106	nsp08	P06400	DOC_CyclinA_RxL_1	hsa05212	Pancreatic cancer
ELME000278	nsp02,N	P19838	TRG_NLS_MonoExtC_3	hsa05212	Pancreatic cancer
ELME000106	nsp08	Q01094	DOC_CyclinA_RxL_1	hsa05212	Pancreatic cancer
ELME000302	nsp05	Q01094	LIG_HCF-1_HBM_1	hsa05212	Pancreatic cancer
ELME000278	nsp02,N	Q04206	TRG_NLS_MonoExtC_3	hsa05212	Pancreatic cancer
ELME000106	nsp08	Q14209	DOC_CyclinA_RxL_1	hsa05212	Pancreatic cancer
ELME000012	nsp08,nsp09	P13569	TRG_ER_diArg_1	hsa04972	Pancreatic secretion
ELME000070	nsp07	O00206	MOD_N-GLC_1	hsa05130	Pathogenic Escherichia coli infection
ELME000081	nsp10	P06241	LIG_SH2_SRC	hsa05130	Pathogenic Escherichia coli infection
ELME000393	nsp06	P19338	MOD_SUMO_rev_2	hsa05130	Pathogenic Escherichia coli infection
ELME000106	nsp08	O00716	DOC_CyclinA_RxL_1	hsa05200	Pathways in cancer
ELME000097	nsp13	O15169	DOC_ANK_TNKS_1	hsa05200	Pathways in cancer
ELME000002	nsp09,nsp12	O15169	MOD_SUMO_for_1	hsa05200	Pathways in cancer
ELME000095	nsp01	P00533	LIG_PTB_Phospho_1	hsa05200	Pathways in cancer
ELME000084	nsp08	P00533	LIG_SH2_GRB2like	hsa05200	Pathways in cancer
ELME000081	nsp10	P00533	LIG_SH2_SRC	hsa05200	Pathways in cancer
ELME000079	nsp07	P00533	MOD_N-GLC_2	hsa05200	Pathways in cancer
ELME000278	nsp02,N	P01106	TRG_NLS_MonoExtC_3	hsa05200	Pathways in cancer
ELME000084	nsp08	P04626	LIG_SH2_GRB2like	hsa05200	Pathways in cancer
ELME000095	nsp01	P04629	LIG_PTB_Phospho_1	hsa05200	Pathways in cancer
ELME000184	nsp06	P04637	DEG_MDM2_SWIB_1	hsa05200	Pathways in cancer
ELME000106	nsp08	P04637	DOC_CyclinA_RxL_1	hsa05200	Pathways in cancer
ELME000394	nsp09	P04637	DOC_USP7_UBL2_3	hsa05200	Pathways in cancer
ELME000002	nsp09,nsp12	P04637	MOD_SUMO_for_1	hsa05200	Pathways in cancer
ELME000193	nsp08	P04637	TRG_NES_CRM1_1	hsa05200	Pathways in cancer
ELME000106	nsp08	P06400	DOC_CyclinA_RxL_1	hsa05200	Pathways in cancer
ELME000084	nsp08	P08581	LIG_SH2_GRB2like	hsa05200	Pathways in cancer
ELME000081	nsp10	P08581	LIG_SH2_SRC	hsa05200	Pathways in cancer
ELME000084	nsp08	P09619	LIG_SH2_GRB2like	hsa05200	Pathways in cancer
ELME000474	nsp01	P09619	LIG_SH2_NCK_1	hsa05200	Pathways in cancer
ELME000081	nsp10	P09619	LIG_SH2_SRC	hsa05200	Pathways in cancer
ELME000084	nsp08	P11274	LIG_SH2_GRB2like	hsa05200	Pathways in cancer
ELME000278	nsp02,N	P19838	TRG_NLS_MonoExtC_3	hsa05200	Pathways in cancer
ELME000193	nsp08	P25054	TRG_NES_CRM1_1	hsa05200	Pathways in cancer
ELME000278	nsp02,N	P25054	TRG_NLS_MonoExtC_3	hsa05200	Pathways in cancer
ELME000002	nsp09,nsp12	P27540	MOD_SUMO_for_1	hsa05200	Pathways in cancer
ELME000002	nsp09,nsp12	P29590	MOD_SUMO_for_1	hsa05200	Pathways in cancer
ELME000002	nsp09,nsp12	P37231	MOD_SUMO_for_1	hsa05200	Pathways in cancer
ELME000106	nsp08	P38936	DOC_CyclinA_RxL_1	hsa05200	Pathways in cancer
ELME000433	nsp08	P43146	DOC_MAPK_DCC_7	hsa05200	Pathways in cancer
ELME000106	nsp08	P46527	DOC_CyclinA_RxL_1	hsa05200	Pathways in cancer
ELME000070	nsp07	P48023	MOD_N-GLC_1	hsa05200	Pathways in cancer
ELME000002	nsp09,nsp12	P49715	MOD_SUMO_for_1	hsa05200	Pathways in cancer
ELME000106	nsp08	Q01094	DOC_CyclinA_RxL_1	hsa05200	Pathways in cancer
ELME000302	nsp05	Q01094	LIG_HCF-1_HBM_1	hsa05200	Pathways in cancer
ELME000278	nsp02,N	Q04206	TRG_NLS_MonoExtC_3	hsa05200	Pathways in cancer
ELME000084	nsp08	Q05397	LIG_SH2_GRB2like	hsa05200	Pathways in cancer
ELME000081	nsp10	Q05397	LIG_SH2_SRC	hsa05200	Pathways in cancer
ELME000193	nsp08	Q13043	TRG_NES_CRM1_1	hsa05200	Pathways in cancer
ELME000002	nsp09,nsp12	Q13547	MOD_SUMO_for_1	hsa05200	Pathways in cancer
ELME000106	nsp08	Q14209	DOC_CyclinA_RxL_1	hsa05200	Pathways in cancer
ELME000002	nsp09,nsp12	Q16665	MOD_SUMO_for_1	hsa05200	Pathways in cancer
ELME000012	nsp08,nsp09	Q96RI0	TRG_ER_diArg_1	hsa05200	Pathways in cancer
ELME000326	nsp07	Q9UKG1	LIG_OCRL_FandH_1	hsa05200	Pathways in cancer
ELME000080	nsp02	P50542	LIG_Pex14_1	hsa04146	Peroxisome
ELME000070	nsp07	O00206	MOD_N-GLC_1	hsa05133	Pertussis
ELME000278	nsp02,N	P19838	TRG_NLS_MonoExtC_3	hsa05133	Pertussis
ELME000160	nsp15	P29460	MOD_CMANNOS	hsa05133	Pertussis
ELME000278	nsp02,N	Q04206	TRG_NLS_MonoExtC_3	hsa05133	Pertussis
ELME000439	nsp15	Q14653	LIG_IRF3_LxIS_1	hsa05133	Pertussis
ELME000070	nsp07	O00206	MOD_N-GLC_1	hsa04145	Phagosome
ELME000095	nsp01	P05106	LIG_PTB_Phospho_1	hsa04145	Phagosome
ELME000084	nsp08	P05106	LIG_SH2_GRB2like	hsa04145	Phagosome
ELME000095	nsp01	Q92835	LIG_PTB_Phospho_1	hsa04070	Phosphatidylinositol signaling system
ELME000070	nsp07	O00206	MOD_N-GLC_1	hsa04151	PI3K Akt signaling pathway
ELME000302	nsp05	O43889	LIG_HCF-1_HBM_1	hsa04151	PI3K Akt signaling pathway
ELME000095	nsp01	P00533	LIG_PTB_Phospho_1	hsa04151	PI3K Akt signaling pathway
ELME000084	nsp08	P00533	LIG_SH2_GRB2like	hsa04151	PI3K Akt signaling pathway
ELME000081	nsp10	P00533	LIG_SH2_SRC	hsa04151	PI3K Akt signaling pathway
ELME000079	nsp07	P00533	MOD_N-GLC_2	hsa04151	PI3K Akt signaling pathway
ELME000278	nsp02,N	P01106	TRG_NLS_MonoExtC_3	hsa04151	PI3K Akt signaling pathway
ELME000079	nsp07	P04275	MOD_N-GLC_2	hsa04151	PI3K Akt signaling pathway
ELME000184	nsp06	P04637	DEG_MDM2_SWIB_1	hsa04151	PI3K Akt signaling pathway
ELME000106	nsp08	P04637	DOC_CyclinA_RxL_1	hsa04151	PI3K Akt signaling pathway
ELME000394	nsp09	P04637	DOC_USP7_UBL2_3	hsa04151	PI3K Akt signaling pathway
ELME000002	nsp09,nsp12	P04637	MOD_SUMO_for_1	hsa04151	PI3K Akt signaling pathway
ELME000193	nsp08	P04637	TRG_NES_CRM1_1	hsa04151	PI3K Akt signaling pathway
ELME000095	nsp01	P05106	LIG_PTB_Phospho_1	hsa04151	PI3K Akt signaling pathway
ELME000084	nsp08	P05106	LIG_SH2_GRB2like	hsa04151	PI3K Akt signaling pathway
ELME000095	nsp01	P06213	LIG_PTB_Phospho_1	hsa04151	PI3K Akt signaling pathway
ELME000084	nsp08	P08581	LIG_SH2_GRB2like	hsa04151	PI3K Akt signaling pathway
ELME000081	nsp10	P08581	LIG_SH2_SRC	hsa04151	PI3K Akt signaling pathway
ELME000070	nsp07	P08887	MOD_N-GLC_1	hsa04151	PI3K Akt signaling pathway
ELME000084	nsp08	P09619	LIG_SH2_GRB2like	hsa04151	PI3K Akt signaling pathway
ELME000474	nsp01	P09619	LIG_SH2_NCK_1	hsa04151	PI3K Akt signaling pathway
ELME000081	nsp10	P09619	LIG_SH2_SRC	hsa04151	PI3K Akt signaling pathway
ELME000002	nsp09,nsp12	P10242	MOD_SUMO_for_1	hsa04151	PI3K Akt signaling pathway
ELME000095	nsp01	P14784	LIG_PTB_Phospho_1	hsa04151	PI3K Akt signaling pathway
ELME000084	nsp08	P15391	LIG_SH2_GRB2like	hsa04151	PI3K Akt signaling pathway
ELME000095	nsp01	P16144	LIG_PTB_Phospho_1	hsa04151	PI3K Akt signaling pathway
ELME000070	nsp07	P16471	MOD_N-GLC_1	hsa04151	PI3K Akt signaling pathway
ELME000278	nsp02,N	P19838	TRG_NLS_MonoExtC_3	hsa04151	PI3K Akt signaling pathway
ELME000070	nsp07	P21815	MOD_N-GLC_1	hsa04151	PI3K Akt signaling pathway
ELME000095	nsp01	P24394	LIG_PTB_Phospho_1	hsa04151	PI3K Akt signaling pathway
ELME000422	nsp12	P35568	DOC_MAPK_JIP1_4	hsa04151	PI3K Akt signaling pathway
ELME000084	nsp08	P35568	LIG_SH2_GRB2like	hsa04151	PI3K Akt signaling pathway
ELME000278	nsp02,N	P38398	TRG_NLS_MonoExtC_3	hsa04151	PI3K Akt signaling pathway
ELME000106	nsp08	P38936	DOC_CyclinA_RxL_1	hsa04151	PI3K Akt signaling pathway
ELME000106	nsp08	P46527	DOC_CyclinA_RxL_1	hsa04151	PI3K Akt signaling pathway
ELME000070	nsp07	P48023	MOD_N-GLC_1	hsa04151	PI3K Akt signaling pathway
ELME000278	nsp02,N	Q04206	TRG_NLS_MonoExtC_3	hsa04151	PI3K Akt signaling pathway
ELME000084	nsp08	Q05397	LIG_SH2_GRB2like	hsa04151	PI3K Akt signaling pathway
ELME000081	nsp10	Q05397	LIG_SH2_SRC	hsa04151	PI3K Akt signaling pathway
ELME000308	nsp04	Q05513	DOC_AGCK_PIF_2	hsa04151	PI3K Akt signaling pathway
ELME000097	nsp13	Q07820	DOC_ANK_TNKS_1	hsa04151	PI3K Akt signaling pathway
ELME000422	nsp12	Q07820	DOC_MAPK_JIP1_4	hsa04151	PI3K Akt signaling pathway
ELME000106	nsp08	Q08999	DOC_CyclinA_RxL_1	hsa04151	PI3K Akt signaling pathway
ELME000308	nsp04	Q16512	DOC_AGCK_PIF_2	hsa04151	PI3K Akt signaling pathway
ELME000308	nsp04	Q16513	DOC_AGCK_PIF_2	hsa04151	PI3K Akt signaling pathway
ELME000079	nsp07	P04275	MOD_N-GLC_2	hsa04611	Platelet activation
ELME000095	nsp01	P05106	LIG_PTB_Phospho_1	hsa04611	Platelet activation
ELME000084	nsp08	P05106	LIG_SH2_GRB2like	hsa04611	Platelet activation
ELME000081	nsp10	P06241	LIG_SH2_SRC	hsa04611	Platelet activation
ELME000081	nsp10	P12931	LIG_SH2_SRC	hsa04611	Platelet activation
ELME000308	nsp04	P41743	DOC_AGCK_PIF_2	hsa04611	Platelet activation
ELME000308	nsp04	Q05513	DOC_AGCK_PIF_2	hsa04611	Platelet activation
ELME000012	nsp08,nsp09	Q96RI0	TRG_ER_diArg_1	hsa04611	Platelet activation
ELME000002	nsp09,nsp12	P37231	MOD_SUMO_for_1	hsa03320	PPAR signaling pathway
ELME000084	nsp08	P15391	LIG_SH2_GRB2like	hsa05340	Primary immunodeficiency
ELME000160	nsp15	P02748	MOD_CMANNOS	hsa05020	Prion diseases
ELME000070	nsp07	P04156	MOD_N-GLC_1	hsa05020	Prion diseases
ELME000081	nsp10	P06241	LIG_SH2_SRC	hsa05020	Prion diseases
ELME000160	nsp15	P07357	MOD_CMANNOS	hsa05020	Prion diseases
ELME000160	nsp15	P07358	MOD_CMANNOS	hsa05020	Prion diseases
ELME000160	nsp15	P10643	MOD_CMANNOS	hsa05020	Prion diseases
ELME000160	nsp15	P13671	MOD_CMANNOS	hsa05020	Prion diseases
ELME000070	nsp07	P13671	MOD_N-GLC_1	hsa05020	Prion diseases
ELME000422	nsp12	P19419	DOC_MAPK_JIP1_4	hsa05020	Prion diseases
ELME000410	nsp14	P46531	LIG_CSL_BTD_1	hsa05020	Prion diseases
ELME000002	nsp09,nsp12	P06401	MOD_SUMO_for_1	hsa04914	Progesterone mediated oocyte maturation
ELME000106	nsp08	P30304	DOC_CyclinA_RxL_1	hsa04914	Progesterone mediated oocyte maturation
ELME000443	nsp08	P30307	MOD_Plk_2-3	hsa04914	Progesterone mediated oocyte maturation
ELME000193	nsp08	P30307	TRG_NES_CRM1_1	hsa04914	Progesterone mediated oocyte maturation
ELME000081	nsp10	P12931	LIG_SH2_SRC	hsa04917	Prolactin signaling pathway
ELME000070	nsp07	P16471	MOD_N-GLC_1	hsa04917	Prolactin signaling pathway
ELME000278	nsp02,N	P19838	TRG_NLS_MonoExtC_3	hsa04917	Prolactin signaling pathway
ELME000084	nsp08	P29353	LIG_SH2_GRB2like	hsa04917	Prolactin signaling pathway
ELME000278	nsp02,N	Q04206	TRG_NLS_MonoExtC_3	hsa04917	Prolactin signaling pathway
ELME000197	nsp08	Q13085	LIG_BRCT_BRCA1_1	hsa00640	Propanoate metabolism
ELME000106	nsp08	O00716	DOC_CyclinA_RxL_1	hsa05215	Prostate cancer
ELME000302	nsp05	O43889	LIG_HCF-1_HBM_1	hsa05215	Prostate cancer
ELME000095	nsp01	P00533	LIG_PTB_Phospho_1	hsa05215	Prostate cancer
ELME000084	nsp08	P00533	LIG_SH2_GRB2like	hsa05215	Prostate cancer
ELME000081	nsp10	P00533	LIG_SH2_SRC	hsa05215	Prostate cancer
ELME000079	nsp07	P00533	MOD_N-GLC_2	hsa05215	Prostate cancer
ELME000084	nsp08	P04626	LIG_SH2_GRB2like	hsa05215	Prostate cancer
ELME000184	nsp06	P04637	DEG_MDM2_SWIB_1	hsa05215	Prostate cancer
ELME000106	nsp08	P04637	DOC_CyclinA_RxL_1	hsa05215	Prostate cancer
ELME000394	nsp09	P04637	DOC_USP7_UBL2_3	hsa05215	Prostate cancer
ELME000002	nsp09,nsp12	P04637	MOD_SUMO_for_1	hsa05215	Prostate cancer
ELME000193	nsp08	P04637	TRG_NES_CRM1_1	hsa05215	Prostate cancer
ELME000106	nsp08	P06400	DOC_CyclinA_RxL_1	hsa05215	Prostate cancer
ELME000084	nsp08	P09619	LIG_SH2_GRB2like	hsa05215	Prostate cancer
ELME000474	nsp01	P09619	LIG_SH2_NCK_1	hsa05215	Prostate cancer
ELME000081	nsp10	P09619	LIG_SH2_SRC	hsa05215	Prostate cancer
ELME000278	nsp02,N	P19838	TRG_NLS_MonoExtC_3	hsa05215	Prostate cancer
ELME000106	nsp08	P38936	DOC_CyclinA_RxL_1	hsa05215	Prostate cancer
ELME000106	nsp08	P46527	DOC_CyclinA_RxL_1	hsa05215	Prostate cancer
ELME000106	nsp08	Q01094	DOC_CyclinA_RxL_1	hsa05215	Prostate cancer
ELME000302	nsp05	Q01094	LIG_HCF-1_HBM_1	hsa05215	Prostate cancer
ELME000278	nsp02,N	Q04206	TRG_NLS_MonoExtC_3	hsa05215	Prostate cancer
ELME000106	nsp08	Q14209	DOC_CyclinA_RxL_1	hsa05215	Prostate cancer
ELME000012	nsp08,nsp09	Q9Y5M8	TRG_ER_diArg_1	hsa03060	Protein export
ELME000070	nsp07	O76024	MOD_N-GLC_1	hsa04141	Protein processing in endoplasmic reticulum
ELME000070	nsp07	Q13724	MOD_N-GLC_1	hsa04141	Protein processing in endoplasmic reticulum
ELME000012	nsp08,nsp09	Q58F09	TRG_ER_diArg_1	hsa04141	Protein processing in endoplasmic reticulum
ELME000070	nsp07	O00206	MOD_N-GLC_1	hsa05205	Proteoglycans in cancer
ELME000095	nsp01	P00533	LIG_PTB_Phospho_1	hsa05205	Proteoglycans in cancer
ELME000084	nsp08	P00533	LIG_SH2_GRB2like	hsa05205	Proteoglycans in cancer
ELME000081	nsp10	P00533	LIG_SH2_SRC	hsa05205	Proteoglycans in cancer
ELME000079	nsp07	P00533	MOD_N-GLC_2	hsa05205	Proteoglycans in cancer
ELME000278	nsp02,N	P01106	TRG_NLS_MonoExtC_3	hsa05205	Proteoglycans in cancer
ELME000084	nsp08	P04626	LIG_SH2_GRB2like	hsa05205	Proteoglycans in cancer
ELME000184	nsp06	P04637	DEG_MDM2_SWIB_1	hsa05205	Proteoglycans in cancer
ELME000106	nsp08	P04637	DOC_CyclinA_RxL_1	hsa05205	Proteoglycans in cancer
ELME000394	nsp09	P04637	DOC_USP7_UBL2_3	hsa05205	Proteoglycans in cancer
ELME000002	nsp09,nsp12	P04637	MOD_SUMO_for_1	hsa05205	Proteoglycans in cancer
ELME000193	nsp08	P04637	TRG_NES_CRM1_1	hsa05205	Proteoglycans in cancer
ELME000095	nsp01	P05106	LIG_PTB_Phospho_1	hsa05205	Proteoglycans in cancer
ELME000084	nsp08	P05106	LIG_SH2_GRB2like	hsa05205	Proteoglycans in cancer
ELME000084	nsp08	P08581	LIG_SH2_GRB2like	hsa05205	Proteoglycans in cancer
ELME000081	nsp10	P08581	LIG_SH2_SRC	hsa05205	Proteoglycans in cancer
ELME000081	nsp10	P12931	LIG_SH2_SRC	hsa05205	Proteoglycans in cancer
ELME000422	nsp12	P19419	DOC_MAPK_JIP1_4	hsa05205	Proteoglycans in cancer
ELME000095	nsp01	P21860	LIG_PTB_Phospho_1	hsa05205	Proteoglycans in cancer
ELME000084	nsp08	P21860	LIG_SH2_GRB2like	hsa05205	Proteoglycans in cancer
ELME000160	nsp15	P29460	MOD_CMANNOS	hsa05205	Proteoglycans in cancer
ELME000106	nsp08	P38936	DOC_CyclinA_RxL_1	hsa05205	Proteoglycans in cancer
ELME000070	nsp07	P48023	MOD_N-GLC_1	hsa05205	Proteoglycans in cancer
ELME000081	nsp10	P49023	LIG_SH2_SRC	hsa05205	Proteoglycans in cancer
ELME000084	nsp08	Q05397	LIG_SH2_GRB2like	hsa05205	Proteoglycans in cancer
ELME000081	nsp10	Q05397	LIG_SH2_SRC	hsa05205	Proteoglycans in cancer
ELME000084	nsp08	Q06124	LIG_SH2_GRB2like	hsa05205	Proteoglycans in cancer
ELME000084	nsp08	Q15303	LIG_SH2_GRB2like	hsa05205	Proteoglycans in cancer
ELME000002	nsp09,nsp12	Q16665	MOD_SUMO_for_1	hsa05205	Proteoglycans in cancer
ELME000450	nsp03,nsp07	Q15054	LIG_REV1ctd_RIR_1	hsa00230	Purine metabolism
ELME000450	nsp03,nsp07	Q15054	LIG_REV1ctd_RIR_1	hsa00240	Pyrimidine metabolism
ELME000197	nsp08	Q13085	LIG_BRCT_BRCA1_1	hsa00620	Pyruvate metabolism
ELME000193	nsp08	O60716	TRG_NES_CRM1_1	hsa04015	Rap1 signaling pathway
ELME000095	nsp01	P00533	LIG_PTB_Phospho_1	hsa04015	Rap1 signaling pathway
ELME000084	nsp08	P00533	LIG_SH2_GRB2like	hsa04015	Rap1 signaling pathway
ELME000081	nsp10	P00533	LIG_SH2_SRC	hsa04015	Rap1 signaling pathway
ELME000079	nsp07	P00533	MOD_N-GLC_2	hsa04015	Rap1 signaling pathway
ELME000095	nsp01	P05106	LIG_PTB_Phospho_1	hsa04015	Rap1 signaling pathway
ELME000084	nsp08	P05106	LIG_SH2_GRB2like	hsa04015	Rap1 signaling pathway
ELME000095	nsp01	P06213	LIG_PTB_Phospho_1	hsa04015	Rap1 signaling pathway
ELME000084	nsp08	P08581	LIG_SH2_GRB2like	hsa04015	Rap1 signaling pathway
ELME000081	nsp10	P08581	LIG_SH2_SRC	hsa04015	Rap1 signaling pathway
ELME000084	nsp08	P09619	LIG_SH2_GRB2like	hsa04015	Rap1 signaling pathway
ELME000474	nsp01	P09619	LIG_SH2_NCK_1	hsa04015	Rap1 signaling pathway
ELME000081	nsp10	P09619	LIG_SH2_SRC	hsa04015	Rap1 signaling pathway
ELME000081	nsp10	P12931	LIG_SH2_SRC	hsa04015	Rap1 signaling pathway
ELME000308	nsp04	P41743	DOC_AGCK_PIF_2	hsa04015	Rap1 signaling pathway
ELME000081	nsp10	P56945	LIG_SH2_SRC	hsa04015	Rap1 signaling pathway
ELME000308	nsp04	Q05513	DOC_AGCK_PIF_2	hsa04015	Rap1 signaling pathway
ELME000012	nsp08,nsp09	Q05586	TRG_ER_diArg_1	hsa04015	Rap1 signaling pathway
ELME000012	nsp08,nsp09	Q96RI0	TRG_ER_diArg_1	hsa04015	Rap1 signaling pathway
ELME000095	nsp01	P00533	LIG_PTB_Phospho_1	hsa04014	Ras signaling pathway
ELME000084	nsp08	P00533	LIG_SH2_GRB2like	hsa04014	Ras signaling pathway
ELME000081	nsp10	P00533	LIG_SH2_SRC	hsa04014	Ras signaling pathway
ELME000079	nsp07	P00533	MOD_N-GLC_2	hsa04014	Ras signaling pathway
ELME000095	nsp01	P06213	LIG_PTB_Phospho_1	hsa04014	Ras signaling pathway
ELME000084	nsp08	P08581	LIG_SH2_GRB2like	hsa04014	Ras signaling pathway
ELME000081	nsp10	P08581	LIG_SH2_SRC	hsa04014	Ras signaling pathway
ELME000084	nsp08	P09619	LIG_SH2_GRB2like	hsa04014	Ras signaling pathway
ELME000474	nsp01	P09619	LIG_SH2_NCK_1	hsa04014	Ras signaling pathway
ELME000081	nsp10	P09619	LIG_SH2_SRC	hsa04014	Ras signaling pathway
ELME000422	nsp12	P19419	DOC_MAPK_JIP1_4	hsa04014	Ras signaling pathway
ELME000278	nsp02,N	P19838	TRG_NLS_MonoExtC_3	hsa04014	Ras signaling pathway
ELME000084	nsp08	P29353	LIG_SH2_GRB2like	hsa04014	Ras signaling pathway
ELME000070	nsp07	P48023	MOD_N-GLC_1	hsa04014	Ras signaling pathway
ELME000278	nsp02,N	Q04206	TRG_NLS_MonoExtC_3	hsa04014	Ras signaling pathway
ELME000012	nsp08,nsp09	Q05586	TRG_ER_diArg_1	hsa04014	Ras signaling pathway
ELME000084	nsp08	Q06124	LIG_SH2_GRB2like	hsa04014	Ras signaling pathway
ELME000193	nsp08	Q13043	TRG_NES_CRM1_1	hsa04014	Ras signaling pathway
ELME000367	nsp15	Q6VAB6	DOC_PP2B_LxvP_1	hsa04014	Ras signaling pathway
ELME000095	nsp01	P00533	LIG_PTB_Phospho_1	hsa04810	Regulation of actin cytoskeleton
ELME000084	nsp08	P00533	LIG_SH2_GRB2like	hsa04810	Regulation of actin cytoskeleton
ELME000081	nsp10	P00533	LIG_SH2_SRC	hsa04810	Regulation of actin cytoskeleton
ELME000079	nsp07	P00533	MOD_N-GLC_2	hsa04810	Regulation of actin cytoskeleton
ELME000095	nsp01	P05106	LIG_PTB_Phospho_1	hsa04810	Regulation of actin cytoskeleton
ELME000084	nsp08	P05106	LIG_SH2_GRB2like	hsa04810	Regulation of actin cytoskeleton
ELME000084	nsp08	P09619	LIG_SH2_GRB2like	hsa04810	Regulation of actin cytoskeleton
ELME000474	nsp01	P09619	LIG_SH2_NCK_1	hsa04810	Regulation of actin cytoskeleton
ELME000081	nsp10	P09619	LIG_SH2_SRC	hsa04810	Regulation of actin cytoskeleton
ELME000081	nsp10	P12931	LIG_SH2_SRC	hsa04810	Regulation of actin cytoskeleton
ELME000095	nsp01	P16144	LIG_PTB_Phospho_1	hsa04810	Regulation of actin cytoskeleton
ELME000193	nsp08	P25054	TRG_NES_CRM1_1	hsa04810	Regulation of actin cytoskeleton
ELME000278	nsp02,N	P25054	TRG_NLS_MonoExtC_3	hsa04810	Regulation of actin cytoskeleton
ELME000081	nsp10	P49023	LIG_SH2_SRC	hsa04810	Regulation of actin cytoskeleton
ELME000081	nsp10	P56945	LIG_SH2_SRC	hsa04810	Regulation of actin cytoskeleton
ELME000084	nsp08	Q05397	LIG_SH2_GRB2like	hsa04810	Regulation of actin cytoskeleton
ELME000081	nsp10	Q05397	LIG_SH2_SRC	hsa04810	Regulation of actin cytoskeleton
ELME000095	nsp01	P06213	LIG_PTB_Phospho_1	hsa04923	Regulation of lipolysis in adipocytes
ELME000422	nsp12	P35568	DOC_MAPK_JIP1_4	hsa04923	Regulation of lipolysis in adipocytes
ELME000084	nsp08	P35568	LIG_SH2_GRB2like	hsa04923	Regulation of lipolysis in adipocytes
ELME000084	nsp08	P08581	LIG_SH2_GRB2like	hsa05211	Renal cell carcinoma
ELME000081	nsp10	P08581	LIG_SH2_SRC	hsa05211	Renal cell carcinoma
ELME000002	nsp09,nsp12	P27540	MOD_SUMO_for_1	hsa05211	Renal cell carcinoma
ELME000084	nsp08	Q06124	LIG_SH2_GRB2like	hsa05211	Renal cell carcinoma
ELME000002	nsp09,nsp12	Q16665	MOD_SUMO_for_1	hsa05211	Renal cell carcinoma
ELME000097	nsp13	Q9UIQ6	DOC_ANK_TNKS_1	hsa04614	Renin angiotensin system
ELME000070	nsp07	O00206	MOD_N-GLC_1	hsa05323	Rheumatoid arthritis
ELME000084	nsp08	P10747	LIG_SH2_GRB2like	hsa05323	Rheumatoid arthritis
ELME000278	nsp02,N	P19838	TRG_NLS_MonoExtC_3	hsa04622	RIG I like receptor signaling pathway
ELME000160	nsp15	P29460	MOD_CMANNOS	hsa04622	RIG I like receptor signaling pathway
ELME000278	nsp02,N	Q04206	TRG_NLS_MonoExtC_3	hsa04622	RIG I like receptor signaling pathway
ELME000439	nsp15	Q14653	LIG_IRF3_LxIS_1	hsa04622	RIG I like receptor signaling pathway
ELME000097	nsp13	O15234	DOC_ANK_TNKS_1	hsa03013	RNA transport
ELME000193	nsp08	O95149	TRG_NES_CRM1_1	hsa03013	RNA transport
ELME000393	nsp06	P49792	MOD_SUMO_rev_2	hsa03013	RNA transport
ELME000002	nsp09,nsp12	P55854	MOD_SUMO_for_1	hsa03013	RNA transport
ELME000002	nsp09,nsp12	P61956	MOD_SUMO_for_1	hsa03013	RNA transport
ELME000393	nsp06	P63165	MOD_SUMO_rev_2	hsa03013	RNA transport
ELME000070	nsp07	O00206	MOD_N-GLC_1	hsa05132	Salmonella infection
ELME000278	nsp02,N	P19838	TRG_NLS_MonoExtC_3	hsa05132	Salmonella infection
ELME000278	nsp02,N	Q04206	TRG_NLS_MonoExtC_3	hsa05132	Salmonella infection
ELME000308	nsp04	Q16512	DOC_AGCK_PIF_2	hsa05132	Salmonella infection
ELME000308	nsp04	Q16513	DOC_AGCK_PIF_2	hsa05132	Salmonella infection
ELME000084	nsp08	P05067	LIG_SH2_GRB2like	hsa04726	Serotonergic synapse
ELME000081	nsp10	P12931	LIG_SH2_SRC	hsa05131	Shigellosis
ELME000278	nsp02,N	P19838	TRG_NLS_MonoExtC_3	hsa05131	Shigellosis
ELME000278	nsp02,N	Q04206	TRG_NLS_MonoExtC_3	hsa05131	Shigellosis
ELME000097	nsp13	O15169	DOC_ANK_TNKS_1	hsa04550	Signaling pathways regulating pluripotency of stem cells
ELME000002	nsp09,nsp12	O15169	MOD_SUMO_for_1	hsa04550	Signaling pathways regulating pluripotency of stem cells
ELME000278	nsp02,N	P01106	TRG_NLS_MonoExtC_3	hsa04550	Signaling pathways regulating pluripotency of stem cells
ELME000193	nsp08	P25054	TRG_NES_CRM1_1	hsa04550	Signaling pathways regulating pluripotency of stem cells
ELME000278	nsp02,N	P25054	TRG_NLS_MonoExtC_3	hsa04550	Signaling pathways regulating pluripotency of stem cells
ELME000070	nsp07	P40189	MOD_N-GLC_1	hsa04550	Signaling pathways regulating pluripotency of stem cells
ELME000106	nsp08	O00716	DOC_CyclinA_RxL_1	hsa05222	Small cell lung cancer
ELME000278	nsp02,N	P01106	TRG_NLS_MonoExtC_3	hsa05222	Small cell lung cancer
ELME000184	nsp06	P04637	DEG_MDM2_SWIB_1	hsa05222	Small cell lung cancer
ELME000106	nsp08	P04637	DOC_CyclinA_RxL_1	hsa05222	Small cell lung cancer
ELME000394	nsp09	P04637	DOC_USP7_UBL2_3	hsa05222	Small cell lung cancer
ELME000002	nsp09,nsp12	P04637	MOD_SUMO_for_1	hsa05222	Small cell lung cancer
ELME000193	nsp08	P04637	TRG_NES_CRM1_1	hsa05222	Small cell lung cancer
ELME000106	nsp08	P06400	DOC_CyclinA_RxL_1	hsa05222	Small cell lung cancer
ELME000278	nsp02,N	P19838	TRG_NLS_MonoExtC_3	hsa05222	Small cell lung cancer
ELME000106	nsp08	P46527	DOC_CyclinA_RxL_1	hsa05222	Small cell lung cancer
ELME000106	nsp08	Q01094	DOC_CyclinA_RxL_1	hsa05222	Small cell lung cancer
ELME000302	nsp05	Q01094	LIG_HCF-1_HBM_1	hsa05222	Small cell lung cancer
ELME000278	nsp02,N	Q04206	TRG_NLS_MonoExtC_3	hsa05222	Small cell lung cancer
ELME000084	nsp08	Q05397	LIG_SH2_GRB2like	hsa05222	Small cell lung cancer
ELME000081	nsp10	Q05397	LIG_SH2_SRC	hsa05222	Small cell lung cancer
ELME000106	nsp08	Q14209	DOC_CyclinA_RxL_1	hsa05222	Small cell lung cancer
ELME000184	nsp06	P04637	DEG_MDM2_SWIB_1	hsa04071	Sphingolipid signaling pathway
ELME000106	nsp08	P04637	DOC_CyclinA_RxL_1	hsa04071	Sphingolipid signaling pathway
ELME000394	nsp09	P04637	DOC_USP7_UBL2_3	hsa04071	Sphingolipid signaling pathway
ELME000002	nsp09,nsp12	P04637	MOD_SUMO_for_1	hsa04071	Sphingolipid signaling pathway
ELME000193	nsp08	P04637	TRG_NES_CRM1_1	hsa04071	Sphingolipid signaling pathway
ELME000081	nsp10	P06241	LIG_SH2_SRC	hsa04071	Sphingolipid signaling pathway
ELME000278	nsp02,N	P19838	TRG_NLS_MonoExtC_3	hsa04071	Sphingolipid signaling pathway
ELME000278	nsp02,N	Q04206	TRG_NLS_MonoExtC_3	hsa04071	Sphingolipid signaling pathway
ELME000308	nsp04	Q05513	DOC_AGCK_PIF_2	hsa04071	Sphingolipid signaling pathway
ELME000360	nsp15	Q9Y2W2	DOC_PP1_SILK_1	hsa03040	Spliceosome
ELME000012	nsp08,nsp09	P35610	TRG_ER_diArg_1	hsa00100	Steroid biosynthesis
ELME000160	nsp15	P02748	MOD_CMANNOS	hsa05322	Systemic lupus erythematosus
ELME000160	nsp15	P07357	MOD_CMANNOS	hsa05322	Systemic lupus erythematosus
ELME000160	nsp15	P07358	MOD_CMANNOS	hsa05322	Systemic lupus erythematosus
ELME000160	nsp15	P10643	MOD_CMANNOS	hsa05322	Systemic lupus erythematosus
ELME000084	nsp08	P10747	LIG_SH2_GRB2like	hsa05322	Systemic lupus erythematosus
ELME000160	nsp15	P13671	MOD_CMANNOS	hsa05322	Systemic lupus erythematosus
ELME000070	nsp07	P13671	MOD_N-GLC_1	hsa05322	Systemic lupus erythematosus
ELME000367	nsp15	O95644	DOC_PP2B_LxvP_1	hsa04660	T cell receptor signaling pathway
ELME000081	nsp10	P06241	LIG_SH2_SRC	hsa04660	T cell receptor signaling pathway
ELME000084	nsp08	P10747	LIG_SH2_GRB2like	hsa04660	T cell receptor signaling pathway
ELME000278	nsp02,N	P19838	TRG_NLS_MonoExtC_3	hsa04660	T cell receptor signaling pathway
ELME000278	nsp02,N	Q04206	TRG_NLS_MonoExtC_3	hsa04660	T cell receptor signaling pathway
ELME000367	nsp15	Q12968	DOC_PP2B_LxvP_1	hsa04660	T cell receptor signaling pathway
ELME000367	nsp15	Q13469	DOC_PP2B_LxvP_1	hsa04660	T cell receptor signaling pathway
ELME000278	nsp02,N	P01106	TRG_NLS_MonoExtC_3	hsa04350	TGF beta signaling pathway
ELME000106	nsp08	P28749	DOC_CyclinA_RxL_1	hsa04350	TGF beta signaling pathway
ELME000302	nsp05	Q16254	LIG_HCF-1_HBM_1	hsa04350	TGF beta signaling pathway
ELME000278	nsp02,N	P01106	TRG_NLS_MonoExtC_3	hsa05216	Thyroid cancer
ELME000095	nsp01	P04629	LIG_PTB_Phospho_1	hsa05216	Thyroid cancer
ELME000184	nsp06	P04637	DEG_MDM2_SWIB_1	hsa05216	Thyroid cancer
ELME000106	nsp08	P04637	DOC_CyclinA_RxL_1	hsa05216	Thyroid cancer
ELME000394	nsp09	P04637	DOC_USP7_UBL2_3	hsa05216	Thyroid cancer
ELME000002	nsp09,nsp12	P04637	MOD_SUMO_for_1	hsa05216	Thyroid cancer
ELME000193	nsp08	P04637	TRG_NES_CRM1_1	hsa05216	Thyroid cancer
ELME000002	nsp09,nsp12	P37231	MOD_SUMO_for_1	hsa05216	Thyroid cancer
ELME000278	nsp02,N	P01106	TRG_NLS_MonoExtC_3	hsa04919	Thyroid hormone signaling pathway
ELME000184	nsp06	P04637	DEG_MDM2_SWIB_1	hsa04919	Thyroid hormone signaling pathway
ELME000106	nsp08	P04637	DOC_CyclinA_RxL_1	hsa04919	Thyroid hormone signaling pathway
ELME000394	nsp09	P04637	DOC_USP7_UBL2_3	hsa04919	Thyroid hormone signaling pathway
ELME000002	nsp09,nsp12	P04637	MOD_SUMO_for_1	hsa04919	Thyroid hormone signaling pathway
ELME000193	nsp08	P04637	TRG_NES_CRM1_1	hsa04919	Thyroid hormone signaling pathway
ELME000095	nsp01	P05106	LIG_PTB_Phospho_1	hsa04919	Thyroid hormone signaling pathway
ELME000084	nsp08	P05106	LIG_SH2_GRB2like	hsa04919	Thyroid hormone signaling pathway
ELME000081	nsp10	P12931	LIG_SH2_SRC	hsa04919	Thyroid hormone signaling pathway
ELME000012	nsp08,nsp09	P26678	TRG_ER_diArg_1	hsa04919	Thyroid hormone signaling pathway
ELME000410	nsp14	P46531	LIG_CSL_BTD_1	hsa04919	Thyroid hormone signaling pathway
ELME000002	nsp09,nsp12	Q13547	MOD_SUMO_for_1	hsa04919	Thyroid hormone signaling pathway
ELME000002	nsp09,nsp12	Q15596	MOD_SUMO_for_1	hsa04919	Thyroid hormone signaling pathway
ELME000002	nsp09,nsp12	Q16665	MOD_SUMO_for_1	hsa04919	Thyroid hormone signaling pathway
ELME000302	nsp05	O43889	LIG_HCF-1_HBM_1	hsa04918	Thyroid hormone synthesis
ELME000070	nsp07	P01266	MOD_N-GLC_1	hsa04918	Thyroid hormone synthesis
ELME000081	nsp10	P12931	LIG_SH2_SRC	hsa04530	Tight junction
ELME000308	nsp04	P41743	DOC_AGCK_PIF_2	hsa04530	Tight junction
ELME000308	nsp04	Q05513	DOC_AGCK_PIF_2	hsa04530	Tight junction
ELME000302	nsp05	O43889	LIG_HCF-1_HBM_1	hsa04668	TNF signaling pathway
ELME000002	nsp09,nsp12	P17676	MOD_SUMO_for_1	hsa04668	TNF signaling pathway
ELME000278	nsp02,N	P19838	TRG_NLS_MonoExtC_3	hsa04668	TNF signaling pathway
ELME000278	nsp02,N	Q04206	TRG_NLS_MonoExtC_3	hsa04668	TNF signaling pathway
ELME000334	nsp08	Q96J02	MOD_LATS_1	hsa04668	TNF signaling pathway
ELME000070	nsp07	O00206	MOD_N-GLC_1	hsa04620	Toll like receptor signaling pathway
ELME000278	nsp02,N	P19838	TRG_NLS_MonoExtC_3	hsa04620	Toll like receptor signaling pathway
ELME000160	nsp15	P29460	MOD_CMANNOS	hsa04620	Toll like receptor signaling pathway
ELME000278	nsp02,N	Q04206	TRG_NLS_MonoExtC_3	hsa04620	Toll like receptor signaling pathway
ELME000439	nsp15	Q14653	LIG_IRF3_LxIS_1	hsa04620	Toll like receptor signaling pathway
ELME000070	nsp07	O00206	MOD_N-GLC_1	hsa05145	Toxoplasmosis
ELME000278	nsp02,N	P19838	TRG_NLS_MonoExtC_3	hsa05145	Toxoplasmosis
ELME000160	nsp15	P29460	MOD_CMANNOS	hsa05145	Toxoplasmosis
ELME000278	nsp02,N	Q04206	TRG_NLS_MonoExtC_3	hsa05145	Toxoplasmosis
ELME000278	nsp02,N	P01106	TRG_NLS_MonoExtC_3	hsa05202	Transcriptional misregulation in cancer
ELME000095	nsp01	P04629	LIG_PTB_Phospho_1	hsa05202	Transcriptional misregulation in cancer
ELME000184	nsp06	P04637	DEG_MDM2_SWIB_1	hsa05202	Transcriptional misregulation in cancer
ELME000106	nsp08	P04637	DOC_CyclinA_RxL_1	hsa05202	Transcriptional misregulation in cancer
ELME000394	nsp09	P04637	DOC_USP7_UBL2_3	hsa05202	Transcriptional misregulation in cancer
ELME000002	nsp09,nsp12	P04637	MOD_SUMO_for_1	hsa05202	Transcriptional misregulation in cancer
ELME000193	nsp08	P04637	TRG_NES_CRM1_1	hsa05202	Transcriptional misregulation in cancer
ELME000084	nsp08	P08581	LIG_SH2_GRB2like	hsa05202	Transcriptional misregulation in cancer
ELME000081	nsp10	P08581	LIG_SH2_SRC	hsa05202	Transcriptional misregulation in cancer
ELME000095	nsp01	P14784	LIG_PTB_Phospho_1	hsa05202	Transcriptional misregulation in cancer
ELME000002	nsp09,nsp12	P17676	MOD_SUMO_for_1	hsa05202	Transcriptional misregulation in cancer
ELME000278	nsp02,N	P19838	TRG_NLS_MonoExtC_3	hsa05202	Transcriptional misregulation in cancer
ELME000002	nsp09,nsp12	P29590	MOD_SUMO_for_1	hsa05202	Transcriptional misregulation in cancer
ELME000002	nsp09,nsp12	P37231	MOD_SUMO_for_1	hsa05202	Transcriptional misregulation in cancer
ELME000106	nsp08	P38936	DOC_CyclinA_RxL_1	hsa05202	Transcriptional misregulation in cancer
ELME000106	nsp08	P46527	DOC_CyclinA_RxL_1	hsa05202	Transcriptional misregulation in cancer
ELME000002	nsp09,nsp12	P49715	MOD_SUMO_for_1	hsa05202	Transcriptional misregulation in cancer
ELME000278	nsp02,N	Q04206	TRG_NLS_MonoExtC_3	hsa05202	Transcriptional misregulation in cancer
ELME000084	nsp08	Q05397	LIG_SH2_GRB2like	hsa05202	Transcriptional misregulation in cancer
ELME000081	nsp10	Q05397	LIG_SH2_SRC	hsa05202	Transcriptional misregulation in cancer
ELME000002	nsp09,nsp12	Q13547	MOD_SUMO_for_1	hsa05202	Transcriptional misregulation in cancer
ELME000002	nsp09,nsp12	Q15744	MOD_SUMO_for_1	hsa05202	Transcriptional misregulation in cancer
ELME000070	nsp07	O00206	MOD_N-GLC_1	hsa05152	Tuberculosis
ELME000012	nsp08,nsp09	P04233	TRG_ER_diArg_1	hsa05152	Tuberculosis
ELME000081	nsp10	P12931	LIG_SH2_SRC	hsa05152	Tuberculosis
ELME000002	nsp09,nsp12	P17676	MOD_SUMO_for_1	hsa05152	Tuberculosis
ELME000278	nsp02,N	P19838	TRG_NLS_MonoExtC_3	hsa05152	Tuberculosis
ELME000160	nsp15	P29460	MOD_CMANNOS	hsa05152	Tuberculosis
ELME000278	nsp02,N	Q04206	TRG_NLS_MonoExtC_3	hsa05152	Tuberculosis
ELME000084	nsp08	P10747	LIG_SH2_GRB2like	hsa04940	Type I diabetes mellitus
ELME000160	nsp15	P29460	MOD_CMANNOS	hsa04940	Type I diabetes mellitus
ELME000070	nsp07	P48023	MOD_N-GLC_1	hsa04940	Type I diabetes mellitus
ELME000095	nsp01	P06213	LIG_PTB_Phospho_1	hsa04930	Type II diabetes mellitus
ELME000422	nsp12	P35568	DOC_MAPK_JIP1_4	hsa04930	Type II diabetes mellitus
ELME000084	nsp08	P35568	LIG_SH2_GRB2like	hsa04930	Type II diabetes mellitus
ELME000308	nsp04	Q05513	DOC_AGCK_PIF_2	hsa04930	Type II diabetes mellitus
ELME000012	nsp08,nsp09	Q09428	TRG_ER_diArg_1	hsa04930	Type II diabetes mellitus
ELME000002	nsp09,nsp12	P29590	MOD_SUMO_for_1	hsa04120	Ubiquitin mediated proteolysis
ELME000278	nsp02,N	P38398	TRG_NLS_MonoExtC_3	hsa04120	Ubiquitin mediated proteolysis
ELME000334	nsp08	Q96J02	MOD_LATS_1	hsa04120	Ubiquitin mediated proteolysis
ELME000302	nsp05	O43889	LIG_HCF-1_HBM_1	hsa04962	Vasopressin regulated water reabsorption
ELME000012	nsp08,nsp09	P30518	TRG_ER_diArg_1	hsa04962	Vasopressin regulated water reabsorption
ELME000081	nsp10	P12931	LIG_SH2_SRC	hsa04370	VEGF signaling pathway
ELME000081	nsp10	P49023	LIG_SH2_SRC	hsa04370	VEGF signaling pathway
ELME000193	nsp08	P49137	TRG_NES_CRM1_1	hsa04370	VEGF signaling pathway
ELME000084	nsp08	Q05397	LIG_SH2_GRB2like	hsa04370	VEGF signaling pathway
ELME000081	nsp10	Q05397	LIG_SH2_SRC	hsa04370	VEGF signaling pathway
ELME000367	nsp15	Q13469	DOC_PP2B_LxvP_1	hsa04370	VEGF signaling pathway
ELME000012	nsp08,nsp09	P13569	TRG_ER_diArg_1	hsa05110	Vibrio cholerae infection
ELME000302	nsp05	O43889	LIG_HCF-1_HBM_1	hsa05203	Viral carcinogenesis
ELME000184	nsp06	P04637	DEG_MDM2_SWIB_1	hsa05203	Viral carcinogenesis
ELME000106	nsp08	P04637	DOC_CyclinA_RxL_1	hsa05203	Viral carcinogenesis
ELME000394	nsp09	P04637	DOC_USP7_UBL2_3	hsa05203	Viral carcinogenesis
ELME000002	nsp09,nsp12	P04637	MOD_SUMO_for_1	hsa05203	Viral carcinogenesis
ELME000193	nsp08	P04637	TRG_NES_CRM1_1	hsa05203	Viral carcinogenesis
ELME000106	nsp08	P06400	DOC_CyclinA_RxL_1	hsa05203	Viral carcinogenesis
ELME000081	nsp10	P12931	LIG_SH2_SRC	hsa05203	Viral carcinogenesis
ELME000278	nsp02,N	P19838	TRG_NLS_MonoExtC_3	hsa05203	Viral carcinogenesis
ELME000002	nsp09,nsp12	P23497	MOD_SUMO_for_1	hsa05203	Viral carcinogenesis
ELME000106	nsp08	P28749	DOC_CyclinA_RxL_1	hsa05203	Viral carcinogenesis
ELME000106	nsp08	P38936	DOC_CyclinA_RxL_1	hsa05203	Viral carcinogenesis
ELME000070	nsp07	P40189	MOD_N-GLC_1	hsa05203	Viral carcinogenesis
ELME000106	nsp08	P46527	DOC_CyclinA_RxL_1	hsa05203	Viral carcinogenesis
ELME000081	nsp10	P49023	LIG_SH2_SRC	hsa05203	Viral carcinogenesis
ELME000193	nsp08	P49137	TRG_NES_CRM1_1	hsa05203	Viral carcinogenesis
ELME000002	nsp09,nsp12	P56524	MOD_SUMO_for_1	hsa05203	Viral carcinogenesis
ELME000278	nsp02,N	Q04206	TRG_NLS_MonoExtC_3	hsa05203	Viral carcinogenesis
ELME000106	nsp08	Q08999	DOC_CyclinA_RxL_1	hsa05203	Viral carcinogenesis
ELME000002	nsp09,nsp12	Q13547	MOD_SUMO_for_1	hsa05203	Viral carcinogenesis
ELME000439	nsp15	Q14653	LIG_IRF3_LxIS_1	hsa05203	Viral carcinogenesis
ELME000081	nsp10	P06241	LIG_SH2_SRC	hsa05416	Viral myocarditis
ELME000084	nsp08	P10747	LIG_SH2_GRB2like	hsa05416	Viral myocarditis
ELME000081	nsp10	Q14118	LIG_SH2_SRC	hsa05416	Viral myocarditis
ELME000097	nsp13	O15169	DOC_ANK_TNKS_1	hsa04310	Wnt signaling pathway
ELME000002	nsp09,nsp12	O15169	MOD_SUMO_for_1	hsa04310	Wnt signaling pathway
ELME000367	nsp15	O95644	DOC_PP2B_LxvP_1	hsa04310	Wnt signaling pathway
ELME000278	nsp02,N	P01106	TRG_NLS_MonoExtC_3	hsa04310	Wnt signaling pathway
ELME000184	nsp06	P04637	DEG_MDM2_SWIB_1	hsa04310	Wnt signaling pathway
ELME000106	nsp08	P04637	DOC_CyclinA_RxL_1	hsa04310	Wnt signaling pathway
ELME000394	nsp09	P04637	DOC_USP7_UBL2_3	hsa04310	Wnt signaling pathway
ELME000002	nsp09,nsp12	P04637	MOD_SUMO_for_1	hsa04310	Wnt signaling pathway
ELME000193	nsp08	P04637	TRG_NES_CRM1_1	hsa04310	Wnt signaling pathway
ELME000193	nsp08	P25054	TRG_NES_CRM1_1	hsa04310	Wnt signaling pathway
ELME000278	nsp02,N	P25054	TRG_NLS_MonoExtC_3	hsa04310	Wnt signaling pathway
ELME000367	nsp15	Q12968	DOC_PP2B_LxvP_1	hsa04310	Wnt signaling pathway
ELME000367	nsp15	Q13469	DOC_PP2B_LxvP_1	hsa04310	Wnt signaling pathway
ELME000367	nsp15	Q14934	DOC_PP2B_LxvP_1	hsa04310	Wnt signaling pathway
