# Supplementary material for: Uncovering potential host proteins and pathways that may interact with eukaryotic short linear motifs in viral proteins of MERS, SARS and SARS2 coronaviruses that infect humans
Source: PLoS One. 2021 Feb 3;16(2):e0246150. doi: 10.1371/journal.pone.0246150 (PMC7857568; doi:10.1371/journal.pone.0246150)
Supplement: S18 Table — (XLSX) [file pone.0246150.s018.xlsx]

## Sheet: g2_elm_kegg1
ELM id	Viral protein	Interaction protein	ELM name	Pathway id	Pathway name
ELME000012	nsp10,nsp15	P13569	TRG_ER_diArg_1	hsa02010	ABC transporters
ELME000012	nsp10,nsp15	Q09428	TRG_ER_diArg_1	hsa02010	ABC transporters
ELME000061	nsp04	O15111	MOD_PKB_1	hsa05221	Acute myeloid leukemia
ELME000061	nsp04	P04049	MOD_PKB_1	hsa05221	Acute myeloid leukemia
ELME000095	nsp13	P00533	LIG_PTB_Phospho_1	hsa04520	Adherens junction
ELME000095	nsp13	P06213	LIG_PTB_Phospho_1	hsa04520	Adherens junction
ELME000149	nsp01	P06213	TRG_LysEnd_APsAcLL_1	hsa04520	Adherens junction
ELME000321	nsp14	P12830	CLV_C14_Caspase3-7	hsa04520	Adherens junction
ELME000441	nsp08	P42768	LIG_GBD_Chelix_1	hsa04520	Adherens junction
ELME000061	nsp04	O15111	MOD_PKB_1	hsa04920	Adipocytokine signaling pathway
ELME000012	nsp10,nsp15	P26678	TRG_ER_diArg_1	hsa04261	Adrenergic signaling in cardiomyocytes
ELME000061	nsp04	P04049	MOD_PKB_1	hsa05034	Alcoholism
ELME000012	nsp10,nsp15	Q05586	TRG_ER_diArg_1	hsa05034	Alcoholism
ELME000095	nsp13	P06213	LIG_PTB_Phospho_1	hsa04960	Aldosterone regulated sodium reabsorption
ELME000149	nsp01	P06213	TRG_LysEnd_APsAcLL_1	hsa04960	Aldosterone regulated sodium reabsorption
ELME000012	nsp10,nsp15	O14672	TRG_ER_diArg_1	hsa05010	Alzheimer's disease
ELME000122	nsp13	P05067	LIG_PTB_Apo_2	hsa05010	Alzheimer's disease
ELME000321	nsp14	P55211	CLV_C14_Caspase3-7	hsa05010	Alzheimer's disease
ELME000061	nsp04	P55211	MOD_PKB_1	hsa05010	Alzheimer's disease
ELME000012	nsp10,nsp15	Q05586	TRG_ER_diArg_1	hsa05010	Alzheimer's disease
ELME000122	nsp13	Q07954	LIG_PTB_Apo_2	hsa05010	Alzheimer's disease
ELME000095	nsp13	Q07954	LIG_PTB_Phospho_1	hsa05010	Alzheimer's disease
ELME000122	nsp13	P05107	LIG_PTB_Apo_2	hsa05146	Amoebiasis
ELME000012	nsp10,nsp15	Q05586	TRG_ER_diArg_1	hsa05031	Amphetamine addiction
ELME000095	nsp13	P06213	LIG_PTB_Phospho_1	hsa04152	AMPK signaling pathway
ELME000149	nsp01	P06213	TRG_LysEnd_APsAcLL_1	hsa04152	AMPK signaling pathway
ELME000012	nsp10,nsp15	P13569	TRG_ER_diArg_1	hsa04152	AMPK signaling pathway
ELME000321	nsp14	P36956	CLV_C14_Caspase3-7	hsa04152	AMPK signaling pathway
ELME000061	nsp04	P49815	MOD_PKB_1	hsa04152	AMPK signaling pathway
ELME000321	nsp14	P55211	CLV_C14_Caspase3-7	hsa05014	Amyotrophic lateral sclerosis (ALS)
ELME000061	nsp04	P55211	MOD_PKB_1	hsa05014	Amyotrophic lateral sclerosis (ALS)
ELME000012	nsp10,nsp15	Q05586	TRG_ER_diArg_1	hsa05014	Amyotrophic lateral sclerosis (ALS)
ELME000149	nsp01	P01730	TRG_LysEnd_APsAcLL_1	hsa04612	Antigen processing and presentation
ELME000012	nsp10,nsp15	P04233	TRG_ER_diArg_1	hsa04612	Antigen processing and presentation
ELME000149	nsp01	P04233	TRG_LysEnd_APsAcLL_1	hsa04612	Antigen processing and presentation
ELME000020	nsp09	P26715	LIG_TYR_ITIM	hsa04612	Antigen processing and presentation
ELME000020	nsp09	P43630	LIG_TYR_ITIM	hsa04612	Antigen processing and presentation
ELME000061	nsp04	O15111	MOD_PKB_1	hsa04210	Apoptosis
ELME000095	nsp13	P04629	LIG_PTB_Phospho_1	hsa04210	Apoptosis
ELME000321	nsp14	P55211	CLV_C14_Caspase3-7	hsa04210	Apoptosis
ELME000061	nsp04	P55211	MOD_PKB_1	hsa04210	Apoptosis
ELME000321	nsp14	P55212	CLV_C14_Caspase3-7	hsa04210	Apoptosis
ELME000122	nsp13	P05106	LIG_PTB_Apo_2	hsa05412	Arrhythmogenic right ventricular cardiomyopathy (ARVC)
ELME000095	nsp13	P05106	LIG_PTB_Phospho_1	hsa05412	Arrhythmogenic right ventricular cardiomyopathy (ARVC)
ELME000122	nsp13	P05556	LIG_PTB_Apo_2	hsa05412	Arrhythmogenic right ventricular cardiomyopathy (ARVC)
ELME000095	nsp13	P16144	LIG_PTB_Phospho_1	hsa05412	Arrhythmogenic right ventricular cardiomyopathy (ARVC)
ELME000122	nsp13	P26010	LIG_PTB_Apo_2	hsa05412	Arrhythmogenic right ventricular cardiomyopathy (ARVC)
ELME000122	nsp13	P05556	LIG_PTB_Apo_2	hsa04360	Axon guidance
ELME000321	nsp14	Q13177	CLV_C14_Caspase3-7	hsa04360	Axon guidance
ELME000321	nsp14	Q13464	CLV_C14_Caspase3-7	hsa04360	Axon guidance
ELME000061	nsp04	O15111	MOD_PKB_1	hsa04662	B cell receptor signaling pathway
ELME000061	nsp04	P04049	MOD_PKB_1	hsa04662	B cell receptor signaling pathway
ELME000465	nsp09	P20273	LIG_SH2_STAP1	hsa04662	B cell receptor signaling pathway
ELME000020	nsp09	P20273	LIG_TYR_ITIM	hsa04662	B cell receptor signaling pathway
ELME000465	nsp09	P31994	LIG_SH2_STAP1	hsa04662	B cell receptor signaling pathway
ELME000020	nsp09	P31994	LIG_TYR_ITIM	hsa04662	B cell receptor signaling pathway
ELME000095	nsp13	Q92835	LIG_PTB_Phospho_1	hsa04662	B cell receptor signaling pathway
ELME000122	nsp13	P05556	LIG_PTB_Apo_2	hsa05100	Bacterial invasion of epithelial cells
ELME000321	nsp14	P12830	CLV_C14_Caspase3-7	hsa05100	Bacterial invasion of epithelial cells
ELME000441	nsp08	P42768	LIG_GBD_Chelix_1	hsa05100	Bacterial invasion of epithelial cells
ELME000321	nsp14	P09874	CLV_C14_Caspase3-7	hsa03410	Base excision repair
ELME000140	nsp16	P13051	LIG_PCNA_PIPBox_1	hsa03410	Base excision repair
ELME000140	nsp16	P18858	LIG_PCNA_PIPBox_1	hsa03410	Base excision repair
ELME000140	nsp16	P39748	LIG_PCNA_PIPBox_1	hsa03410	Base excision repair
ELME000140	nsp16	Q15054	LIG_PCNA_PIPBox_1	hsa03410	Base excision repair
ELME000450	N	Q15054	LIG_REV1ctd_RIR_1	hsa03410	Base excision repair
ELME000122	nsp13	P01130	LIG_PTB_Apo_2	hsa04976	Bile secretion
ELME000012	nsp10,nsp15	P13569	TRG_ER_diArg_1	hsa04976	Bile secretion
ELME000095	nsp13	P00533	LIG_PTB_Phospho_1	hsa05219	Bladder cancer
ELME000061	nsp04	P04049	MOD_PKB_1	hsa05219	Bladder cancer
ELME000321	nsp14	P06400	CLV_C14_Caspase3-7	hsa05219	Bladder cancer
ELME000321	nsp14	P12830	CLV_C14_Caspase3-7	hsa05219	Bladder cancer
ELME000140	nsp16	P38936	LIG_PCNA_PIPBox_1	hsa05219	Bladder cancer
ELME000061	nsp04	P38936	MOD_PKB_1	hsa05219	Bladder cancer
ELME000095	nsp13	P00533	LIG_PTB_Phospho_1	hsa04020	Calcium signaling pathway
ELME000095	nsp13	P21860	LIG_PTB_Phospho_1	hsa04020	Calcium signaling pathway
ELME000012	nsp10,nsp15	P26678	TRG_ER_diArg_1	hsa04020	Calcium signaling pathway
ELME000012	nsp10,nsp15	Q05586	TRG_ER_diArg_1	hsa04020	Calcium signaling pathway
ELME000012	nsp10,nsp15	Q99572	TRG_ER_diArg_1	hsa04020	Calcium signaling pathway
ELME000061	nsp04	P04049	MOD_PKB_1	hsa04024	cAMP signaling pathway
ELME000012	nsp10,nsp15	P13569	TRG_ER_diArg_1	hsa04024	cAMP signaling pathway
ELME000012	nsp10,nsp15	P26678	TRG_ER_diArg_1	hsa04024	cAMP signaling pathway
ELME000012	nsp10,nsp15	Q05586	TRG_ER_diArg_1	hsa04024	cAMP signaling pathway
ELME000321	nsp14	Q13464	CLV_C14_Caspase3-7	hsa04024	cAMP signaling pathway
ELME000012	nsp10,nsp15	Q9UBS5	TRG_ER_diArg_1	hsa04024	cAMP signaling pathway
ELME000149	nsp01	P01730	TRG_LysEnd_APsAcLL_1	hsa04514	Cell adhesion molecules (CAMs)
ELME000122	nsp13	P05107	LIG_PTB_Apo_2	hsa04514	Cell adhesion molecules (CAMs)
ELME000122	nsp13	P05556	LIG_PTB_Apo_2	hsa04514	Cell adhesion molecules (CAMs)
ELME000321	nsp14	P12830	CLV_C14_Caspase3-7	hsa04514	Cell adhesion molecules (CAMs)
ELME000122	nsp13	P16109	LIG_PTB_Apo_2	hsa04514	Cell adhesion molecules (CAMs)
ELME000465	nsp09	P20273	LIG_SH2_STAP1	hsa04514	Cell adhesion molecules (CAMs)
ELME000020	nsp09	P20273	LIG_TYR_ITIM	hsa04514	Cell adhesion molecules (CAMs)
ELME000122	nsp13	P26010	LIG_PTB_Apo_2	hsa04514	Cell adhesion molecules (CAMs)
ELME000321	nsp14	P06400	CLV_C14_Caspase3-7	hsa04110	Cell cycle
ELME000231	nsp05	P14635	DEG_APCC_DBOX_1	hsa04110	Cell cycle
ELME000140	nsp16	P38936	LIG_PCNA_PIPBox_1	hsa04110	Cell cycle
ELME000061	nsp04	P38936	MOD_PKB_1	hsa04110	Cell cycle
ELME000061	nsp04	P46527	MOD_PKB_1	hsa04110	Cell cycle
ELME000231	nsp05	P53350	DEG_APCC_DBOX_1	hsa04110	Cell cycle
ELME000321	nsp14	P78527	CLV_C14_Caspase3-7	hsa04110	Cell cycle
ELME000231	nsp05	Q13309	DEG_APCC_DBOX_1	hsa04110	Cell cycle
ELME000321	nsp14	Q99741	CLV_C14_Caspase3-7	hsa04110	Cell cycle
ELME000231	nsp05	Q99741	DEG_APCC_DBOX_1	hsa04110	Cell cycle
ELME000095	nsp13	P00533	LIG_PTB_Phospho_1	hsa05230	Central carbon metabolism in cancer
ELME000061	nsp04	P04049	MOD_PKB_1	hsa05230	Central carbon metabolism in cancer
ELME000095	nsp13	P04629	LIG_PTB_Phospho_1	hsa05230	Central carbon metabolism in cancer
ELME000321	nsp14	P60484	CLV_C14_Caspase3-7	hsa05230	Central carbon metabolism in cancer
ELME000061	nsp04	P04049	MOD_PKB_1	hsa04022	cGMP PKG signaling pathway
ELME000095	nsp13	P06213	LIG_PTB_Phospho_1	hsa04022	cGMP PKG signaling pathway
ELME000149	nsp01	P06213	TRG_LysEnd_APsAcLL_1	hsa04022	cGMP PKG signaling pathway
ELME000012	nsp10,nsp15	P26678	TRG_ER_diArg_1	hsa04022	cGMP PKG signaling pathway
ELME000149	nsp01	P41143	TRG_LysEnd_APsAcLL_1	hsa04022	cGMP PKG signaling pathway
ELME000432	nsp05	Q02078	DOC_MAPK_MEF2A_6	hsa04022	cGMP PKG signaling pathway
ELME000321	nsp14	Q13464	CLV_C14_Caspase3-7	hsa04022	cGMP PKG signaling pathway
ELME000012	nsp10,nsp15	Q15842	TRG_ER_diArg_1	hsa04022	cGMP PKG signaling pathway
ELME000061	nsp04	O15111	MOD_PKB_1	hsa05142	Chagas disease (American trypanosomiasis)
ELME000157	nsp05	P07766	LIG_SH3_5	hsa05142	Chagas disease (American trypanosomiasis)
ELME000149	nsp01	P09693	TRG_LysEnd_APsAcLL_1	hsa05142	Chagas disease (American trypanosomiasis)
ELME000432	nsp05	P45985	DOC_MAPK_MEF2A_6	hsa05142	Chagas disease (American trypanosomiasis)
ELME000061	nsp04	O15111	MOD_PKB_1	hsa04062	Chemokine signaling pathway
ELME000061	nsp04	P04049	MOD_PKB_1	hsa04062	Chemokine signaling pathway
ELME000441	nsp08	P42768	LIG_GBD_Chelix_1	hsa04062	Chemokine signaling pathway
ELME000321	nsp14	Q05655	CLV_C14_Caspase3-7	hsa04062	Chemokine signaling pathway
ELME000321	nsp14	Q13464	CLV_C14_Caspase3-7	hsa04062	Chemokine signaling pathway
ELME000095	nsp13	P00533	LIG_PTB_Phospho_1	hsa05231	Choline metabolism in cancer
ELME000061	nsp04	P04049	MOD_PKB_1	hsa05231	Choline metabolism in cancer
ELME000441	nsp08	P42768	LIG_GBD_Chelix_1	hsa05231	Choline metabolism in cancer
ELME000061	nsp04	P49815	MOD_PKB_1	hsa05231	Choline metabolism in cancer
ELME000061	nsp04	O15111	MOD_PKB_1	hsa05220	Chronic myeloid leukemia
ELME000061	nsp04	P04049	MOD_PKB_1	hsa05220	Chronic myeloid leukemia
ELME000321	nsp14	P06400	CLV_C14_Caspase3-7	hsa05220	Chronic myeloid leukemia
ELME000140	nsp16	P38936	LIG_PCNA_PIPBox_1	hsa05220	Chronic myeloid leukemia
ELME000061	nsp04	P38936	MOD_PKB_1	hsa05220	Chronic myeloid leukemia
ELME000061	nsp04	P46527	MOD_PKB_1	hsa05220	Chronic myeloid leukemia
ELME000012	nsp10,nsp15	Q05586	TRG_ER_diArg_1	hsa04713	Circadian entrainment
ELME000012	nsp10,nsp15	Q05586	TRG_ER_diArg_1	hsa05030	Cocaine addiction
ELME000061	nsp04	P04049	MOD_PKB_1	hsa05210	Colorectal cancer
ELME000140	nsp16	P52701	LIG_PCNA_PIPBox_1	hsa05210	Colorectal cancer
ELME000321	nsp14	P55211	CLV_C14_Caspase3-7	hsa05210	Colorectal cancer
ELME000061	nsp04	P55211	MOD_PKB_1	hsa05210	Colorectal cancer
ELME000140	nsp16	P26358	LIG_PCNA_PIPBox_1	hsa00270	Cysteine and methionine metabolism
ELME000095	nsp13	P00533	LIG_PTB_Phospho_1	hsa04060	Cytokine cytokine receptor interaction
ELME000095	nsp13	P14784	LIG_PTB_Phospho_1	hsa04060	Cytokine cytokine receptor interaction
ELME000095	nsp13	P24394	LIG_PTB_Phospho_1	hsa04060	Cytokine cytokine receptor interaction
ELME000061	nsp04	O15111	MOD_PKB_1	hsa04623	Cytosolic DNA sensing pathway
ELME000122	nsp13	P05106	LIG_PTB_Apo_2	hsa05414	Dilated cardiomyopathy
ELME000095	nsp13	P05106	LIG_PTB_Phospho_1	hsa05414	Dilated cardiomyopathy
ELME000122	nsp13	P05556	LIG_PTB_Apo_2	hsa05414	Dilated cardiomyopathy
ELME000095	nsp13	P16144	LIG_PTB_Phospho_1	hsa05414	Dilated cardiomyopathy
ELME000122	nsp13	P26010	LIG_PTB_Apo_2	hsa05414	Dilated cardiomyopathy
ELME000012	nsp10,nsp15	P26678	TRG_ER_diArg_1	hsa05414	Dilated cardiomyopathy
ELME000140	nsp16	P18858	LIG_PCNA_PIPBox_1	hsa03030	DNA replication
ELME000140	nsp16	P39748	LIG_PCNA_PIPBox_1	hsa03030	DNA replication
ELME000140	nsp16	Q15054	LIG_PCNA_PIPBox_1	hsa03030	DNA replication
ELME000450	N	Q15054	LIG_REV1ctd_RIR_1	hsa03030	DNA replication
ELME000095	nsp13	P00533	LIG_PTB_Phospho_1	hsa04320	Dorso ventral axis formation
ELME000410	nsp03	P46531	LIG_CSL_BTD_1	hsa04320	Dorso ventral axis formation
ELME000122	nsp13	P05106	LIG_PTB_Apo_2	hsa04512	ECM receptor interaction
ELME000095	nsp13	P05106	LIG_PTB_Phospho_1	hsa04512	ECM receptor interaction
ELME000122	nsp13	P05556	LIG_PTB_Apo_2	hsa04512	ECM receptor interaction
ELME000149	nsp01	P16070	TRG_LysEnd_APsAcLL_1	hsa04512	ECM receptor interaction
ELME000095	nsp13	P16144	LIG_PTB_Phospho_1	hsa04512	ECM receptor interaction
ELME000122	nsp13	P26010	LIG_PTB_Apo_2	hsa04512	ECM receptor interaction
ELME000321	nsp14	P11473	CLV_C14_Caspase3-7	hsa04961	Endocrine and other factor regulated calcium reabsorption
ELME000095	nsp13	P00533	LIG_PTB_Phospho_1	hsa04144	Endocytosis
ELME000122	nsp13	P01130	LIG_PTB_Apo_2	hsa04144	Endocytosis
ELME000095	nsp13	P04629	LIG_PTB_Phospho_1	hsa04144	Endocytosis
ELME000095	nsp13	P14784	LIG_PTB_Phospho_1	hsa04144	Endocytosis
ELME000095	nsp13	P21860	LIG_PTB_Phospho_1	hsa04144	Endocytosis
ELME000441	nsp08	P42768	LIG_GBD_Chelix_1	hsa04144	Endocytosis
ELME000465	nsp09	Q9UBC2	LIG_SH2_STAP1	hsa04144	Endocytosis
ELME000095	nsp13	P00533	LIG_PTB_Phospho_1	hsa05213	Endometrial cancer
ELME000061	nsp04	P04049	MOD_PKB_1	hsa05213	Endometrial cancer
ELME000321	nsp14	P12830	CLV_C14_Caspase3-7	hsa05213	Endometrial cancer
ELME000321	nsp14	P55211	CLV_C14_Caspase3-7	hsa05213	Endometrial cancer
ELME000061	nsp04	P55211	MOD_PKB_1	hsa05213	Endometrial cancer
ELME000321	nsp14	P60484	CLV_C14_Caspase3-7	hsa05213	Endometrial cancer
ELME000012	nsp10,nsp15	O14672	TRG_ER_diArg_1	hsa05120	Epithelial cell signaling in Helicobacter pylori infection
ELME000061	nsp04	O15111	MOD_PKB_1	hsa05120	Epithelial cell signaling in Helicobacter pylori infection
ELME000095	nsp13	P00533	LIG_PTB_Phospho_1	hsa05120	Epithelial cell signaling in Helicobacter pylori infection
ELME000432	nsp05	P45985	DOC_MAPK_MEF2A_6	hsa05120	Epithelial cell signaling in Helicobacter pylori infection
ELME000061	nsp04	O15111	MOD_PKB_1	hsa05169	Epstein Barr virus infection
ELME000321	nsp14	P06400	CLV_C14_Caspase3-7	hsa05169	Epstein Barr virus infection
ELME000149	nsp01	P16070	TRG_LysEnd_APsAcLL_1	hsa05169	Epstein Barr virus infection
ELME000140	nsp16	P38936	LIG_PCNA_PIPBox_1	hsa05169	Epstein Barr virus infection
ELME000061	nsp04	P38936	MOD_PKB_1	hsa05169	Epstein Barr virus infection
ELME000432	nsp05	P45985	DOC_MAPK_MEF2A_6	hsa05169	Epstein Barr virus infection
ELME000061	nsp04	P46527	MOD_PKB_1	hsa05169	Epstein Barr virus infection
ELME000231	nsp05	Q13309	DEG_APCC_DBOX_1	hsa05169	Epstein Barr virus infection
ELME000321	nsp14	Q7KZF4	CLV_C14_Caspase3-7	hsa05169	Epstein Barr virus infection
ELME000095	nsp13	P00533	LIG_PTB_Phospho_1	hsa04012	ErbB signaling pathway
ELME000061	nsp04	P04049	MOD_PKB_1	hsa04012	ErbB signaling pathway
ELME000095	nsp13	P21860	LIG_PTB_Phospho_1	hsa04012	ErbB signaling pathway
ELME000140	nsp16	P38936	LIG_PCNA_PIPBox_1	hsa04012	ErbB signaling pathway
ELME000061	nsp04	P38936	MOD_PKB_1	hsa04012	ErbB signaling pathway
ELME000432	nsp05	P45985	DOC_MAPK_MEF2A_6	hsa04012	ErbB signaling pathway
ELME000061	nsp04	P46527	MOD_PKB_1	hsa04012	ErbB signaling pathway
ELME000321	nsp14	Q13177	CLV_C14_Caspase3-7	hsa04012	ErbB signaling pathway
ELME000095	nsp13	P00533	LIG_PTB_Phospho_1	hsa04915	Estrogen signaling pathway
ELME000061	nsp04	P04049	MOD_PKB_1	hsa04915	Estrogen signaling pathway
ELME000321	nsp14	Q05655	CLV_C14_Caspase3-7	hsa04915	Estrogen signaling pathway
ELME000012	nsp10,nsp15	Q9UBS5	TRG_ER_diArg_1	hsa04915	Estrogen signaling pathway
ELME000061	nsp04	P38398	MOD_PKB_1	hsa03460	Fanconi anemia pathway
ELME000061	nsp04	P04049	MOD_PKB_1	hsa04664	Fc epsilon RI signaling pathway
ELME000432	nsp05	P45985	DOC_MAPK_MEF2A_6	hsa04664	Fc epsilon RI signaling pathway
ELME000321	nsp14	Q05655	CLV_C14_Caspase3-7	hsa04664	Fc epsilon RI signaling pathway
ELME000095	nsp13	Q92835	LIG_PTB_Phospho_1	hsa04664	Fc epsilon RI signaling pathway
ELME000061	nsp04	P04049	MOD_PKB_1	hsa04666	Fc gamma R mediated phagocytosis
ELME000465	nsp09	P31994	LIG_SH2_STAP1	hsa04666	Fc gamma R mediated phagocytosis
ELME000020	nsp09	P31994	LIG_TYR_ITIM	hsa04666	Fc gamma R mediated phagocytosis
ELME000441	nsp08	P42768	LIG_GBD_Chelix_1	hsa04666	Fc gamma R mediated phagocytosis
ELME000321	nsp14	Q05655	CLV_C14_Caspase3-7	hsa04666	Fc gamma R mediated phagocytosis
ELME000095	nsp13	Q92835	LIG_PTB_Phospho_1	hsa04666	Fc gamma R mediated phagocytosis
ELME000095	nsp13	P00533	LIG_PTB_Phospho_1	hsa04510	Focal adhesion
ELME000061	nsp04	P04049	MOD_PKB_1	hsa04510	Focal adhesion
ELME000122	nsp13	P05106	LIG_PTB_Apo_2	hsa04510	Focal adhesion
ELME000095	nsp13	P05106	LIG_PTB_Phospho_1	hsa04510	Focal adhesion
ELME000122	nsp13	P05556	LIG_PTB_Apo_2	hsa04510	Focal adhesion
ELME000095	nsp13	P16144	LIG_PTB_Phospho_1	hsa04510	Focal adhesion
ELME000122	nsp13	P26010	LIG_PTB_Apo_2	hsa04510	Focal adhesion
ELME000321	nsp14	P60484	CLV_C14_Caspase3-7	hsa04510	Focal adhesion
ELME000321	nsp14	Q13177	CLV_C14_Caspase3-7	hsa04510	Focal adhesion
ELME000321	nsp14	Q13464	CLV_C14_Caspase3-7	hsa04510	Focal adhesion
ELME000061	nsp04	O15111	MOD_PKB_1	hsa04068	FoxO signaling pathway
ELME000095	nsp13	P00533	LIG_PTB_Phospho_1	hsa04068	FoxO signaling pathway
ELME000061	nsp04	P04049	MOD_PKB_1	hsa04068	FoxO signaling pathway
ELME000095	nsp13	P06213	LIG_PTB_Phospho_1	hsa04068	FoxO signaling pathway
ELME000149	nsp01	P06213	TRG_LysEnd_APsAcLL_1	hsa04068	FoxO signaling pathway
ELME000231	nsp05	P14635	DEG_APCC_DBOX_1	hsa04068	FoxO signaling pathway
ELME000140	nsp16	P38936	LIG_PCNA_PIPBox_1	hsa04068	FoxO signaling pathway
ELME000061	nsp04	P38936	MOD_PKB_1	hsa04068	FoxO signaling pathway
ELME000061	nsp04	P46527	MOD_PKB_1	hsa04068	FoxO signaling pathway
ELME000231	nsp05	P53350	DEG_APCC_DBOX_1	hsa04068	FoxO signaling pathway
ELME000321	nsp14	P60484	CLV_C14_Caspase3-7	hsa04068	FoxO signaling pathway
ELME000061	nsp04	P98177	MOD_PKB_1	hsa04068	FoxO signaling pathway
ELME000321	nsp14	Q13043	CLV_C14_Caspase3-7	hsa04068	FoxO signaling pathway
ELME000231	nsp05	Q13309	DEG_APCC_DBOX_1	hsa04068	FoxO signaling pathway
ELME000012	nsp10,nsp15	Q9UBS5	TRG_ER_diArg_1	hsa04727	GABAergic synapse
ELME000095	nsp13	P00533	LIG_PTB_Phospho_1	hsa04540	Gap junction
ELME000061	nsp04	P04049	MOD_PKB_1	hsa04540	Gap junction
ELME000012	nsp10,nsp15	P13569	TRG_ER_diArg_1	hsa04971	Gastric acid secretion
ELME000095	nsp13	P00533	LIG_PTB_Phospho_1	hsa05214	Glioma
ELME000061	nsp04	P04049	MOD_PKB_1	hsa05214	Glioma
ELME000321	nsp14	P06400	CLV_C14_Caspase3-7	hsa05214	Glioma
ELME000140	nsp16	P38936	LIG_PCNA_PIPBox_1	hsa05214	Glioma
ELME000061	nsp04	P38936	MOD_PKB_1	hsa05214	Glioma
ELME000321	nsp14	P60484	CLV_C14_Caspase3-7	hsa05214	Glioma
ELME000012	nsp10,nsp15	Q05586	TRG_ER_diArg_1	hsa04724	Glutamatergic synapse
ELME000012	nsp10,nsp15	Q16478	TRG_ER_diArg_1	hsa04724	Glutamatergic synapse
ELME000012	nsp10,nsp15	O43292	TRG_ER_diArg_1	hsa00563	Glycosylphosphatidylinositol(GPI) anchor biosynthesis
ELME000095	nsp13	P00533	LIG_PTB_Phospho_1	hsa04912	GnRH signaling pathway
ELME000061	nsp04	P04049	MOD_PKB_1	hsa04912	GnRH signaling pathway
ELME000432	nsp05	P45985	DOC_MAPK_MEF2A_6	hsa04912	GnRH signaling pathway
ELME000321	nsp14	Q05655	CLV_C14_Caspase3-7	hsa04912	GnRH signaling pathway
ELME000020	nsp09	P26715	LIG_TYR_ITIM	hsa05332	Graft versus host disease
ELME000020	nsp09	P43630	LIG_TYR_ITIM	hsa05332	Graft versus host disease
ELME000149	nsp01	P01730	TRG_LysEnd_APsAcLL_1	hsa04640	Hematopoietic cell lineage
ELME000122	nsp13	P05106	LIG_PTB_Apo_2	hsa04640	Hematopoietic cell lineage
ELME000095	nsp13	P05106	LIG_PTB_Phospho_1	hsa04640	Hematopoietic cell lineage
ELME000157	nsp05	P07766	LIG_SH3_5	hsa04640	Hematopoietic cell lineage
ELME000149	nsp01	P09693	TRG_LysEnd_APsAcLL_1	hsa04640	Hematopoietic cell lineage
ELME000149	nsp01	P16070	TRG_LysEnd_APsAcLL_1	hsa04640	Hematopoietic cell lineage
ELME000465	nsp09	P20273	LIG_SH2_STAP1	hsa04640	Hematopoietic cell lineage
ELME000020	nsp09	P20273	LIG_TYR_ITIM	hsa04640	Hematopoietic cell lineage
ELME000095	nsp13	P24394	LIG_PTB_Phospho_1	hsa04640	Hematopoietic cell lineage
ELME000061	nsp04	O15111	MOD_PKB_1	hsa05161	Hepatitis B
ELME000061	nsp04	P04049	MOD_PKB_1	hsa05161	Hepatitis B
ELME000321	nsp14	P06400	CLV_C14_Caspase3-7	hsa05161	Hepatitis B
ELME000140	nsp16	P38936	LIG_PCNA_PIPBox_1	hsa05161	Hepatitis B
ELME000061	nsp04	P38936	MOD_PKB_1	hsa05161	Hepatitis B
ELME000432	nsp05	P45985	DOC_MAPK_MEF2A_6	hsa05161	Hepatitis B
ELME000061	nsp04	P46527	MOD_PKB_1	hsa05161	Hepatitis B
ELME000321	nsp14	P55211	CLV_C14_Caspase3-7	hsa05161	Hepatitis B
ELME000061	nsp04	P55211	MOD_PKB_1	hsa05161	Hepatitis B
ELME000321	nsp14	P60484	CLV_C14_Caspase3-7	hsa05161	Hepatitis B
ELME000061	nsp04	O15111	MOD_PKB_1	hsa05160	Hepatitis C
ELME000095	nsp13	P00533	LIG_PTB_Phospho_1	hsa05160	Hepatitis C
ELME000122	nsp13	P01130	LIG_PTB_Apo_2	hsa05160	Hepatitis C
ELME000061	nsp04	P04049	MOD_PKB_1	hsa05160	Hepatitis C
ELME000140	nsp16	P38936	LIG_PCNA_PIPBox_1	hsa05160	Hepatitis C
ELME000061	nsp04	P38936	MOD_PKB_1	hsa05160	Hepatitis C
ELME000061	nsp04	O15111	MOD_PKB_1	hsa05168	Herpes simplex infection
ELME000012	nsp10,nsp15	P04233	TRG_ER_diArg_1	hsa05168	Herpes simplex infection
ELME000149	nsp01	P04233	TRG_LysEnd_APsAcLL_1	hsa05168	Herpes simplex infection
ELME000231	nsp05	Q13309	DEG_APCC_DBOX_1	hsa05168	Herpes simplex infection
ELME000095	nsp13	P00533	LIG_PTB_Phospho_1	hsa04066	HIF 1 signaling pathway
ELME000095	nsp13	P06213	LIG_PTB_Phospho_1	hsa04066	HIF 1 signaling pathway
ELME000149	nsp01	P06213	TRG_LysEnd_APsAcLL_1	hsa04066	HIF 1 signaling pathway
ELME000140	nsp16	P38936	LIG_PCNA_PIPBox_1	hsa04066	HIF 1 signaling pathway
ELME000061	nsp04	P38936	MOD_PKB_1	hsa04066	HIF 1 signaling pathway
ELME000061	nsp04	P46527	MOD_PKB_1	hsa04066	HIF 1 signaling pathway
ELME000122	nsp13	P05107	LIG_PTB_Apo_2	hsa04390	Hippo signaling pathway
ELME000321	nsp14	P12830	CLV_C14_Caspase3-7	hsa04390	Hippo signaling pathway
ELME000231	nsp05	Q02363	DEG_APCC_DBOX_1	hsa04390	Hippo signaling pathway
ELME000321	nsp14	Q13188	CLV_C14_Caspase3-7	hsa04390	Hippo signaling pathway
ELME000140	nsp16	Q15054	LIG_PCNA_PIPBox_1	hsa03440	Homologous recombination
ELME000450	N	Q15054	LIG_REV1ctd_RIR_1	hsa03440	Homologous recombination
ELME000061	nsp04	O14746	MOD_PKB_1	hsa05166	HTLV I infection
ELME000061	nsp04	O15111	MOD_PKB_1	hsa05166	HTLV I infection
ELME000122	nsp13	P05107	LIG_PTB_Apo_2	hsa05166	HTLV I infection
ELME000321	nsp14	P06400	CLV_C14_Caspase3-7	hsa05166	HTLV I infection
ELME000157	nsp05	P07766	LIG_SH3_5	hsa05166	HTLV I infection
ELME000149	nsp01	P09693	TRG_LysEnd_APsAcLL_1	hsa05166	HTLV I infection
ELME000095	nsp13	P14784	LIG_PTB_Phospho_1	hsa05166	HTLV I infection
ELME000140	nsp16	P38936	LIG_PCNA_PIPBox_1	hsa05166	HTLV I infection
ELME000061	nsp04	P38936	MOD_PKB_1	hsa05166	HTLV I infection
ELME000432	nsp05	P45985	DOC_MAPK_MEF2A_6	hsa05166	HTLV I infection
ELME000140	nsp16	Q15054	LIG_PCNA_PIPBox_1	hsa05166	HTLV I infection
ELME000450	N	Q15054	LIG_REV1ctd_RIR_1	hsa05166	HTLV I infection
ELME000321	nsp14	P42858	CLV_C14_Caspase3-7	hsa05016	Huntington's disease
ELME000321	nsp14	P55211	CLV_C14_Caspase3-7	hsa05016	Huntington's disease
ELME000061	nsp04	P55211	MOD_PKB_1	hsa05016	Huntington's disease
ELME000012	nsp10,nsp15	Q05586	TRG_ER_diArg_1	hsa05016	Huntington's disease
ELME000122	nsp13	P05106	LIG_PTB_Apo_2	hsa05410	Hypertrophic cardiomyopathy (HCM)
ELME000095	nsp13	P05106	LIG_PTB_Phospho_1	hsa05410	Hypertrophic cardiomyopathy (HCM)
ELME000122	nsp13	P05556	LIG_PTB_Apo_2	hsa05410	Hypertrophic cardiomyopathy (HCM)
ELME000095	nsp13	P16144	LIG_PTB_Phospho_1	hsa05410	Hypertrophic cardiomyopathy (HCM)
ELME000122	nsp13	P26010	LIG_PTB_Apo_2	hsa05410	Hypertrophic cardiomyopathy (HCM)
ELME000095	nsp13	P24394	LIG_PTB_Phospho_1	hsa05321	Inflammatory bowel disease (IBD)
ELME000095	nsp13	P04629	LIG_PTB_Phospho_1	hsa04750	Inflammatory mediator regulation of TRP channels
ELME000321	nsp14	Q05655	CLV_C14_Caspase3-7	hsa04750	Inflammatory mediator regulation of TRP channels
ELME000061	nsp04	P04049	MOD_PKB_1	hsa05164	Influenza A
ELME000432	nsp05	P45985	DOC_MAPK_MEF2A_6	hsa05164	Influenza A
ELME000321	nsp14	P55211	CLV_C14_Caspase3-7	hsa05164	Influenza A
ELME000061	nsp04	P55211	MOD_PKB_1	hsa05164	Influenza A
ELME000321	nsp14	P60484	CLV_C14_Caspase3-7	hsa00562	Inositol phosphate metabolism
ELME000095	nsp13	Q92835	LIG_PTB_Phospho_1	hsa00562	Inositol phosphate metabolism
ELME000012	nsp10,nsp15	Q09428	TRG_ER_diArg_1	hsa04911	Insulin secretion
ELME000061	nsp04	P04049	MOD_PKB_1	hsa04910	Insulin signaling pathway
ELME000095	nsp13	P06213	LIG_PTB_Phospho_1	hsa04910	Insulin signaling pathway
ELME000149	nsp01	P06213	TRG_LysEnd_APsAcLL_1	hsa04910	Insulin signaling pathway
ELME000321	nsp14	P36956	CLV_C14_Caspase3-7	hsa04910	Insulin signaling pathway
ELME000061	nsp04	P49815	MOD_PKB_1	hsa04910	Insulin signaling pathway
ELME000122	nsp13	P26010	LIG_PTB_Apo_2	hsa04672	Intestinal immune network for IgA production
ELME000095	nsp13	P14784	LIG_PTB_Phospho_1	hsa04630	Jak STAT signaling pathway
ELME000095	nsp13	P24394	LIG_PTB_Phospho_1	hsa04630	Jak STAT signaling pathway
ELME000122	nsp13	P05107	LIG_PTB_Apo_2	hsa05134	Legionellosis
ELME000321	nsp14	P55211	CLV_C14_Caspase3-7	hsa05134	Legionellosis
ELME000061	nsp04	P55211	MOD_PKB_1	hsa05134	Legionellosis
ELME000122	nsp13	P05107	LIG_PTB_Apo_2	hsa05140	Leishmaniasis
ELME000122	nsp13	P05556	LIG_PTB_Apo_2	hsa05140	Leishmaniasis
ELME000122	nsp13	P05107	LIG_PTB_Apo_2	hsa04670	Leukocyte transendothelial migration
ELME000122	nsp13	P05556	LIG_PTB_Apo_2	hsa04670	Leukocyte transendothelial migration
ELME000321	nsp14	Q13464	CLV_C14_Caspase3-7	hsa04670	Leukocyte transendothelial migration
ELME000061	nsp04	P04049	MOD_PKB_1	hsa04730	Long term depression
ELME000061	nsp04	P04049	MOD_PKB_1	hsa04720	Long term potentiation
ELME000012	nsp10,nsp15	Q05586	TRG_ER_diArg_1	hsa04720	Long term potentiation
ELME000432	nsp05	Q8NEZ4	DOC_MAPK_MEF2A_6	hsa00310	Lysine degradation
ELME000149	nsp01	O15118	TRG_LysEnd_APsAcLL_1	hsa04142	Lysosome
ELME000122	nsp13	P05107	LIG_PTB_Apo_2	hsa05144	Malaria
ELME000122	nsp13	P16109	LIG_PTB_Apo_2	hsa05144	Malaria
ELME000122	nsp13	Q07954	LIG_PTB_Apo_2	hsa05144	Malaria
ELME000095	nsp13	Q07954	LIG_PTB_Phospho_1	hsa05144	Malaria
ELME000061	nsp04	O15111	MOD_PKB_1	hsa04010	MAPK signaling pathway
ELME000095	nsp13	P00533	LIG_PTB_Phospho_1	hsa04010	MAPK signaling pathway
ELME000061	nsp04	P04049	MOD_PKB_1	hsa04010	MAPK signaling pathway
ELME000095	nsp13	P04629	LIG_PTB_Phospho_1	hsa04010	MAPK signaling pathway
ELME000061	nsp04	P22736	MOD_PKB_1	hsa04010	MAPK signaling pathway
ELME000432	nsp05	P45985	DOC_MAPK_MEF2A_6	hsa04010	MAPK signaling pathway
ELME000411	nsp04,nsp08	P49137	DOC_MAPK_RevD_3	hsa04010	MAPK signaling pathway
ELME000321	nsp14	Q13043	CLV_C14_Caspase3-7	hsa04010	MAPK signaling pathway
ELME000321	nsp14	Q13177	CLV_C14_Caspase3-7	hsa04010	MAPK signaling pathway
ELME000321	nsp14	Q13188	CLV_C14_Caspase3-7	hsa04010	MAPK signaling pathway
ELME000321	nsp14	Q9UQF2	CLV_C14_Caspase3-7	hsa04010	MAPK signaling pathway
ELME000061	nsp04	O15111	MOD_PKB_1	hsa05162	Measles
ELME000157	nsp05	P07766	LIG_SH3_5	hsa05162	Measles
ELME000149	nsp01	P09693	TRG_LysEnd_APsAcLL_1	hsa05162	Measles
ELME000095	nsp13	P14784	LIG_PTB_Phospho_1	hsa05162	Measles
ELME000465	nsp09	P31994	LIG_SH2_STAP1	hsa05162	Measles
ELME000020	nsp09	P31994	LIG_TYR_ITIM	hsa05162	Measles
ELME000061	nsp04	P46527	MOD_PKB_1	hsa05162	Measles
ELME000061	nsp04	P04049	MOD_PKB_1	hsa04916	Melanogenesis
ELME000012	nsp10,nsp15	Q01726	TRG_ER_diArg_1	hsa04916	Melanogenesis
ELME000095	nsp13	P00533	LIG_PTB_Phospho_1	hsa05218	Melanoma
ELME000061	nsp04	P04049	MOD_PKB_1	hsa05218	Melanoma
ELME000321	nsp14	P06400	CLV_C14_Caspase3-7	hsa05218	Melanoma
ELME000321	nsp14	P12830	CLV_C14_Caspase3-7	hsa05218	Melanoma
ELME000140	nsp16	P38936	LIG_PCNA_PIPBox_1	hsa05218	Melanoma
ELME000061	nsp04	P38936	MOD_PKB_1	hsa05218	Melanoma
ELME000321	nsp14	P60484	CLV_C14_Caspase3-7	hsa05218	Melanoma
ELME000012	nsp10,nsp15	O43292	TRG_ER_diArg_1	hsa01100	Metabolic pathways
ELME000140	nsp16	P26358	LIG_PCNA_PIPBox_1	hsa01100	Metabolic pathways
ELME000140	nsp16	Q15054	LIG_PCNA_PIPBox_1	hsa01100	Metabolic pathways
ELME000450	N	Q15054	LIG_REV1ctd_RIR_1	hsa01100	Metabolic pathways
ELME000012	nsp10,nsp15	Q58F09	TRG_ER_diArg_1	hsa01100	Metabolic pathways
ELME000095	nsp13	P00533	LIG_PTB_Phospho_1	hsa05206	MicroRNAs in cancer
ELME000061	nsp04	P04049	MOD_PKB_1	hsa05206	MicroRNAs in cancer
ELME000122	nsp13	P05106	LIG_PTB_Apo_2	hsa05206	MicroRNAs in cancer
ELME000095	nsp13	P05106	LIG_PTB_Phospho_1	hsa05206	MicroRNAs in cancer
ELME000149	nsp01	P16070	TRG_LysEnd_APsAcLL_1	hsa05206	MicroRNAs in cancer
ELME000095	nsp13	P21860	LIG_PTB_Phospho_1	hsa05206	MicroRNAs in cancer
ELME000140	nsp16	P26358	LIG_PCNA_PIPBox_1	hsa05206	MicroRNAs in cancer
ELME000061	nsp04	P38398	MOD_PKB_1	hsa05206	MicroRNAs in cancer
ELME000140	nsp16	P38936	LIG_PCNA_PIPBox_1	hsa05206	MicroRNAs in cancer
ELME000061	nsp04	P38936	MOD_PKB_1	hsa05206	MicroRNAs in cancer
ELME000061	nsp04	P46527	MOD_PKB_1	hsa05206	MicroRNAs in cancer
ELME000410	nsp03	P46531	LIG_CSL_BTD_1	hsa05206	MicroRNAs in cancer
ELME000321	nsp14	P60484	CLV_C14_Caspase3-7	hsa05206	MicroRNAs in cancer
ELME000321	nsp14	Q13464	CLV_C14_Caspase3-7	hsa05206	MicroRNAs in cancer
ELME000321	nsp14	P11473	CLV_C14_Caspase3-7	hsa04978	Mineral absorption
ELME000149	nsp01	Q04656	TRG_LysEnd_APsAcLL_1	hsa04978	Mineral absorption
ELME000140	nsp16	P18858	LIG_PCNA_PIPBox_1	hsa03430	Mismatch repair
ELME000140	nsp16	P52701	LIG_PCNA_PIPBox_1	hsa03430	Mismatch repair
ELME000140	nsp16	Q15054	LIG_PCNA_PIPBox_1	hsa03430	Mismatch repair
ELME000450	N	Q15054	LIG_REV1ctd_RIR_1	hsa03430	Mismatch repair
ELME000012	nsp10,nsp15	Q9UBS5	TRG_ER_diArg_1	hsa05032	Morphine addiction
ELME000061	nsp04	P49815	MOD_PKB_1	hsa04150	mTOR signaling pathway
ELME000321	nsp14	P60484	CLV_C14_Caspase3-7	hsa04150	mTOR signaling pathway
ELME000012	nsp10,nsp15	Q58F09	TRG_ER_diArg_1	hsa00510	N Glycan biosynthesis
ELME000061	nsp04	P04049	MOD_PKB_1	hsa04650	Natural killer cell mediated cytotoxicity
ELME000122	nsp13	P05107	LIG_PTB_Apo_2	hsa04650	Natural killer cell mediated cytotoxicity
ELME000020	nsp09	P26715	LIG_TYR_ITIM	hsa04650	Natural killer cell mediated cytotoxicity
ELME000020	nsp09	P43630	LIG_TYR_ITIM	hsa04650	Natural killer cell mediated cytotoxicity
ELME000020	nsp09	O43613	LIG_TYR_ITIM	hsa04080	Neuroactive ligand receptor interaction
ELME000012	nsp10,nsp15	P30518	TRG_ER_diArg_1	hsa04080	Neuroactive ligand receptor interaction
ELME000149	nsp01	P41143	TRG_LysEnd_APsAcLL_1	hsa04080	Neuroactive ligand receptor interaction
ELME000012	nsp10,nsp15	Q01726	TRG_ER_diArg_1	hsa04080	Neuroactive ligand receptor interaction
ELME000012	nsp10,nsp15	Q05586	TRG_ER_diArg_1	hsa04080	Neuroactive ligand receptor interaction
ELME000012	nsp10,nsp15	Q16478	TRG_ER_diArg_1	hsa04080	Neuroactive ligand receptor interaction
ELME000012	nsp10,nsp15	Q96RI0	TRG_ER_diArg_1	hsa04080	Neuroactive ligand receptor interaction
ELME000012	nsp10,nsp15	Q99572	TRG_ER_diArg_1	hsa04080	Neuroactive ligand receptor interaction
ELME000012	nsp10,nsp15	Q9UBS5	TRG_ER_diArg_1	hsa04080	Neuroactive ligand receptor interaction
ELME000432	nsp05	O43353	DOC_MAPK_MEF2A_6	hsa04722	Neurotrophin signaling pathway
ELME000061	nsp04	P04049	MOD_PKB_1	hsa04722	Neurotrophin signaling pathway
ELME000095	nsp13	P04629	LIG_PTB_Phospho_1	hsa04722	Neurotrophin signaling pathway
ELME000411	nsp04,nsp08	P49137	DOC_MAPK_RevD_3	hsa04722	Neurotrophin signaling pathway
ELME000321	nsp14	P52566	CLV_C14_Caspase3-7	hsa04722	Neurotrophin signaling pathway
ELME000321	nsp14	Q05655	CLV_C14_Caspase3-7	hsa04722	Neurotrophin signaling pathway
ELME000061	nsp04	O15111	MOD_PKB_1	hsa04064	NF kappa B signaling pathway
ELME000321	nsp14	P09874	CLV_C14_Caspase3-7	hsa04064	NF kappa B signaling pathway
ELME000012	nsp10,nsp15	Q05586	TRG_ER_diArg_1	hsa05033	Nicotine addiction
ELME000061	nsp04	O15111	MOD_PKB_1	hsa04621	NOD like receptor signaling pathway
ELME000432	nsp05	O43353	DOC_MAPK_MEF2A_6	hsa04621	NOD like receptor signaling pathway
ELME000095	nsp13	P06213	LIG_PTB_Phospho_1	hsa04932	Non alcoholic fatty liver disease (NAFLD)
ELME000149	nsp01	P06213	TRG_LysEnd_APsAcLL_1	hsa04932	Non alcoholic fatty liver disease (NAFLD)
ELME000321	nsp14	P36956	CLV_C14_Caspase3-7	hsa04932	Non alcoholic fatty liver disease (NAFLD)
ELME000140	nsp16	P39748	LIG_PCNA_PIPBox_1	hsa03450	Non homologous end joining
ELME000321	nsp14	P78527	CLV_C14_Caspase3-7	hsa03450	Non homologous end joining
ELME000095	nsp13	P00533	LIG_PTB_Phospho_1	hsa05223	Non small cell lung cancer
ELME000061	nsp04	P04049	MOD_PKB_1	hsa05223	Non small cell lung cancer
ELME000321	nsp14	P06400	CLV_C14_Caspase3-7	hsa05223	Non small cell lung cancer
ELME000321	nsp14	P55211	CLV_C14_Caspase3-7	hsa05223	Non small cell lung cancer
ELME000061	nsp04	P55211	MOD_PKB_1	hsa05223	Non small cell lung cancer
ELME000321	nsp14	Q13043	CLV_C14_Caspase3-7	hsa05223	Non small cell lung cancer
ELME000410	nsp03	P46531	LIG_CSL_BTD_1	hsa04330	Notch signaling pathway
ELME000140	nsp16	P18858	LIG_PCNA_PIPBox_1	hsa03420	Nucleotide excision repair
ELME000140	nsp16	P28715	LIG_PCNA_PIPBox_1	hsa03420	Nucleotide excision repair
ELME000140	nsp16	Q15054	LIG_PCNA_PIPBox_1	hsa03420	Nucleotide excision repair
ELME000450	N	Q15054	LIG_REV1ctd_RIR_1	hsa03420	Nucleotide excision repair
ELME000231	nsp05	O14965	DEG_APCC_DBOX_1	hsa04114	Oocyte meiosis
ELME000231	nsp05	P14635	DEG_APCC_DBOX_1	hsa04114	Oocyte meiosis
ELME000231	nsp05	P53350	DEG_APCC_DBOX_1	hsa04114	Oocyte meiosis
ELME000061	nsp04	O15111	MOD_PKB_1	hsa04380	Osteoclast differentiation
ELME000122	nsp13	P05106	LIG_PTB_Apo_2	hsa04380	Osteoclast differentiation
ELME000095	nsp13	P05106	LIG_PTB_Phospho_1	hsa04380	Osteoclast differentiation
ELME000465	nsp09	P31994	LIG_SH2_STAP1	hsa04380	Osteoclast differentiation
ELME000020	nsp09	P31994	LIG_TYR_ITIM	hsa04380	Osteoclast differentiation
ELME000122	nsp13	P01130	LIG_PTB_Apo_2	hsa04913	Ovarian steroidogenesis
ELME000095	nsp13	P06213	LIG_PTB_Phospho_1	hsa04913	Ovarian steroidogenesis
ELME000149	nsp01	P06213	TRG_LysEnd_APsAcLL_1	hsa04913	Ovarian steroidogenesis
ELME000095	nsp13	P00533	LIG_PTB_Phospho_1	hsa04921	Oxytocin signaling pathway
ELME000061	nsp04	P04049	MOD_PKB_1	hsa04921	Oxytocin signaling pathway
ELME000140	nsp16	P38936	LIG_PCNA_PIPBox_1	hsa04921	Oxytocin signaling pathway
ELME000061	nsp04	P38936	MOD_PKB_1	hsa04921	Oxytocin signaling pathway
ELME000321	nsp14	Q13464	CLV_C14_Caspase3-7	hsa04921	Oxytocin signaling pathway
ELME000231	nsp05	P14635	DEG_APCC_DBOX_1	hsa04115	p53 signaling pathway
ELME000140	nsp16	P38936	LIG_PCNA_PIPBox_1	hsa04115	p53 signaling pathway
ELME000061	nsp04	P38936	MOD_PKB_1	hsa04115	p53 signaling pathway
ELME000061	nsp04	P49815	MOD_PKB_1	hsa04115	p53 signaling pathway
ELME000321	nsp14	P55211	CLV_C14_Caspase3-7	hsa04115	p53 signaling pathway
ELME000061	nsp04	P55211	MOD_PKB_1	hsa04115	p53 signaling pathway
ELME000321	nsp14	P60484	CLV_C14_Caspase3-7	hsa04115	p53 signaling pathway
ELME000061	nsp04	O15111	MOD_PKB_1	hsa05212	Pancreatic cancer
ELME000095	nsp13	P00533	LIG_PTB_Phospho_1	hsa05212	Pancreatic cancer
ELME000061	nsp04	P04049	MOD_PKB_1	hsa05212	Pancreatic cancer
ELME000321	nsp14	P06400	CLV_C14_Caspase3-7	hsa05212	Pancreatic cancer
ELME000321	nsp14	P55211	CLV_C14_Caspase3-7	hsa05212	Pancreatic cancer
ELME000061	nsp04	P55211	MOD_PKB_1	hsa05212	Pancreatic cancer
ELME000012	nsp10,nsp15	P13569	TRG_ER_diArg_1	hsa04972	Pancreatic secretion
ELME000321	nsp14	P55211	CLV_C14_Caspase3-7	hsa05012	Parkinson's disease
ELME000061	nsp04	P55211	MOD_PKB_1	hsa05012	Parkinson's disease
ELME000122	nsp13	P05556	LIG_PTB_Apo_2	hsa05130	Pathogenic Escherichia coli infection
ELME000321	nsp14	P12830	CLV_C14_Caspase3-7	hsa05130	Pathogenic Escherichia coli infection
ELME000393	nsp10	P19338	MOD_SUMO_rev_2	hsa05130	Pathogenic Escherichia coli infection
ELME000441	nsp08	P42768	LIG_GBD_Chelix_1	hsa05130	Pathogenic Escherichia coli infection
ELME000321	nsp14	Q13464	CLV_C14_Caspase3-7	hsa05130	Pathogenic Escherichia coli infection
ELME000061	nsp04	O15111	MOD_PKB_1	hsa05200	Pathways in cancer
ELME000095	nsp13	P00533	LIG_PTB_Phospho_1	hsa05200	Pathways in cancer
ELME000061	nsp04	P04049	MOD_PKB_1	hsa05200	Pathways in cancer
ELME000095	nsp13	P04629	LIG_PTB_Phospho_1	hsa05200	Pathways in cancer
ELME000122	nsp13	P05556	LIG_PTB_Apo_2	hsa05200	Pathways in cancer
ELME000321	nsp14	P06400	CLV_C14_Caspase3-7	hsa05200	Pathways in cancer
ELME000321	nsp14	P12830	CLV_C14_Caspase3-7	hsa05200	Pathways in cancer
ELME000140	nsp16	P38936	LIG_PCNA_PIPBox_1	hsa05200	Pathways in cancer
ELME000061	nsp04	P38936	MOD_PKB_1	hsa05200	Pathways in cancer
ELME000061	nsp04	P46527	MOD_PKB_1	hsa05200	Pathways in cancer
ELME000140	nsp16	P52701	LIG_PCNA_PIPBox_1	hsa05200	Pathways in cancer
ELME000321	nsp14	P55211	CLV_C14_Caspase3-7	hsa05200	Pathways in cancer
ELME000061	nsp04	P55211	MOD_PKB_1	hsa05200	Pathways in cancer
ELME000321	nsp14	P60484	CLV_C14_Caspase3-7	hsa05200	Pathways in cancer
ELME000321	nsp14	Q13043	CLV_C14_Caspase3-7	hsa05200	Pathways in cancer
ELME000231	nsp05	Q13309	DEG_APCC_DBOX_1	hsa05200	Pathways in cancer
ELME000321	nsp14	Q13464	CLV_C14_Caspase3-7	hsa05200	Pathways in cancer
ELME000012	nsp10,nsp15	Q96RI0	TRG_ER_diArg_1	hsa05200	Pathways in cancer
ELME000328	nsp14	P40855	LIG_Pex14_2	hsa04146	Peroxisome
ELME000122	nsp13	P05107	LIG_PTB_Apo_2	hsa05133	Pertussis
ELME000122	nsp13	P05556	LIG_PTB_Apo_2	hsa05133	Pertussis
ELME000122	nsp13	P05106	LIG_PTB_Apo_2	hsa04145	Phagosome
ELME000095	nsp13	P05106	LIG_PTB_Phospho_1	hsa04145	Phagosome
ELME000122	nsp13	P05107	LIG_PTB_Apo_2	hsa04145	Phagosome
ELME000122	nsp13	P05556	LIG_PTB_Apo_2	hsa04145	Phagosome
ELME000465	nsp09	P31994	LIG_SH2_STAP1	hsa04145	Phagosome
ELME000020	nsp09	P31994	LIG_TYR_ITIM	hsa04145	Phagosome
ELME000321	nsp14	P60484	CLV_C14_Caspase3-7	hsa04070	Phosphatidylinositol signaling system
ELME000095	nsp13	Q92835	LIG_PTB_Phospho_1	hsa04070	Phosphatidylinositol signaling system
ELME000061	nsp04	O15111	MOD_PKB_1	hsa04151	PI3K Akt signaling pathway
ELME000095	nsp13	P00533	LIG_PTB_Phospho_1	hsa04151	PI3K Akt signaling pathway
ELME000061	nsp04	P04049	MOD_PKB_1	hsa04151	PI3K Akt signaling pathway
ELME000122	nsp13	P05106	LIG_PTB_Apo_2	hsa04151	PI3K Akt signaling pathway
ELME000095	nsp13	P05106	LIG_PTB_Phospho_1	hsa04151	PI3K Akt signaling pathway
ELME000122	nsp13	P05556	LIG_PTB_Apo_2	hsa04151	PI3K Akt signaling pathway
ELME000095	nsp13	P06213	LIG_PTB_Phospho_1	hsa04151	PI3K Akt signaling pathway
ELME000149	nsp01	P06213	TRG_LysEnd_APsAcLL_1	hsa04151	PI3K Akt signaling pathway
ELME000095	nsp13	P14784	LIG_PTB_Phospho_1	hsa04151	PI3K Akt signaling pathway
ELME000095	nsp13	P16144	LIG_PTB_Phospho_1	hsa04151	PI3K Akt signaling pathway
ELME000061	nsp04	P22736	MOD_PKB_1	hsa04151	PI3K Akt signaling pathway
ELME000095	nsp13	P24394	LIG_PTB_Phospho_1	hsa04151	PI3K Akt signaling pathway
ELME000122	nsp13	P26010	LIG_PTB_Apo_2	hsa04151	PI3K Akt signaling pathway
ELME000061	nsp04	P38398	MOD_PKB_1	hsa04151	PI3K Akt signaling pathway
ELME000140	nsp16	P38936	LIG_PCNA_PIPBox_1	hsa04151	PI3K Akt signaling pathway
ELME000061	nsp04	P38936	MOD_PKB_1	hsa04151	PI3K Akt signaling pathway
ELME000061	nsp04	P46527	MOD_PKB_1	hsa04151	PI3K Akt signaling pathway
ELME000061	nsp04	P49815	MOD_PKB_1	hsa04151	PI3K Akt signaling pathway
ELME000321	nsp14	P55211	CLV_C14_Caspase3-7	hsa04151	PI3K Akt signaling pathway
ELME000061	nsp04	P55211	MOD_PKB_1	hsa04151	PI3K Akt signaling pathway
ELME000321	nsp14	P60484	CLV_C14_Caspase3-7	hsa04151	PI3K Akt signaling pathway
ELME000122	nsp13	P05106	LIG_PTB_Apo_2	hsa04611	Platelet activation
ELME000095	nsp13	P05106	LIG_PTB_Phospho_1	hsa04611	Platelet activation
ELME000122	nsp13	P05556	LIG_PTB_Apo_2	hsa04611	Platelet activation
ELME000321	nsp14	Q13464	CLV_C14_Caspase3-7	hsa04611	Platelet activation
ELME000012	nsp10,nsp15	Q96RI0	TRG_ER_diArg_1	hsa04611	Platelet activation
ELME000149	nsp01	P01730	TRG_LysEnd_APsAcLL_1	hsa05340	Primary immunodeficiency
ELME000157	nsp05	P07766	LIG_SH3_5	hsa05340	Primary immunodeficiency
ELME000140	nsp16	P13051	LIG_PCNA_PIPBox_1	hsa05340	Primary immunodeficiency
ELME000410	nsp03	P46531	LIG_CSL_BTD_1	hsa05020	Prion diseases
ELME000061	nsp04	P04049	MOD_PKB_1	hsa04914	Progesterone mediated oocyte maturation
ELME000231	nsp05	P14635	DEG_APCC_DBOX_1	hsa04914	Progesterone mediated oocyte maturation
ELME000231	nsp05	P53350	DEG_APCC_DBOX_1	hsa04914	Progesterone mediated oocyte maturation
ELME000061	nsp04	P04049	MOD_PKB_1	hsa04917	Prolactin signaling pathway
ELME000061	nsp04	O15111	MOD_PKB_1	hsa05215	Prostate cancer
ELME000095	nsp13	P00533	LIG_PTB_Phospho_1	hsa05215	Prostate cancer
ELME000061	nsp04	P04049	MOD_PKB_1	hsa05215	Prostate cancer
ELME000321	nsp14	P06400	CLV_C14_Caspase3-7	hsa05215	Prostate cancer
ELME000140	nsp16	P38936	LIG_PCNA_PIPBox_1	hsa05215	Prostate cancer
ELME000061	nsp04	P38936	MOD_PKB_1	hsa05215	Prostate cancer
ELME000061	nsp04	P46527	MOD_PKB_1	hsa05215	Prostate cancer
ELME000321	nsp14	P55211	CLV_C14_Caspase3-7	hsa05215	Prostate cancer
ELME000061	nsp04	P55211	MOD_PKB_1	hsa05215	Prostate cancer
ELME000321	nsp14	P60484	CLV_C14_Caspase3-7	hsa05215	Prostate cancer
ELME000012	nsp10,nsp15	Q9Y5M8	TRG_ER_diArg_1	hsa03060	Protein export
ELME000012	nsp10,nsp15	Q58F09	TRG_ER_diArg_1	hsa04141	Protein processing in endoplasmic reticulum
ELME000095	nsp13	P00533	LIG_PTB_Phospho_1	hsa05205	Proteoglycans in cancer
ELME000061	nsp04	P04049	MOD_PKB_1	hsa05205	Proteoglycans in cancer
ELME000122	nsp13	P05106	LIG_PTB_Apo_2	hsa05205	Proteoglycans in cancer
ELME000095	nsp13	P05106	LIG_PTB_Phospho_1	hsa05205	Proteoglycans in cancer
ELME000122	nsp13	P05556	LIG_PTB_Apo_2	hsa05205	Proteoglycans in cancer
ELME000149	nsp01	P16070	TRG_LysEnd_APsAcLL_1	hsa05205	Proteoglycans in cancer
ELME000095	nsp13	P21860	LIG_PTB_Phospho_1	hsa05205	Proteoglycans in cancer
ELME000140	nsp16	P38936	LIG_PCNA_PIPBox_1	hsa05205	Proteoglycans in cancer
ELME000061	nsp04	P38936	MOD_PKB_1	hsa05205	Proteoglycans in cancer
ELME000321	nsp14	Q13464	CLV_C14_Caspase3-7	hsa05205	Proteoglycans in cancer
ELME000140	nsp16	Q15054	LIG_PCNA_PIPBox_1	hsa00230	Purine metabolism
ELME000450	N	Q15054	LIG_REV1ctd_RIR_1	hsa00230	Purine metabolism
ELME000140	nsp16	Q15054	LIG_PCNA_PIPBox_1	hsa00240	Pyrimidine metabolism
ELME000450	N	Q15054	LIG_REV1ctd_RIR_1	hsa00240	Pyrimidine metabolism
ELME000095	nsp13	P00533	LIG_PTB_Phospho_1	hsa04015	Rap1 signaling pathway
ELME000061	nsp04	P04049	MOD_PKB_1	hsa04015	Rap1 signaling pathway
ELME000122	nsp13	P05106	LIG_PTB_Apo_2	hsa04015	Rap1 signaling pathway
ELME000095	nsp13	P05106	LIG_PTB_Phospho_1	hsa04015	Rap1 signaling pathway
ELME000122	nsp13	P05107	LIG_PTB_Apo_2	hsa04015	Rap1 signaling pathway
ELME000122	nsp13	P05556	LIG_PTB_Apo_2	hsa04015	Rap1 signaling pathway
ELME000095	nsp13	P06213	LIG_PTB_Phospho_1	hsa04015	Rap1 signaling pathway
ELME000149	nsp01	P06213	TRG_LysEnd_APsAcLL_1	hsa04015	Rap1 signaling pathway
ELME000321	nsp14	P12830	CLV_C14_Caspase3-7	hsa04015	Rap1 signaling pathway
ELME000012	nsp10,nsp15	Q05586	TRG_ER_diArg_1	hsa04015	Rap1 signaling pathway
ELME000012	nsp10,nsp15	Q96RI0	TRG_ER_diArg_1	hsa04015	Rap1 signaling pathway
ELME000061	nsp04	O15111	MOD_PKB_1	hsa04014	Ras signaling pathway
ELME000095	nsp13	P00533	LIG_PTB_Phospho_1	hsa04014	Ras signaling pathway
ELME000061	nsp04	P04049	MOD_PKB_1	hsa04014	Ras signaling pathway
ELME000095	nsp13	P06213	LIG_PTB_Phospho_1	hsa04014	Ras signaling pathway
ELME000149	nsp01	P06213	TRG_LysEnd_APsAcLL_1	hsa04014	Ras signaling pathway
ELME000061	nsp04	P98177	MOD_PKB_1	hsa04014	Ras signaling pathway
ELME000012	nsp10,nsp15	Q05586	TRG_ER_diArg_1	hsa04014	Ras signaling pathway
ELME000321	nsp14	Q13043	CLV_C14_Caspase3-7	hsa04014	Ras signaling pathway
ELME000321	nsp14	Q13177	CLV_C14_Caspase3-7	hsa04014	Ras signaling pathway
ELME000432	nsp05	Q6VAB6	DOC_MAPK_MEF2A_6	hsa04014	Ras signaling pathway
ELME000095	nsp13	P00533	LIG_PTB_Phospho_1	hsa04810	Regulation of actin cytoskeleton
ELME000061	nsp04	P04049	MOD_PKB_1	hsa04810	Regulation of actin cytoskeleton
ELME000122	nsp13	P05106	LIG_PTB_Apo_2	hsa04810	Regulation of actin cytoskeleton
ELME000095	nsp13	P05106	LIG_PTB_Phospho_1	hsa04810	Regulation of actin cytoskeleton
ELME000122	nsp13	P05107	LIG_PTB_Apo_2	hsa04810	Regulation of actin cytoskeleton
ELME000122	nsp13	P05556	LIG_PTB_Apo_2	hsa04810	Regulation of actin cytoskeleton
ELME000095	nsp13	P16144	LIG_PTB_Phospho_1	hsa04810	Regulation of actin cytoskeleton
ELME000122	nsp13	P26010	LIG_PTB_Apo_2	hsa04810	Regulation of actin cytoskeleton
ELME000441	nsp08	P42768	LIG_GBD_Chelix_1	hsa04810	Regulation of actin cytoskeleton
ELME000321	nsp14	Q13177	CLV_C14_Caspase3-7	hsa04810	Regulation of actin cytoskeleton
ELME000321	nsp14	Q13464	CLV_C14_Caspase3-7	hsa04810	Regulation of actin cytoskeleton
ELME000095	nsp13	P06213	LIG_PTB_Phospho_1	hsa04923	Regulation of lipolysis in adipocytes
ELME000149	nsp01	P06213	TRG_LysEnd_APsAcLL_1	hsa04923	Regulation of lipolysis in adipocytes
ELME000061	nsp04	P04049	MOD_PKB_1	hsa05211	Renal cell carcinoma
ELME000321	nsp14	Q13177	CLV_C14_Caspase3-7	hsa05211	Renal cell carcinoma
ELME000100	nsp05	P00797	CLV_PCSK_PC1ET2_1	hsa04614	Renin angiotensin system
ELME000100	nsp05	P00797	CLV_PCSK_PC1ET2_1	hsa04924	Renin secretion
ELME000122	nsp13	P05107	LIG_PTB_Apo_2	hsa05323	Rheumatoid arthritis
ELME000061	nsp04	O15111	MOD_PKB_1	hsa04622	RIG I like receptor signaling pathway
ELME000393	nsp10	P49792	MOD_SUMO_rev_2	hsa03013	RNA transport
ELME000393	nsp10	P63165	MOD_SUMO_rev_2	hsa03013	RNA transport
ELME000441	nsp08	P42768	LIG_GBD_Chelix_1	hsa05132	Salmonella infection
ELME000321	nsp14	Q13464	CLV_C14_Caspase3-7	hsa05132	Salmonella infection
ELME000061	nsp04	P04049	MOD_PKB_1	hsa04726	Serotonergic synapse
ELME000122	nsp13	P05067	LIG_PTB_Apo_2	hsa04726	Serotonergic synapse
ELME000061	nsp04	O15111	MOD_PKB_1	hsa05131	Shigellosis
ELME000432	nsp05	O43353	DOC_MAPK_MEF2A_6	hsa05131	Shigellosis
ELME000122	nsp13	P05556	LIG_PTB_Apo_2	hsa05131	Shigellosis
ELME000149	nsp01	P16070	TRG_LysEnd_APsAcLL_1	hsa05131	Shigellosis
ELME000441	nsp08	P42768	LIG_GBD_Chelix_1	hsa05131	Shigellosis
ELME000321	nsp14	Q13464	CLV_C14_Caspase3-7	hsa05131	Shigellosis
ELME000061	nsp04	P04049	MOD_PKB_1	hsa04550	Signaling pathways regulating pluripotency of stem cells
ELME000231	nsp05	Q02363	DEG_APCC_DBOX_1	hsa04550	Signaling pathways regulating pluripotency of stem cells
ELME000061	nsp04	O15111	MOD_PKB_1	hsa05222	Small cell lung cancer
ELME000122	nsp13	P05556	LIG_PTB_Apo_2	hsa05222	Small cell lung cancer
ELME000321	nsp14	P06400	CLV_C14_Caspase3-7	hsa05222	Small cell lung cancer
ELME000061	nsp04	P46527	MOD_PKB_1	hsa05222	Small cell lung cancer
ELME000321	nsp14	P55211	CLV_C14_Caspase3-7	hsa05222	Small cell lung cancer
ELME000061	nsp04	P55211	MOD_PKB_1	hsa05222	Small cell lung cancer
ELME000321	nsp14	P60484	CLV_C14_Caspase3-7	hsa05222	Small cell lung cancer
ELME000231	nsp05	Q13309	DEG_APCC_DBOX_1	hsa05222	Small cell lung cancer
ELME000061	nsp04	P04049	MOD_PKB_1	hsa04071	Sphingolipid signaling pathway
ELME000149	nsp01	P41143	TRG_LysEnd_APsAcLL_1	hsa04071	Sphingolipid signaling pathway
ELME000321	nsp14	P60484	CLV_C14_Caspase3-7	hsa04071	Sphingolipid signaling pathway
ELME000321	nsp14	Q13464	CLV_C14_Caspase3-7	hsa04071	Sphingolipid signaling pathway
ELME000321	nsp14	P08621	CLV_C14_Caspase3-7	hsa03040	Spliceosome
ELME000360	N	Q9Y2W2	DOC_PP1_SILK_1	hsa03040	Spliceosome
ELME000122	nsp13	P05107	LIG_PTB_Apo_2	hsa05150	Staphylococcus aureus infection
ELME000122	nsp13	P16109	LIG_PTB_Apo_2	hsa05150	Staphylococcus aureus infection
ELME000465	nsp09	P31994	LIG_SH2_STAP1	hsa05150	Staphylococcus aureus infection
ELME000020	nsp09	P31994	LIG_TYR_ITIM	hsa05150	Staphylococcus aureus infection
ELME000321	nsp14	Q02413	CLV_C14_Caspase3-7	hsa05150	Staphylococcus aureus infection
ELME000012	nsp10,nsp15	P35610	TRG_ER_diArg_1	hsa00100	Steroid biosynthesis
ELME000061	nsp04	O15111	MOD_PKB_1	hsa04660	T cell receptor signaling pathway
ELME000149	nsp01	P01730	TRG_LysEnd_APsAcLL_1	hsa04660	T cell receptor signaling pathway
ELME000061	nsp04	P04049	MOD_PKB_1	hsa04660	T cell receptor signaling pathway
ELME000157	nsp05	P07766	LIG_SH3_5	hsa04660	T cell receptor signaling pathway
ELME000149	nsp01	P09693	TRG_LysEnd_APsAcLL_1	hsa04660	T cell receptor signaling pathway
ELME000321	nsp14	Q13177	CLV_C14_Caspase3-7	hsa04660	T cell receptor signaling pathway
ELME000231	nsp05	Q02363	DEG_APCC_DBOX_1	hsa04350	TGF beta signaling pathway
ELME000321	nsp14	Q13464	CLV_C14_Caspase3-7	hsa04350	TGF beta signaling pathway
ELME000095	nsp13	P04629	LIG_PTB_Phospho_1	hsa05216	Thyroid cancer
ELME000321	nsp14	P12830	CLV_C14_Caspase3-7	hsa05216	Thyroid cancer
ELME000061	nsp04	P04049	MOD_PKB_1	hsa04919	Thyroid hormone signaling pathway
ELME000122	nsp13	P05106	LIG_PTB_Apo_2	hsa04919	Thyroid hormone signaling pathway
ELME000095	nsp13	P05106	LIG_PTB_Phospho_1	hsa04919	Thyroid hormone signaling pathway
ELME000012	nsp10,nsp15	P26678	TRG_ER_diArg_1	hsa04919	Thyroid hormone signaling pathway
ELME000410	nsp03	P46531	LIG_CSL_BTD_1	hsa04919	Thyroid hormone signaling pathway
ELME000061	nsp04	P49815	MOD_PKB_1	hsa04919	Thyroid hormone signaling pathway
ELME000321	nsp14	P55211	CLV_C14_Caspase3-7	hsa04919	Thyroid hormone signaling pathway
ELME000061	nsp04	P55211	MOD_PKB_1	hsa04919	Thyroid hormone signaling pathway
ELME000321	nsp14	P60484	CLV_C14_Caspase3-7	hsa04530	Tight junction
ELME000321	nsp14	Q05655	CLV_C14_Caspase3-7	hsa04530	Tight junction
ELME000321	nsp14	Q13813	CLV_C14_Caspase3-7	hsa04530	Tight junction
ELME000061	nsp04	O15111	MOD_PKB_1	hsa04668	TNF signaling pathway
ELME000432	nsp05	P45985	DOC_MAPK_MEF2A_6	hsa04668	TNF signaling pathway
ELME000061	nsp04	O15111	MOD_PKB_1	hsa04620	Toll like receptor signaling pathway
ELME000432	nsp05	P45985	DOC_MAPK_MEF2A_6	hsa04620	Toll like receptor signaling pathway
ELME000061	nsp04	O15111	MOD_PKB_1	hsa05145	Toxoplasmosis
ELME000122	nsp13	P01130	LIG_PTB_Apo_2	hsa05145	Toxoplasmosis
ELME000122	nsp13	P05556	LIG_PTB_Apo_2	hsa05145	Toxoplasmosis
ELME000321	nsp14	P55211	CLV_C14_Caspase3-7	hsa05145	Toxoplasmosis
ELME000061	nsp04	P55211	MOD_PKB_1	hsa05145	Toxoplasmosis
ELME000095	nsp13	P04629	LIG_PTB_Phospho_1	hsa05202	Transcriptional misregulation in cancer
ELME000095	nsp13	P14784	LIG_PTB_Phospho_1	hsa05202	Transcriptional misregulation in cancer
ELME000122	nsp13	P26010	LIG_PTB_Apo_2	hsa05202	Transcriptional misregulation in cancer
ELME000140	nsp16	P38936	LIG_PCNA_PIPBox_1	hsa05202	Transcriptional misregulation in cancer
ELME000061	nsp04	P38936	MOD_PKB_1	hsa05202	Transcriptional misregulation in cancer
ELME000061	nsp04	P46527	MOD_PKB_1	hsa05202	Transcriptional misregulation in cancer
ELME000432	nsp05	P57682	DOC_MAPK_MEF2A_6	hsa05202	Transcriptional misregulation in cancer
ELME000231	nsp05	Q02363	DEG_APCC_DBOX_1	hsa05202	Transcriptional misregulation in cancer
ELME000148	nsp06	Q02548	LIG_EH1_1	hsa05202	Transcriptional misregulation in cancer
ELME000432	nsp05	O43353	DOC_MAPK_MEF2A_6	hsa05152	Tuberculosis
ELME000061	nsp04	P04049	MOD_PKB_1	hsa05152	Tuberculosis
ELME000012	nsp10,nsp15	P04233	TRG_ER_diArg_1	hsa05152	Tuberculosis
ELME000149	nsp01	P04233	TRG_LysEnd_APsAcLL_1	hsa05152	Tuberculosis
ELME000122	nsp13	P05107	LIG_PTB_Apo_2	hsa05152	Tuberculosis
ELME000321	nsp14	P11473	CLV_C14_Caspase3-7	hsa05152	Tuberculosis
ELME000465	nsp09	P31994	LIG_SH2_STAP1	hsa05152	Tuberculosis
ELME000020	nsp09	P31994	LIG_TYR_ITIM	hsa05152	Tuberculosis
ELME000321	nsp14	P55211	CLV_C14_Caspase3-7	hsa05152	Tuberculosis
ELME000061	nsp04	P55211	MOD_PKB_1	hsa05152	Tuberculosis
ELME000095	nsp13	P06213	LIG_PTB_Phospho_1	hsa04930	Type II diabetes mellitus
ELME000149	nsp01	P06213	TRG_LysEnd_APsAcLL_1	hsa04930	Type II diabetes mellitus
ELME000321	nsp14	Q05655	CLV_C14_Caspase3-7	hsa04930	Type II diabetes mellitus
ELME000012	nsp10,nsp15	Q09428	TRG_ER_diArg_1	hsa04930	Type II diabetes mellitus
ELME000061	nsp04	P38398	MOD_PKB_1	hsa04120	Ubiquitin mediated proteolysis
ELME000231	nsp05	Q13309	DEG_APCC_DBOX_1	hsa04120	Ubiquitin mediated proteolysis
ELME000061	nsp04	P04049	MOD_PKB_1	hsa04270	Vascular smooth muscle contraction
ELME000321	nsp14	Q05655	CLV_C14_Caspase3-7	hsa04270	Vascular smooth muscle contraction
ELME000321	nsp14	Q13464	CLV_C14_Caspase3-7	hsa04270	Vascular smooth muscle contraction
ELME000012	nsp10,nsp15	P30518	TRG_ER_diArg_1	hsa04962	Vasopressin regulated water reabsorption
ELME000321	nsp14	P52566	CLV_C14_Caspase3-7	hsa04962	Vasopressin regulated water reabsorption
ELME000061	nsp04	P04049	MOD_PKB_1	hsa04370	VEGF signaling pathway
ELME000411	nsp04,nsp08	P49137	DOC_MAPK_RevD_3	hsa04370	VEGF signaling pathway
ELME000321	nsp14	P55211	CLV_C14_Caspase3-7	hsa04370	VEGF signaling pathway
ELME000061	nsp04	P55211	MOD_PKB_1	hsa04370	VEGF signaling pathway
ELME000012	nsp10,nsp15	P13569	TRG_ER_diArg_1	hsa05110	Vibrio cholerae infection
ELME000321	nsp14	P06400	CLV_C14_Caspase3-7	hsa05203	Viral carcinogenesis
ELME000140	nsp16	P38936	LIG_PCNA_PIPBox_1	hsa05203	Viral carcinogenesis
ELME000061	nsp04	P38936	MOD_PKB_1	hsa05203	Viral carcinogenesis
ELME000061	nsp04	P46527	MOD_PKB_1	hsa05203	Viral carcinogenesis
ELME000411	nsp04,nsp08	P49137	DOC_MAPK_RevD_3	hsa05203	Viral carcinogenesis
ELME000231	nsp05	Q13309	DEG_APCC_DBOX_1	hsa05203	Viral carcinogenesis
ELME000321	nsp14	Q7KZF4	CLV_C14_Caspase3-7	hsa05203	Viral carcinogenesis
ELME000122	nsp13	P05107	LIG_PTB_Apo_2	hsa05416	Viral myocarditis
ELME000321	nsp14	P55211	CLV_C14_Caspase3-7	hsa05416	Viral myocarditis
ELME000061	nsp04	P55211	MOD_PKB_1	hsa05416	Viral myocarditis
