# Supplementary material for: Uncovering potential host proteins and pathways that may interact with eukaryotic short linear motifs in viral proteins of MERS, SARS and SARS2 coronaviruses that infect humans
Source: PLoS One. 2021 Feb 3;16(2):e0246150. doi: 10.1371/journal.pone.0246150 (PMC7857568; doi:10.1371/journal.pone.0246150)
Supplement: S20 Table — (XLSX) [file pone.0246150.s020.xlsx]

## Sheet: g4_elm_kegg1
ELM id	Viral protein	Interaction protein	ELM name	Pathway id	Pathway name
ELME000047	nsp01	O00203	LIG_Clathr_ClatBox_1	hsa04142	Lysosome
ELME000047	nsp01	O00291	LIG_Clathr_ClatBox_1	hsa05016	Huntington's disease
ELME000047	nsp01	O00499	LIG_Clathr_ClatBox_1	hsa04144	Endocytosis
ELME000047	nsp01	O00499	LIG_Clathr_ClatBox_1	hsa04666	Fc gamma R mediated phagocytosis
ELME000417	nsp07,nsp09	O15151	LIG_14-3-3_CanoR_1	hsa04115	p53 signaling pathway
ELME000063	nsp09	O15151	MOD_CK1_1	hsa04115	p53 signaling pathway
ELME000417	nsp07,nsp09	O15151	LIG_14-3-3_CanoR_1	hsa05206	MicroRNAs in cancer
ELME000063	nsp09	O15151	MOD_CK1_1	hsa05206	MicroRNAs in cancer
ELME000002	nsp14	O15169	MOD_SUMO_for_1	hsa04310	Wnt signaling pathway
ELME000002	nsp14	O15169	MOD_SUMO_for_1	hsa04390	Hippo signaling pathway
ELME000002	nsp14	O15169	MOD_SUMO_for_1	hsa04550	Signaling pathways regulating pluripotency of stem cells
ELME000002	nsp14	O15169	MOD_SUMO_for_1	hsa05200	Pathways in cancer
ELME000002	nsp14	O15169	MOD_SUMO_for_1	hsa05210	Colorectal cancer
ELME000002	nsp14	O15169	MOD_SUMO_for_1	hsa05213	Endometrial cancer
ELME000002	nsp14	O15169	MOD_SUMO_for_1	hsa05217	Basal cell carcinoma
ELME000193	nsp07	O15350	TRG_NES_CRM1_1	hsa04115	p53 signaling pathway
ELME000276	nsp03	O15350	TRG_NLS_Bipartite_1	hsa04115	p53 signaling pathway
ELME000193	nsp07	O15350	TRG_NES_CRM1_1	hsa04390	Hippo signaling pathway
ELME000276	nsp03	O15350	TRG_NLS_Bipartite_1	hsa04390	Hippo signaling pathway
ELME000193	nsp07	O15350	TRG_NES_CRM1_1	hsa04722	Neurotrophin signaling pathway
ELME000276	nsp03	O15350	TRG_NLS_Bipartite_1	hsa04722	Neurotrophin signaling pathway
ELME000193	nsp07	O15350	TRG_NES_CRM1_1	hsa05162	Measles
ELME000276	nsp03	O15350	TRG_NLS_Bipartite_1	hsa05162	Measles
ELME000133	nsp16	O43187	LIG_TRAF6	hsa04210	Apoptosis
ELME000133	nsp16	O43187	LIG_TRAF6	hsa04722	Neurotrophin signaling pathway
ELME000133	nsp16	O43187	LIG_TRAF6	hsa05152	Tuberculosis
ELME000133	nsp16	O43353	LIG_TRAF6	hsa04621	NOD like receptor signaling pathway
ELME000133	nsp16	O43353	LIG_TRAF6	hsa04722	Neurotrophin signaling pathway
ELME000133	nsp16	O43353	LIG_TRAF6	hsa05131	Shigellosis
ELME000133	nsp16	O43353	LIG_TRAF6	hsa05152	Tuberculosis
ELME000317	nsp04	O43432	LIG_eIF4E_1	hsa03013	RNA transport
ELME000317	nsp04	O43432	LIG_eIF4E_1	hsa05416	Viral myocarditis
ELME000417	nsp07,nsp09	O43524	LIG_14-3-3_CanoR_1	hsa04062	Chemokine signaling pathway
ELME000417	nsp07,nsp09	O43524	LIG_14-3-3_CanoR_1	hsa04068	FoxO signaling pathway
ELME000417	nsp07,nsp09	O43524	LIG_14-3-3_CanoR_1	hsa04151	PI3K Akt signaling pathway
ELME000417	nsp07,nsp09	O43524	LIG_14-3-3_CanoR_1	hsa04152	AMPK signaling pathway
ELME000417	nsp07,nsp09	O43524	LIG_14-3-3_CanoR_1	hsa04722	Neurotrophin signaling pathway
ELME000417	nsp07,nsp09	O43524	LIG_14-3-3_CanoR_1	hsa04917	Prolactin signaling pathway
ELME000417	nsp07,nsp09	O43524	LIG_14-3-3_CanoR_1	hsa05213	Endometrial cancer
ELME000417	nsp07,nsp09	O43524	LIG_14-3-3_CanoR_1	hsa05223	Non small cell lung cancer
ELME000098	nsp03	O60315	LIG_CtBP_PxDLS_1	hsa05206	MicroRNAs in cancer
ELME000317	nsp04	O60516	LIG_eIF4E_1	hsa03013	RNA transport
ELME000435	nsp07	O60566	LIG_APCC_ABBA_1	hsa04110	Cell cycle
ELME000435	nsp07	O60566	LIG_APCC_ABBA_1	hsa05166	HTLV I infection
ELME000193	nsp07	O60716	TRG_NES_CRM1_1	hsa04015	Rap1 signaling pathway
ELME000193	nsp07	O60716	TRG_NES_CRM1_1	hsa04520	Adherens junction
ELME000193	nsp07	O60716	TRG_NES_CRM1_1	hsa04670	Leukocyte transendothelial migration
ELME000320	nsp03	O60934	DOC_PIKK_1	hsa03440	Homologous recombination
ELME000388	nsp07	O75367	DEG_SPOP_SBC_1	hsa05034	Alcoholism
ELME000388	nsp07	O75367	DEG_SPOP_SBC_1	hsa05322	Systemic lupus erythematosus
ELME000373	nsp10	O94979	LIG_EF_ALG2_ABM_2	hsa04141	Protein processing in endoplasmic reticulum
ELME000193	nsp07	O95149	TRG_NES_CRM1_1	hsa03013	RNA transport
ELME000237	nsp13	O95644	DOC_PP2B_PxIxI_1	hsa04010	MAPK signaling pathway
ELME000237	nsp13	O95644	DOC_PP2B_PxIxI_1	hsa04022	cGMP PKG signaling pathway
ELME000237	nsp13	O95644	DOC_PP2B_PxIxI_1	hsa04024	cAMP signaling pathway
ELME000237	nsp13	O95644	DOC_PP2B_PxIxI_1	hsa04310	Wnt signaling pathway
ELME000237	nsp13	O95644	DOC_PP2B_PxIxI_1	hsa04380	Osteoclast differentiation
ELME000237	nsp13	O95644	DOC_PP2B_PxIxI_1	hsa04650	Natural killer cell mediated cytotoxicity
ELME000237	nsp13	O95644	DOC_PP2B_PxIxI_1	hsa04660	T cell receptor signaling pathway
ELME000237	nsp13	O95644	DOC_PP2B_PxIxI_1	hsa04662	B cell receptor signaling pathway
ELME000237	nsp13	O95644	DOC_PP2B_PxIxI_1	hsa04921	Oxytocin signaling pathway
ELME000237	nsp13	O95644	DOC_PP2B_PxIxI_1	hsa05161	Hepatitis B
ELME000237	nsp13	O95644	DOC_PP2B_PxIxI_1	hsa05166	HTLV I infection
ELME000237	nsp13	O95644	DOC_PP2B_PxIxI_1	hsa05321	Inflammatory bowel disease (IBD)
ELME000334	nsp01	O95863	MOD_LATS_1	hsa04520	Adherens junction
ELME000234	nsp02	P01100	DOC_MAPK_FxFP_2	hsa04010	MAPK signaling pathway
ELME000234	nsp02	P01100	DOC_MAPK_FxFP_2	hsa04024	cAMP signaling pathway
ELME000234	nsp02	P01100	DOC_MAPK_FxFP_2	hsa04380	Osteoclast differentiation
ELME000234	nsp02	P01100	DOC_MAPK_FxFP_2	hsa04620	Toll like receptor signaling pathway
ELME000234	nsp02	P01100	DOC_MAPK_FxFP_2	hsa04660	T cell receptor signaling pathway
ELME000234	nsp02	P01100	DOC_MAPK_FxFP_2	hsa04662	B cell receptor signaling pathway
ELME000234	nsp02	P01100	DOC_MAPK_FxFP_2	hsa04668	TNF signaling pathway
ELME000234	nsp02	P01100	DOC_MAPK_FxFP_2	hsa04713	Circadian entrainment
ELME000234	nsp02	P01100	DOC_MAPK_FxFP_2	hsa04725	Cholinergic synapse
ELME000234	nsp02	P01100	DOC_MAPK_FxFP_2	hsa04728	Dopaminergic synapse
ELME000234	nsp02	P01100	DOC_MAPK_FxFP_2	hsa04915	Estrogen signaling pathway
ELME000234	nsp02	P01100	DOC_MAPK_FxFP_2	hsa04917	Prolactin signaling pathway
ELME000234	nsp02	P01100	DOC_MAPK_FxFP_2	hsa04921	Oxytocin signaling pathway
ELME000234	nsp02	P01100	DOC_MAPK_FxFP_2	hsa05031	Amphetamine addiction
ELME000234	nsp02	P01100	DOC_MAPK_FxFP_2	hsa05132	Salmonella infection
ELME000234	nsp02	P01100	DOC_MAPK_FxFP_2	hsa05133	Pertussis
ELME000234	nsp02	P01100	DOC_MAPK_FxFP_2	hsa05140	Leishmaniasis
ELME000234	nsp02	P01100	DOC_MAPK_FxFP_2	hsa05142	Chagas disease (American trypanosomiasis)
ELME000234	nsp02	P01100	DOC_MAPK_FxFP_2	hsa05161	Hepatitis B
ELME000234	nsp02	P01100	DOC_MAPK_FxFP_2	hsa05166	HTLV I infection
ELME000234	nsp02	P01100	DOC_MAPK_FxFP_2	hsa05168	Herpes simplex infection
ELME000234	nsp02	P01100	DOC_MAPK_FxFP_2	hsa05200	Pathways in cancer
ELME000234	nsp02	P01100	DOC_MAPK_FxFP_2	hsa05210	Colorectal cancer
ELME000234	nsp02	P01100	DOC_MAPK_FxFP_2	hsa05231	Choline metabolism in cancer
ELME000234	nsp02	P01100	DOC_MAPK_FxFP_2	hsa05323	Rheumatoid arthritis
ELME000289	nsp12,N	P01106	DEG_SCF_FBW7_1	hsa04010	MAPK signaling pathway
ELME000278	nsp08	P01106	TRG_NLS_MonoExtC_3	hsa04010	MAPK signaling pathway
ELME000289	nsp12,N	P01106	DEG_SCF_FBW7_1	hsa04012	ErbB signaling pathway
ELME000278	nsp08	P01106	TRG_NLS_MonoExtC_3	hsa04012	ErbB signaling pathway
ELME000289	nsp12,N	P01106	DEG_SCF_FBW7_1	hsa04110	Cell cycle
ELME000278	nsp08	P01106	TRG_NLS_MonoExtC_3	hsa04110	Cell cycle
ELME000289	nsp12,N	P01106	DEG_SCF_FBW7_1	hsa04151	PI3K Akt signaling pathway
ELME000278	nsp08	P01106	TRG_NLS_MonoExtC_3	hsa04151	PI3K Akt signaling pathway
ELME000289	nsp12,N	P01106	DEG_SCF_FBW7_1	hsa04310	Wnt signaling pathway
ELME000278	nsp08	P01106	TRG_NLS_MonoExtC_3	hsa04310	Wnt signaling pathway
ELME000289	nsp12,N	P01106	DEG_SCF_FBW7_1	hsa04350	TGF beta signaling pathway
ELME000278	nsp08	P01106	TRG_NLS_MonoExtC_3	hsa04350	TGF beta signaling pathway
ELME000289	nsp12,N	P01106	DEG_SCF_FBW7_1	hsa04390	Hippo signaling pathway
ELME000278	nsp08	P01106	TRG_NLS_MonoExtC_3	hsa04390	Hippo signaling pathway
ELME000289	nsp12,N	P01106	DEG_SCF_FBW7_1	hsa04550	Signaling pathways regulating pluripotency of stem cells
ELME000278	nsp08	P01106	TRG_NLS_MonoExtC_3	hsa04550	Signaling pathways regulating pluripotency of stem cells
ELME000289	nsp12,N	P01106	DEG_SCF_FBW7_1	hsa04630	Jak STAT signaling pathway
ELME000278	nsp08	P01106	TRG_NLS_MonoExtC_3	hsa04630	Jak STAT signaling pathway
ELME000289	nsp12,N	P01106	DEG_SCF_FBW7_1	hsa04919	Thyroid hormone signaling pathway
ELME000278	nsp08	P01106	TRG_NLS_MonoExtC_3	hsa04919	Thyroid hormone signaling pathway
ELME000289	nsp12,N	P01106	DEG_SCF_FBW7_1	hsa05161	Hepatitis B
ELME000278	nsp08	P01106	TRG_NLS_MonoExtC_3	hsa05161	Hepatitis B
ELME000289	nsp12,N	P01106	DEG_SCF_FBW7_1	hsa05166	HTLV I infection
ELME000278	nsp08	P01106	TRG_NLS_MonoExtC_3	hsa05166	HTLV I infection
ELME000289	nsp12,N	P01106	DEG_SCF_FBW7_1	hsa05169	Epstein Barr virus infection
ELME000278	nsp08	P01106	TRG_NLS_MonoExtC_3	hsa05169	Epstein Barr virus infection
ELME000289	nsp12,N	P01106	DEG_SCF_FBW7_1	hsa05200	Pathways in cancer
ELME000278	nsp08	P01106	TRG_NLS_MonoExtC_3	hsa05200	Pathways in cancer
ELME000289	nsp12,N	P01106	DEG_SCF_FBW7_1	hsa05202	Transcriptional misregulation in cancer
ELME000278	nsp08	P01106	TRG_NLS_MonoExtC_3	hsa05202	Transcriptional misregulation in cancer
ELME000289	nsp12,N	P01106	DEG_SCF_FBW7_1	hsa05205	Proteoglycans in cancer
ELME000278	nsp08	P01106	TRG_NLS_MonoExtC_3	hsa05205	Proteoglycans in cancer
ELME000289	nsp12,N	P01106	DEG_SCF_FBW7_1	hsa05206	MicroRNAs in cancer
ELME000278	nsp08	P01106	TRG_NLS_MonoExtC_3	hsa05206	MicroRNAs in cancer
ELME000289	nsp12,N	P01106	DEG_SCF_FBW7_1	hsa05210	Colorectal cancer
ELME000278	nsp08	P01106	TRG_NLS_MonoExtC_3	hsa05210	Colorectal cancer
ELME000289	nsp12,N	P01106	DEG_SCF_FBW7_1	hsa05213	Endometrial cancer
ELME000278	nsp08	P01106	TRG_NLS_MonoExtC_3	hsa05213	Endometrial cancer
ELME000289	nsp12,N	P01106	DEG_SCF_FBW7_1	hsa05216	Thyroid cancer
ELME000278	nsp08	P01106	TRG_NLS_MonoExtC_3	hsa05216	Thyroid cancer
ELME000289	nsp12,N	P01106	DEG_SCF_FBW7_1	hsa05219	Bladder cancer
ELME000278	nsp08	P01106	TRG_NLS_MonoExtC_3	hsa05219	Bladder cancer
ELME000289	nsp12,N	P01106	DEG_SCF_FBW7_1	hsa05220	Chronic myeloid leukemia
ELME000278	nsp08	P01106	TRG_NLS_MonoExtC_3	hsa05220	Chronic myeloid leukemia
ELME000289	nsp12,N	P01106	DEG_SCF_FBW7_1	hsa05221	Acute myeloid leukemia
ELME000278	nsp08	P01106	TRG_NLS_MonoExtC_3	hsa05221	Acute myeloid leukemia
ELME000289	nsp12,N	P01106	DEG_SCF_FBW7_1	hsa05222	Small cell lung cancer
ELME000278	nsp08	P01106	TRG_NLS_MonoExtC_3	hsa05222	Small cell lung cancer
ELME000289	nsp12,N	P01106	DEG_SCF_FBW7_1	hsa05230	Central carbon metabolism in cancer
ELME000278	nsp08	P01106	TRG_NLS_MonoExtC_3	hsa05230	Central carbon metabolism in cancer
ELME000417	nsp07,nsp09	P04049	LIG_14-3-3_CanoR_1	hsa04010	MAPK signaling pathway
ELME000417	nsp07,nsp09	P04049	LIG_14-3-3_CanoR_1	hsa04012	ErbB signaling pathway
ELME000417	nsp07,nsp09	P04049	LIG_14-3-3_CanoR_1	hsa04014	Ras signaling pathway
ELME000417	nsp07,nsp09	P04049	LIG_14-3-3_CanoR_1	hsa04015	Rap1 signaling pathway
ELME000417	nsp07,nsp09	P04049	LIG_14-3-3_CanoR_1	hsa04022	cGMP PKG signaling pathway
ELME000417	nsp07,nsp09	P04049	LIG_14-3-3_CanoR_1	hsa04024	cAMP signaling pathway
ELME000417	nsp07,nsp09	P04049	LIG_14-3-3_CanoR_1	hsa04062	Chemokine signaling pathway
ELME000417	nsp07,nsp09	P04049	LIG_14-3-3_CanoR_1	hsa04068	FoxO signaling pathway
ELME000417	nsp07,nsp09	P04049	LIG_14-3-3_CanoR_1	hsa04071	Sphingolipid signaling pathway
ELME000417	nsp07,nsp09	P04049	LIG_14-3-3_CanoR_1	hsa04151	PI3K Akt signaling pathway
ELME000417	nsp07,nsp09	P04049	LIG_14-3-3_CanoR_1	hsa04270	Vascular smooth muscle contraction
ELME000417	nsp07,nsp09	P04049	LIG_14-3-3_CanoR_1	hsa04370	VEGF signaling pathway
ELME000417	nsp07,nsp09	P04049	LIG_14-3-3_CanoR_1	hsa04510	Focal adhesion
ELME000417	nsp07,nsp09	P04049	LIG_14-3-3_CanoR_1	hsa04540	Gap junction
ELME000417	nsp07,nsp09	P04049	LIG_14-3-3_CanoR_1	hsa04550	Signaling pathways regulating pluripotency of stem cells
ELME000417	nsp07,nsp09	P04049	LIG_14-3-3_CanoR_1	hsa04650	Natural killer cell mediated cytotoxicity
ELME000417	nsp07,nsp09	P04049	LIG_14-3-3_CanoR_1	hsa04660	T cell receptor signaling pathway
ELME000417	nsp07,nsp09	P04049	LIG_14-3-3_CanoR_1	hsa04662	B cell receptor signaling pathway
ELME000417	nsp07,nsp09	P04049	LIG_14-3-3_CanoR_1	hsa04664	Fc epsilon RI signaling pathway
ELME000417	nsp07,nsp09	P04049	LIG_14-3-3_CanoR_1	hsa04666	Fc gamma R mediated phagocytosis
ELME000417	nsp07,nsp09	P04049	LIG_14-3-3_CanoR_1	hsa04720	Long term potentiation
ELME000417	nsp07,nsp09	P04049	LIG_14-3-3_CanoR_1	hsa04722	Neurotrophin signaling pathway
ELME000417	nsp07,nsp09	P04049	LIG_14-3-3_CanoR_1	hsa04726	Serotonergic synapse
ELME000417	nsp07,nsp09	P04049	LIG_14-3-3_CanoR_1	hsa04730	Long term depression
ELME000417	nsp07,nsp09	P04049	LIG_14-3-3_CanoR_1	hsa04810	Regulation of actin cytoskeleton
ELME000417	nsp07,nsp09	P04049	LIG_14-3-3_CanoR_1	hsa04910	Insulin signaling pathway
ELME000417	nsp07,nsp09	P04049	LIG_14-3-3_CanoR_1	hsa04912	GnRH signaling pathway
ELME000417	nsp07,nsp09	P04049	LIG_14-3-3_CanoR_1	hsa04914	Progesterone mediated oocyte maturation
ELME000417	nsp07,nsp09	P04049	LIG_14-3-3_CanoR_1	hsa04915	Estrogen signaling pathway
ELME000417	nsp07,nsp09	P04049	LIG_14-3-3_CanoR_1	hsa04916	Melanogenesis
ELME000417	nsp07,nsp09	P04049	LIG_14-3-3_CanoR_1	hsa04917	Prolactin signaling pathway
ELME000417	nsp07,nsp09	P04049	LIG_14-3-3_CanoR_1	hsa04919	Thyroid hormone signaling pathway
ELME000417	nsp07,nsp09	P04049	LIG_14-3-3_CanoR_1	hsa04921	Oxytocin signaling pathway
ELME000417	nsp07,nsp09	P04049	LIG_14-3-3_CanoR_1	hsa05034	Alcoholism
ELME000417	nsp07,nsp09	P04049	LIG_14-3-3_CanoR_1	hsa05152	Tuberculosis
ELME000417	nsp07,nsp09	P04049	LIG_14-3-3_CanoR_1	hsa05160	Hepatitis C
ELME000417	nsp07,nsp09	P04049	LIG_14-3-3_CanoR_1	hsa05161	Hepatitis B
ELME000417	nsp07,nsp09	P04049	LIG_14-3-3_CanoR_1	hsa05164	Influenza A
ELME000417	nsp07,nsp09	P04049	LIG_14-3-3_CanoR_1	hsa05200	Pathways in cancer
ELME000417	nsp07,nsp09	P04049	LIG_14-3-3_CanoR_1	hsa05205	Proteoglycans in cancer
ELME000417	nsp07,nsp09	P04049	LIG_14-3-3_CanoR_1	hsa05206	MicroRNAs in cancer
ELME000417	nsp07,nsp09	P04049	LIG_14-3-3_CanoR_1	hsa05210	Colorectal cancer
ELME000417	nsp07,nsp09	P04049	LIG_14-3-3_CanoR_1	hsa05211	Renal cell carcinoma
ELME000417	nsp07,nsp09	P04049	LIG_14-3-3_CanoR_1	hsa05212	Pancreatic cancer
ELME000417	nsp07,nsp09	P04049	LIG_14-3-3_CanoR_1	hsa05213	Endometrial cancer
ELME000417	nsp07,nsp09	P04049	LIG_14-3-3_CanoR_1	hsa05214	Glioma
ELME000417	nsp07,nsp09	P04049	LIG_14-3-3_CanoR_1	hsa05215	Prostate cancer
ELME000417	nsp07,nsp09	P04049	LIG_14-3-3_CanoR_1	hsa05218	Melanoma
ELME000417	nsp07,nsp09	P04049	LIG_14-3-3_CanoR_1	hsa05219	Bladder cancer
ELME000417	nsp07,nsp09	P04049	LIG_14-3-3_CanoR_1	hsa05220	Chronic myeloid leukemia
ELME000417	nsp07,nsp09	P04049	LIG_14-3-3_CanoR_1	hsa05221	Acute myeloid leukemia
ELME000417	nsp07,nsp09	P04049	LIG_14-3-3_CanoR_1	hsa05223	Non small cell lung cancer
ELME000417	nsp07,nsp09	P04049	LIG_14-3-3_CanoR_1	hsa05230	Central carbon metabolism in cancer
ELME000417	nsp07,nsp09	P04049	LIG_14-3-3_CanoR_1	hsa05231	Choline metabolism in cancer
ELME000002	nsp14	P04150	MOD_SUMO_for_1	hsa04080	Neuroactive ligand receptor interaction
ELME000063	nsp09	P04637	MOD_CK1_1	hsa04010	MAPK signaling pathway
ELME000002	nsp14	P04637	MOD_SUMO_for_1	hsa04010	MAPK signaling pathway
ELME000193	nsp07	P04637	TRG_NES_CRM1_1	hsa04010	MAPK signaling pathway
ELME000276	nsp03	P04637	TRG_NLS_Bipartite_1	hsa04010	MAPK signaling pathway
ELME000063	nsp09	P04637	MOD_CK1_1	hsa04071	Sphingolipid signaling pathway
ELME000002	nsp14	P04637	MOD_SUMO_for_1	hsa04071	Sphingolipid signaling pathway
ELME000193	nsp07	P04637	TRG_NES_CRM1_1	hsa04071	Sphingolipid signaling pathway
ELME000276	nsp03	P04637	TRG_NLS_Bipartite_1	hsa04071	Sphingolipid signaling pathway
ELME000063	nsp09	P04637	MOD_CK1_1	hsa04110	Cell cycle
ELME000002	nsp14	P04637	MOD_SUMO_for_1	hsa04110	Cell cycle
ELME000193	nsp07	P04637	TRG_NES_CRM1_1	hsa04110	Cell cycle
ELME000276	nsp03	P04637	TRG_NLS_Bipartite_1	hsa04110	Cell cycle
ELME000063	nsp09	P04637	MOD_CK1_1	hsa04115	p53 signaling pathway
ELME000002	nsp14	P04637	MOD_SUMO_for_1	hsa04115	p53 signaling pathway
ELME000193	nsp07	P04637	TRG_NES_CRM1_1	hsa04115	p53 signaling pathway
ELME000276	nsp03	P04637	TRG_NLS_Bipartite_1	hsa04115	p53 signaling pathway
ELME000063	nsp09	P04637	MOD_CK1_1	hsa04151	PI3K Akt signaling pathway
ELME000002	nsp14	P04637	MOD_SUMO_for_1	hsa04151	PI3K Akt signaling pathway
ELME000193	nsp07	P04637	TRG_NES_CRM1_1	hsa04151	PI3K Akt signaling pathway
ELME000276	nsp03	P04637	TRG_NLS_Bipartite_1	hsa04151	PI3K Akt signaling pathway
ELME000063	nsp09	P04637	MOD_CK1_1	hsa04210	Apoptosis
ELME000002	nsp14	P04637	MOD_SUMO_for_1	hsa04210	Apoptosis
ELME000193	nsp07	P04637	TRG_NES_CRM1_1	hsa04210	Apoptosis
ELME000276	nsp03	P04637	TRG_NLS_Bipartite_1	hsa04210	Apoptosis
ELME000063	nsp09	P04637	MOD_CK1_1	hsa04310	Wnt signaling pathway
ELME000002	nsp14	P04637	MOD_SUMO_for_1	hsa04310	Wnt signaling pathway
ELME000193	nsp07	P04637	TRG_NES_CRM1_1	hsa04310	Wnt signaling pathway
ELME000276	nsp03	P04637	TRG_NLS_Bipartite_1	hsa04310	Wnt signaling pathway
ELME000063	nsp09	P04637	MOD_CK1_1	hsa04722	Neurotrophin signaling pathway
ELME000002	nsp14	P04637	MOD_SUMO_for_1	hsa04722	Neurotrophin signaling pathway
ELME000193	nsp07	P04637	TRG_NES_CRM1_1	hsa04722	Neurotrophin signaling pathway
ELME000276	nsp03	P04637	TRG_NLS_Bipartite_1	hsa04722	Neurotrophin signaling pathway
ELME000063	nsp09	P04637	MOD_CK1_1	hsa04919	Thyroid hormone signaling pathway
ELME000002	nsp14	P04637	MOD_SUMO_for_1	hsa04919	Thyroid hormone signaling pathway
ELME000193	nsp07	P04637	TRG_NES_CRM1_1	hsa04919	Thyroid hormone signaling pathway
ELME000276	nsp03	P04637	TRG_NLS_Bipartite_1	hsa04919	Thyroid hormone signaling pathway
ELME000063	nsp09	P04637	MOD_CK1_1	hsa05014	Amyotrophic lateral sclerosis (ALS)
ELME000002	nsp14	P04637	MOD_SUMO_for_1	hsa05014	Amyotrophic lateral sclerosis (ALS)
ELME000193	nsp07	P04637	TRG_NES_CRM1_1	hsa05014	Amyotrophic lateral sclerosis (ALS)
ELME000276	nsp03	P04637	TRG_NLS_Bipartite_1	hsa05014	Amyotrophic lateral sclerosis (ALS)
ELME000063	nsp09	P04637	MOD_CK1_1	hsa05016	Huntington's disease
ELME000002	nsp14	P04637	MOD_SUMO_for_1	hsa05016	Huntington's disease
ELME000193	nsp07	P04637	TRG_NES_CRM1_1	hsa05016	Huntington's disease
ELME000276	nsp03	P04637	TRG_NLS_Bipartite_1	hsa05016	Huntington's disease
ELME000063	nsp09	P04637	MOD_CK1_1	hsa05160	Hepatitis C
ELME000002	nsp14	P04637	MOD_SUMO_for_1	hsa05160	Hepatitis C
ELME000193	nsp07	P04637	TRG_NES_CRM1_1	hsa05160	Hepatitis C
ELME000276	nsp03	P04637	TRG_NLS_Bipartite_1	hsa05160	Hepatitis C
ELME000063	nsp09	P04637	MOD_CK1_1	hsa05161	Hepatitis B
ELME000002	nsp14	P04637	MOD_SUMO_for_1	hsa05161	Hepatitis B
ELME000193	nsp07	P04637	TRG_NES_CRM1_1	hsa05161	Hepatitis B
ELME000276	nsp03	P04637	TRG_NLS_Bipartite_1	hsa05161	Hepatitis B
ELME000063	nsp09	P04637	MOD_CK1_1	hsa05162	Measles
ELME000002	nsp14	P04637	MOD_SUMO_for_1	hsa05162	Measles
ELME000193	nsp07	P04637	TRG_NES_CRM1_1	hsa05162	Measles
ELME000276	nsp03	P04637	TRG_NLS_Bipartite_1	hsa05162	Measles
ELME000063	nsp09	P04637	MOD_CK1_1	hsa05166	HTLV I infection
ELME000002	nsp14	P04637	MOD_SUMO_for_1	hsa05166	HTLV I infection
ELME000193	nsp07	P04637	TRG_NES_CRM1_1	hsa05166	HTLV I infection
ELME000276	nsp03	P04637	TRG_NLS_Bipartite_1	hsa05166	HTLV I infection
ELME000063	nsp09	P04637	MOD_CK1_1	hsa05168	Herpes simplex infection
ELME000002	nsp14	P04637	MOD_SUMO_for_1	hsa05168	Herpes simplex infection
ELME000193	nsp07	P04637	TRG_NES_CRM1_1	hsa05168	Herpes simplex infection
ELME000276	nsp03	P04637	TRG_NLS_Bipartite_1	hsa05168	Herpes simplex infection
ELME000063	nsp09	P04637	MOD_CK1_1	hsa05169	Epstein Barr virus infection
ELME000002	nsp14	P04637	MOD_SUMO_for_1	hsa05169	Epstein Barr virus infection
ELME000193	nsp07	P04637	TRG_NES_CRM1_1	hsa05169	Epstein Barr virus infection
ELME000276	nsp03	P04637	TRG_NLS_Bipartite_1	hsa05169	Epstein Barr virus infection
ELME000063	nsp09	P04637	MOD_CK1_1	hsa05200	Pathways in cancer
ELME000002	nsp14	P04637	MOD_SUMO_for_1	hsa05200	Pathways in cancer
ELME000193	nsp07	P04637	TRG_NES_CRM1_1	hsa05200	Pathways in cancer
ELME000276	nsp03	P04637	TRG_NLS_Bipartite_1	hsa05200	Pathways in cancer
ELME000063	nsp09	P04637	MOD_CK1_1	hsa05202	Transcriptional misregulation in cancer
ELME000002	nsp14	P04637	MOD_SUMO_for_1	hsa05202	Transcriptional misregulation in cancer
ELME000193	nsp07	P04637	TRG_NES_CRM1_1	hsa05202	Transcriptional misregulation in cancer
ELME000276	nsp03	P04637	TRG_NLS_Bipartite_1	hsa05202	Transcriptional misregulation in cancer
ELME000063	nsp09	P04637	MOD_CK1_1	hsa05203	Viral carcinogenesis
ELME000002	nsp14	P04637	MOD_SUMO_for_1	hsa05203	Viral carcinogenesis
ELME000193	nsp07	P04637	TRG_NES_CRM1_1	hsa05203	Viral carcinogenesis
ELME000276	nsp03	P04637	TRG_NLS_Bipartite_1	hsa05203	Viral carcinogenesis
ELME000063	nsp09	P04637	MOD_CK1_1	hsa05205	Proteoglycans in cancer
ELME000002	nsp14	P04637	MOD_SUMO_for_1	hsa05205	Proteoglycans in cancer
ELME000193	nsp07	P04637	TRG_NES_CRM1_1	hsa05205	Proteoglycans in cancer
ELME000276	nsp03	P04637	TRG_NLS_Bipartite_1	hsa05205	Proteoglycans in cancer
ELME000063	nsp09	P04637	MOD_CK1_1	hsa05206	MicroRNAs in cancer
ELME000002	nsp14	P04637	MOD_SUMO_for_1	hsa05206	MicroRNAs in cancer
ELME000193	nsp07	P04637	TRG_NES_CRM1_1	hsa05206	MicroRNAs in cancer
ELME000276	nsp03	P04637	TRG_NLS_Bipartite_1	hsa05206	MicroRNAs in cancer
ELME000063	nsp09	P04637	MOD_CK1_1	hsa05210	Colorectal cancer
ELME000002	nsp14	P04637	MOD_SUMO_for_1	hsa05210	Colorectal cancer
ELME000193	nsp07	P04637	TRG_NES_CRM1_1	hsa05210	Colorectal cancer
ELME000276	nsp03	P04637	TRG_NLS_Bipartite_1	hsa05210	Colorectal cancer
ELME000063	nsp09	P04637	MOD_CK1_1	hsa05212	Pancreatic cancer
ELME000002	nsp14	P04637	MOD_SUMO_for_1	hsa05212	Pancreatic cancer
ELME000193	nsp07	P04637	TRG_NES_CRM1_1	hsa05212	Pancreatic cancer
ELME000276	nsp03	P04637	TRG_NLS_Bipartite_1	hsa05212	Pancreatic cancer
ELME000063	nsp09	P04637	MOD_CK1_1	hsa05213	Endometrial cancer
ELME000002	nsp14	P04637	MOD_SUMO_for_1	hsa05213	Endometrial cancer
ELME000193	nsp07	P04637	TRG_NES_CRM1_1	hsa05213	Endometrial cancer
ELME000276	nsp03	P04637	TRG_NLS_Bipartite_1	hsa05213	Endometrial cancer
ELME000063	nsp09	P04637	MOD_CK1_1	hsa05214	Glioma
ELME000002	nsp14	P04637	MOD_SUMO_for_1	hsa05214	Glioma
ELME000193	nsp07	P04637	TRG_NES_CRM1_1	hsa05214	Glioma
ELME000276	nsp03	P04637	TRG_NLS_Bipartite_1	hsa05214	Glioma
ELME000063	nsp09	P04637	MOD_CK1_1	hsa05215	Prostate cancer
ELME000002	nsp14	P04637	MOD_SUMO_for_1	hsa05215	Prostate cancer
ELME000193	nsp07	P04637	TRG_NES_CRM1_1	hsa05215	Prostate cancer
ELME000276	nsp03	P04637	TRG_NLS_Bipartite_1	hsa05215	Prostate cancer
ELME000063	nsp09	P04637	MOD_CK1_1	hsa05216	Thyroid cancer
ELME000002	nsp14	P04637	MOD_SUMO_for_1	hsa05216	Thyroid cancer
ELME000193	nsp07	P04637	TRG_NES_CRM1_1	hsa05216	Thyroid cancer
ELME000276	nsp03	P04637	TRG_NLS_Bipartite_1	hsa05216	Thyroid cancer
ELME000063	nsp09	P04637	MOD_CK1_1	hsa05217	Basal cell carcinoma
ELME000002	nsp14	P04637	MOD_SUMO_for_1	hsa05217	Basal cell carcinoma
ELME000193	nsp07	P04637	TRG_NES_CRM1_1	hsa05217	Basal cell carcinoma
ELME000276	nsp03	P04637	TRG_NLS_Bipartite_1	hsa05217	Basal cell carcinoma
ELME000063	nsp09	P04637	MOD_CK1_1	hsa05218	Melanoma
ELME000002	nsp14	P04637	MOD_SUMO_for_1	hsa05218	Melanoma
ELME000193	nsp07	P04637	TRG_NES_CRM1_1	hsa05218	Melanoma
ELME000276	nsp03	P04637	TRG_NLS_Bipartite_1	hsa05218	Melanoma
ELME000063	nsp09	P04637	MOD_CK1_1	hsa05219	Bladder cancer
ELME000002	nsp14	P04637	MOD_SUMO_for_1	hsa05219	Bladder cancer
ELME000193	nsp07	P04637	TRG_NES_CRM1_1	hsa05219	Bladder cancer
ELME000276	nsp03	P04637	TRG_NLS_Bipartite_1	hsa05219	Bladder cancer
ELME000063	nsp09	P04637	MOD_CK1_1	hsa05220	Chronic myeloid leukemia
ELME000002	nsp14	P04637	MOD_SUMO_for_1	hsa05220	Chronic myeloid leukemia
ELME000193	nsp07	P04637	TRG_NES_CRM1_1	hsa05220	Chronic myeloid leukemia
ELME000276	nsp03	P04637	TRG_NLS_Bipartite_1	hsa05220	Chronic myeloid leukemia
ELME000063	nsp09	P04637	MOD_CK1_1	hsa05222	Small cell lung cancer
ELME000002	nsp14	P04637	MOD_SUMO_for_1	hsa05222	Small cell lung cancer
ELME000193	nsp07	P04637	TRG_NES_CRM1_1	hsa05222	Small cell lung cancer
ELME000276	nsp03	P04637	TRG_NLS_Bipartite_1	hsa05222	Small cell lung cancer
ELME000063	nsp09	P04637	MOD_CK1_1	hsa05223	Non small cell lung cancer
ELME000002	nsp14	P04637	MOD_SUMO_for_1	hsa05223	Non small cell lung cancer
ELME000193	nsp07	P04637	TRG_NES_CRM1_1	hsa05223	Non small cell lung cancer
ELME000276	nsp03	P04637	TRG_NLS_Bipartite_1	hsa05223	Non small cell lung cancer
ELME000063	nsp09	P04637	MOD_CK1_1	hsa05230	Central carbon metabolism in cancer
ELME000002	nsp14	P04637	MOD_SUMO_for_1	hsa05230	Central carbon metabolism in cancer
ELME000193	nsp07	P04637	TRG_NES_CRM1_1	hsa05230	Central carbon metabolism in cancer
ELME000276	nsp03	P04637	TRG_NLS_Bipartite_1	hsa05230	Central carbon metabolism in cancer
ELME000289	nsp12,N	P05412	DEG_SCF_FBW7_1	hsa04010	MAPK signaling pathway
ELME000289	nsp12,N	P05412	DEG_SCF_FBW7_1	hsa04012	ErbB signaling pathway
ELME000289	nsp12,N	P05412	DEG_SCF_FBW7_1	hsa04024	cAMP signaling pathway
ELME000289	nsp12,N	P05412	DEG_SCF_FBW7_1	hsa04310	Wnt signaling pathway
ELME000289	nsp12,N	P05412	DEG_SCF_FBW7_1	hsa04380	Osteoclast differentiation
ELME000289	nsp12,N	P05412	DEG_SCF_FBW7_1	hsa04510	Focal adhesion
ELME000289	nsp12,N	P05412	DEG_SCF_FBW7_1	hsa04620	Toll like receptor signaling pathway
ELME000289	nsp12,N	P05412	DEG_SCF_FBW7_1	hsa04660	T cell receptor signaling pathway
ELME000289	nsp12,N	P05412	DEG_SCF_FBW7_1	hsa04662	B cell receptor signaling pathway
ELME000289	nsp12,N	P05412	DEG_SCF_FBW7_1	hsa04668	TNF signaling pathway
ELME000289	nsp12,N	P05412	DEG_SCF_FBW7_1	hsa04722	Neurotrophin signaling pathway
ELME000289	nsp12,N	P05412	DEG_SCF_FBW7_1	hsa04912	GnRH signaling pathway
ELME000289	nsp12,N	P05412	DEG_SCF_FBW7_1	hsa04915	Estrogen signaling pathway
ELME000289	nsp12,N	P05412	DEG_SCF_FBW7_1	hsa04921	Oxytocin signaling pathway
ELME000289	nsp12,N	P05412	DEG_SCF_FBW7_1	hsa04932	Non alcoholic fatty liver disease (NAFLD)
ELME000289	nsp12,N	P05412	DEG_SCF_FBW7_1	hsa05030	Cocaine addiction
ELME000289	nsp12,N	P05412	DEG_SCF_FBW7_1	hsa05031	Amphetamine addiction
ELME000289	nsp12,N	P05412	DEG_SCF_FBW7_1	hsa05120	Epithelial cell signaling in Helicobacter pylori infection
ELME000289	nsp12,N	P05412	DEG_SCF_FBW7_1	hsa05132	Salmonella infection
ELME000289	nsp12,N	P05412	DEG_SCF_FBW7_1	hsa05133	Pertussis
ELME000289	nsp12,N	P05412	DEG_SCF_FBW7_1	hsa05140	Leishmaniasis
ELME000289	nsp12,N	P05412	DEG_SCF_FBW7_1	hsa05142	Chagas disease (American trypanosomiasis)
ELME000289	nsp12,N	P05412	DEG_SCF_FBW7_1	hsa05161	Hepatitis B
ELME000289	nsp12,N	P05412	DEG_SCF_FBW7_1	hsa05164	Influenza A
ELME000289	nsp12,N	P05412	DEG_SCF_FBW7_1	hsa05166	HTLV I infection
ELME000289	nsp12,N	P05412	DEG_SCF_FBW7_1	hsa05168	Herpes simplex infection
ELME000289	nsp12,N	P05412	DEG_SCF_FBW7_1	hsa05169	Epstein Barr virus infection
ELME000289	nsp12,N	P05412	DEG_SCF_FBW7_1	hsa05200	Pathways in cancer
ELME000289	nsp12,N	P05412	DEG_SCF_FBW7_1	hsa05203	Viral carcinogenesis
ELME000289	nsp12,N	P05412	DEG_SCF_FBW7_1	hsa05210	Colorectal cancer
ELME000289	nsp12,N	P05412	DEG_SCF_FBW7_1	hsa05211	Renal cell carcinoma
ELME000289	nsp12,N	P05412	DEG_SCF_FBW7_1	hsa05231	Choline metabolism in cancer
ELME000289	nsp12,N	P05412	DEG_SCF_FBW7_1	hsa05321	Inflammatory bowel disease (IBD)
ELME000289	nsp12,N	P05412	DEG_SCF_FBW7_1	hsa05323	Rheumatoid arthritis
ELME000429	nsp09	P06400	MOD_CDK_SPK_2	hsa04110	Cell cycle
ELME000276	nsp03	P06400	TRG_NLS_Bipartite_1	hsa04110	Cell cycle
ELME000429	nsp09	P06400	MOD_CDK_SPK_2	hsa05161	Hepatitis B
ELME000276	nsp03	P06400	TRG_NLS_Bipartite_1	hsa05161	Hepatitis B
ELME000429	nsp09	P06400	MOD_CDK_SPK_2	hsa05166	HTLV I infection
ELME000276	nsp03	P06400	TRG_NLS_Bipartite_1	hsa05166	HTLV I infection
ELME000429	nsp09	P06400	MOD_CDK_SPK_2	hsa05169	Epstein Barr virus infection
ELME000276	nsp03	P06400	TRG_NLS_Bipartite_1	hsa05169	Epstein Barr virus infection
ELME000429	nsp09	P06400	MOD_CDK_SPK_2	hsa05200	Pathways in cancer
ELME000276	nsp03	P06400	TRG_NLS_Bipartite_1	hsa05200	Pathways in cancer
ELME000429	nsp09	P06400	MOD_CDK_SPK_2	hsa05203	Viral carcinogenesis
ELME000276	nsp03	P06400	TRG_NLS_Bipartite_1	hsa05203	Viral carcinogenesis
ELME000429	nsp09	P06400	MOD_CDK_SPK_2	hsa05212	Pancreatic cancer
ELME000276	nsp03	P06400	TRG_NLS_Bipartite_1	hsa05212	Pancreatic cancer
ELME000429	nsp09	P06400	MOD_CDK_SPK_2	hsa05214	Glioma
ELME000276	nsp03	P06400	TRG_NLS_Bipartite_1	hsa05214	Glioma
ELME000429	nsp09	P06400	MOD_CDK_SPK_2	hsa05215	Prostate cancer
ELME000276	nsp03	P06400	TRG_NLS_Bipartite_1	hsa05215	Prostate cancer
ELME000429	nsp09	P06400	MOD_CDK_SPK_2	hsa05218	Melanoma
ELME000276	nsp03	P06400	TRG_NLS_Bipartite_1	hsa05218	Melanoma
ELME000429	nsp09	P06400	MOD_CDK_SPK_2	hsa05219	Bladder cancer
ELME000276	nsp03	P06400	TRG_NLS_Bipartite_1	hsa05219	Bladder cancer
ELME000429	nsp09	P06400	MOD_CDK_SPK_2	hsa05220	Chronic myeloid leukemia
ELME000276	nsp03	P06400	TRG_NLS_Bipartite_1	hsa05220	Chronic myeloid leukemia
ELME000429	nsp09	P06400	MOD_CDK_SPK_2	hsa05222	Small cell lung cancer
ELME000276	nsp03	P06400	TRG_NLS_Bipartite_1	hsa05222	Small cell lung cancer
ELME000429	nsp09	P06400	MOD_CDK_SPK_2	hsa05223	Non small cell lung cancer
ELME000276	nsp03	P06400	TRG_NLS_Bipartite_1	hsa05223	Non small cell lung cancer
ELME000002	nsp14	P06401	MOD_SUMO_for_1	hsa04114	Oocyte meiosis
ELME000002	nsp14	P06401	MOD_SUMO_for_1	hsa04914	Progesterone mediated oocyte maturation
ELME000156	nsp06,nsp12,nsp15,nsp16	P08631	LIG_SH3_4	hsa04062	Chemokine signaling pathway
ELME000156	nsp06,nsp12,nsp15,nsp16	P08631	LIG_SH3_4	hsa04666	Fc gamma R mediated phagocytosis
ELME000474	nsp06	P09619	LIG_SH2_NCK_1	hsa04010	MAPK signaling pathway
ELME000474	nsp06	P09619	LIG_SH2_NCK_1	hsa04014	Ras signaling pathway
ELME000474	nsp06	P09619	LIG_SH2_NCK_1	hsa04015	Rap1 signaling pathway
ELME000474	nsp06	P09619	LIG_SH2_NCK_1	hsa04020	Calcium signaling pathway
ELME000474	nsp06	P09619	LIG_SH2_NCK_1	hsa04060	Cytokine cytokine receptor interaction
ELME000474	nsp06	P09619	LIG_SH2_NCK_1	hsa04151	PI3K Akt signaling pathway
ELME000474	nsp06	P09619	LIG_SH2_NCK_1	hsa04510	Focal adhesion
ELME000474	nsp06	P09619	LIG_SH2_NCK_1	hsa04540	Gap junction
ELME000474	nsp06	P09619	LIG_SH2_NCK_1	hsa04810	Regulation of actin cytoskeleton
ELME000474	nsp06	P09619	LIG_SH2_NCK_1	hsa05166	HTLV I infection
ELME000474	nsp06	P09619	LIG_SH2_NCK_1	hsa05200	Pathways in cancer
ELME000474	nsp06	P09619	LIG_SH2_NCK_1	hsa05206	MicroRNAs in cancer
ELME000474	nsp06	P09619	LIG_SH2_NCK_1	hsa05214	Glioma
ELME000474	nsp06	P09619	LIG_SH2_NCK_1	hsa05215	Prostate cancer
ELME000474	nsp06	P09619	LIG_SH2_NCK_1	hsa05218	Melanoma
ELME000474	nsp06	P09619	LIG_SH2_NCK_1	hsa05230	Central carbon metabolism in cancer
ELME000474	nsp06	P09619	LIG_SH2_NCK_1	hsa05231	Choline metabolism in cancer
ELME000002	nsp14	P10242	MOD_SUMO_for_1	hsa04151	PI3K Akt signaling pathway
ELME000002	nsp14	P10242	MOD_SUMO_for_1	hsa05166	HTLV I infection
ELME000002	nsp14	P12004	MOD_SUMO_for_1	hsa03030	DNA replication
ELME000002	nsp14	P12004	MOD_SUMO_for_1	hsa03410	Base excision repair
ELME000002	nsp14	P12004	MOD_SUMO_for_1	hsa03420	Nucleotide excision repair
ELME000002	nsp14	P12004	MOD_SUMO_for_1	hsa03430	Mismatch repair
ELME000002	nsp14	P12004	MOD_SUMO_for_1	hsa04110	Cell cycle
ELME000002	nsp14	P12004	MOD_SUMO_for_1	hsa05161	Hepatitis B
ELME000002	nsp14	P12004	MOD_SUMO_for_1	hsa05166	HTLV I infection
ELME000103	nsp08	P12644	CLV_PCSK_PC7_1	hsa04340	Hedgehog signaling pathway
ELME000103	nsp08	P12644	CLV_PCSK_PC7_1	hsa04350	TGF beta signaling pathway
ELME000103	nsp08	P12644	CLV_PCSK_PC7_1	hsa04390	Hippo signaling pathway
ELME000103	nsp08	P12644	CLV_PCSK_PC7_1	hsa04550	Signaling pathways regulating pluripotency of stem cells
ELME000103	nsp08	P12644	CLV_PCSK_PC7_1	hsa04919	Thyroid hormone signaling pathway
ELME000103	nsp08	P12644	CLV_PCSK_PC7_1	hsa05200	Pathways in cancer
ELME000103	nsp08	P12644	CLV_PCSK_PC7_1	hsa05217	Basal cell carcinoma
ELME000156	nsp06,nsp12,nsp15,nsp16	P12931	LIG_SH3_4	hsa04012	ErbB signaling pathway
ELME000156	nsp06,nsp12,nsp15,nsp16	P12931	LIG_SH3_4	hsa04015	Rap1 signaling pathway
ELME000156	nsp06,nsp12,nsp15,nsp16	P12931	LIG_SH3_4	hsa04062	Chemokine signaling pathway
ELME000156	nsp06,nsp12,nsp15,nsp16	P12931	LIG_SH3_4	hsa04144	Endocytosis
ELME000156	nsp06,nsp12,nsp15,nsp16	P12931	LIG_SH3_4	hsa04370	VEGF signaling pathway
ELME000156	nsp06,nsp12,nsp15,nsp16	P12931	LIG_SH3_4	hsa04510	Focal adhesion
ELME000156	nsp06,nsp12,nsp15,nsp16	P12931	LIG_SH3_4	hsa04520	Adherens junction
ELME000156	nsp06,nsp12,nsp15,nsp16	P12931	LIG_SH3_4	hsa04530	Tight junction
ELME000156	nsp06,nsp12,nsp15,nsp16	P12931	LIG_SH3_4	hsa04540	Gap junction
ELME000156	nsp06,nsp12,nsp15,nsp16	P12931	LIG_SH3_4	hsa04611	Platelet activation
ELME000156	nsp06,nsp12,nsp15,nsp16	P12931	LIG_SH3_4	hsa04727	GABAergic synapse
ELME000156	nsp06,nsp12,nsp15,nsp16	P12931	LIG_SH3_4	hsa04750	Inflammatory mediator regulation of TRP channels
ELME000156	nsp06,nsp12,nsp15,nsp16	P12931	LIG_SH3_4	hsa04810	Regulation of actin cytoskeleton
ELME000156	nsp06,nsp12,nsp15,nsp16	P12931	LIG_SH3_4	hsa04912	GnRH signaling pathway
ELME000156	nsp06,nsp12,nsp15,nsp16	P12931	LIG_SH3_4	hsa04915	Estrogen signaling pathway
ELME000156	nsp06,nsp12,nsp15,nsp16	P12931	LIG_SH3_4	hsa04917	Prolactin signaling pathway
ELME000156	nsp06,nsp12,nsp15,nsp16	P12931	LIG_SH3_4	hsa04919	Thyroid hormone signaling pathway
ELME000156	nsp06,nsp12,nsp15,nsp16	P12931	LIG_SH3_4	hsa04921	Oxytocin signaling pathway
ELME000156	nsp06,nsp12,nsp15,nsp16	P12931	LIG_SH3_4	hsa05100	Bacterial invasion of epithelial cells
ELME000156	nsp06,nsp12,nsp15,nsp16	P12931	LIG_SH3_4	hsa05120	Epithelial cell signaling in Helicobacter pylori infection
ELME000156	nsp06,nsp12,nsp15,nsp16	P12931	LIG_SH3_4	hsa05131	Shigellosis
ELME000156	nsp06,nsp12,nsp15,nsp16	P12931	LIG_SH3_4	hsa05152	Tuberculosis
ELME000156	nsp06,nsp12,nsp15,nsp16	P12931	LIG_SH3_4	hsa05161	Hepatitis B
ELME000156	nsp06,nsp12,nsp15,nsp16	P12931	LIG_SH3_4	hsa05203	Viral carcinogenesis
ELME000156	nsp06,nsp12,nsp15,nsp16	P12931	LIG_SH3_4	hsa05205	Proteoglycans in cancer
ELME000156	nsp06,nsp12,nsp15,nsp16	P12931	LIG_SH3_4	hsa05219	Bladder cancer
ELME000320	nsp03	P13010	DOC_PIKK_1	hsa03450	Non homologous end joining
ELME000289	nsp12,N	P13051	DEG_SCF_FBW7_1	hsa03410	Base excision repair
ELME000289	nsp12,N	P13051	DEG_SCF_FBW7_1	hsa05340	Primary immunodeficiency
ELME000417	nsp07,nsp09	P13569	LIG_14-3-3_CanoR_1	hsa02010	ABC transporters
ELME000417	nsp07,nsp09	P13569	LIG_14-3-3_CanoR_1	hsa04024	cAMP signaling pathway
ELME000417	nsp07,nsp09	P13569	LIG_14-3-3_CanoR_1	hsa04152	AMPK signaling pathway
ELME000417	nsp07,nsp09	P13569	LIG_14-3-3_CanoR_1	hsa04971	Gastric acid secretion
ELME000417	nsp07,nsp09	P13569	LIG_14-3-3_CanoR_1	hsa04972	Pancreatic secretion
ELME000417	nsp07,nsp09	P13569	LIG_14-3-3_CanoR_1	hsa04976	Bile secretion
ELME000417	nsp07,nsp09	P13569	LIG_14-3-3_CanoR_1	hsa05110	Vibrio cholerae infection
ELME000002	nsp14	P17676	MOD_SUMO_for_1	hsa04668	TNF signaling pathway
ELME000002	nsp14	P17676	MOD_SUMO_for_1	hsa05152	Tuberculosis
ELME000002	nsp14	P17676	MOD_SUMO_for_1	hsa05202	Transcriptional misregulation in cancer
ELME000234	nsp02	P19419	DOC_MAPK_FxFP_2	hsa04010	MAPK signaling pathway
ELME000234	nsp02	P19419	DOC_MAPK_FxFP_2	hsa04012	ErbB signaling pathway
ELME000234	nsp02	P19419	DOC_MAPK_FxFP_2	hsa04014	Ras signaling pathway
ELME000234	nsp02	P19419	DOC_MAPK_FxFP_2	hsa04510	Focal adhesion
ELME000234	nsp02	P19419	DOC_MAPK_FxFP_2	hsa04910	Insulin signaling pathway
ELME000234	nsp02	P19419	DOC_MAPK_FxFP_2	hsa04912	GnRH signaling pathway
ELME000234	nsp02	P19419	DOC_MAPK_FxFP_2	hsa04921	Oxytocin signaling pathway
ELME000234	nsp02	P19419	DOC_MAPK_FxFP_2	hsa05020	Prion diseases
ELME000234	nsp02	P19419	DOC_MAPK_FxFP_2	hsa05140	Leishmaniasis
ELME000234	nsp02	P19419	DOC_MAPK_FxFP_2	hsa05161	Hepatitis B
ELME000234	nsp02	P19419	DOC_MAPK_FxFP_2	hsa05166	HTLV I infection
ELME000234	nsp02	P19419	DOC_MAPK_FxFP_2	hsa05205	Proteoglycans in cancer
ELME000234	nsp02	P19419	DOC_MAPK_FxFP_2	hsa05213	Endometrial cancer
ELME000278	nsp08	P19838	TRG_NLS_MonoExtC_3	hsa04010	MAPK signaling pathway
ELME000278	nsp08	P19838	TRG_NLS_MonoExtC_3	hsa04014	Ras signaling pathway
ELME000278	nsp08	P19838	TRG_NLS_MonoExtC_3	hsa04024	cAMP signaling pathway
ELME000278	nsp08	P19838	TRG_NLS_MonoExtC_3	hsa04062	Chemokine signaling pathway
ELME000278	nsp08	P19838	TRG_NLS_MonoExtC_3	hsa04064	NF kappa B signaling pathway
ELME000278	nsp08	P19838	TRG_NLS_MonoExtC_3	hsa04066	HIF 1 signaling pathway
ELME000278	nsp08	P19838	TRG_NLS_MonoExtC_3	hsa04071	Sphingolipid signaling pathway
ELME000278	nsp08	P19838	TRG_NLS_MonoExtC_3	hsa04151	PI3K Akt signaling pathway
ELME000278	nsp08	P19838	TRG_NLS_MonoExtC_3	hsa04210	Apoptosis
ELME000278	nsp08	P19838	TRG_NLS_MonoExtC_3	hsa04380	Osteoclast differentiation
ELME000278	nsp08	P19838	TRG_NLS_MonoExtC_3	hsa04620	Toll like receptor signaling pathway
ELME000278	nsp08	P19838	TRG_NLS_MonoExtC_3	hsa04621	NOD like receptor signaling pathway
ELME000278	nsp08	P19838	TRG_NLS_MonoExtC_3	hsa04622	RIG I like receptor signaling pathway
ELME000278	nsp08	P19838	TRG_NLS_MonoExtC_3	hsa04623	Cytosolic DNA sensing pathway
ELME000278	nsp08	P19838	TRG_NLS_MonoExtC_3	hsa04660	T cell receptor signaling pathway
ELME000278	nsp08	P19838	TRG_NLS_MonoExtC_3	hsa04662	B cell receptor signaling pathway
ELME000278	nsp08	P19838	TRG_NLS_MonoExtC_3	hsa04668	TNF signaling pathway
ELME000278	nsp08	P19838	TRG_NLS_MonoExtC_3	hsa04722	Neurotrophin signaling pathway
ELME000278	nsp08	P19838	TRG_NLS_MonoExtC_3	hsa04917	Prolactin signaling pathway
ELME000278	nsp08	P19838	TRG_NLS_MonoExtC_3	hsa04920	Adipocytokine signaling pathway
ELME000278	nsp08	P19838	TRG_NLS_MonoExtC_3	hsa04932	Non alcoholic fatty liver disease (NAFLD)
ELME000278	nsp08	P19838	TRG_NLS_MonoExtC_3	hsa05030	Cocaine addiction
ELME000278	nsp08	P19838	TRG_NLS_MonoExtC_3	hsa05120	Epithelial cell signaling in Helicobacter pylori infection
ELME000278	nsp08	P19838	TRG_NLS_MonoExtC_3	hsa05131	Shigellosis
ELME000278	nsp08	P19838	TRG_NLS_MonoExtC_3	hsa05132	Salmonella infection
ELME000278	nsp08	P19838	TRG_NLS_MonoExtC_3	hsa05133	Pertussis
ELME000278	nsp08	P19838	TRG_NLS_MonoExtC_3	hsa05134	Legionellosis
ELME000278	nsp08	P19838	TRG_NLS_MonoExtC_3	hsa05140	Leishmaniasis
ELME000278	nsp08	P19838	TRG_NLS_MonoExtC_3	hsa05142	Chagas disease (American trypanosomiasis)
ELME000278	nsp08	P19838	TRG_NLS_MonoExtC_3	hsa05145	Toxoplasmosis
ELME000278	nsp08	P19838	TRG_NLS_MonoExtC_3	hsa05146	Amoebiasis
ELME000278	nsp08	P19838	TRG_NLS_MonoExtC_3	hsa05152	Tuberculosis
ELME000278	nsp08	P19838	TRG_NLS_MonoExtC_3	hsa05160	Hepatitis C
ELME000278	nsp08	P19838	TRG_NLS_MonoExtC_3	hsa05161	Hepatitis B
ELME000278	nsp08	P19838	TRG_NLS_MonoExtC_3	hsa05162	Measles
ELME000278	nsp08	P19838	TRG_NLS_MonoExtC_3	hsa05164	Influenza A
ELME000278	nsp08	P19838	TRG_NLS_MonoExtC_3	hsa05166	HTLV I infection
ELME000278	nsp08	P19838	TRG_NLS_MonoExtC_3	hsa05168	Herpes simplex infection
ELME000278	nsp08	P19838	TRG_NLS_MonoExtC_3	hsa05169	Epstein Barr virus infection
ELME000278	nsp08	P19838	TRG_NLS_MonoExtC_3	hsa05200	Pathways in cancer
ELME000278	nsp08	P19838	TRG_NLS_MonoExtC_3	hsa05202	Transcriptional misregulation in cancer
ELME000278	nsp08	P19838	TRG_NLS_MonoExtC_3	hsa05203	Viral carcinogenesis
ELME000278	nsp08	P19838	TRG_NLS_MonoExtC_3	hsa05206	MicroRNAs in cancer
ELME000278	nsp08	P19838	TRG_NLS_MonoExtC_3	hsa05212	Pancreatic cancer
ELME000278	nsp08	P19838	TRG_NLS_MonoExtC_3	hsa05215	Prostate cancer
ELME000278	nsp08	P19838	TRG_NLS_MonoExtC_3	hsa05220	Chronic myeloid leukemia
ELME000278	nsp08	P19838	TRG_NLS_MonoExtC_3	hsa05221	Acute myeloid leukemia
ELME000278	nsp08	P19838	TRG_NLS_MonoExtC_3	hsa05222	Small cell lung cancer
ELME000278	nsp08	P19838	TRG_NLS_MonoExtC_3	hsa05321	Inflammatory bowel disease (IBD)
ELME000058	nsp13	P21817	LIG_EVH1_2	hsa04020	Calcium signaling pathway
ELME000058	nsp13	P21817	LIG_EVH1_2	hsa04713	Circadian entrainment
ELME000058	nsp13	P21817	LIG_EVH1_2	hsa04730	Long term depression
ELME000058	nsp13	P21817	LIG_EVH1_2	hsa04921	Oxytocin signaling pathway
ELME000234	nsp02	P23396	DOC_MAPK_FxFP_2	hsa03010	Ribosome
ELME000002	nsp14	P23497	MOD_SUMO_for_1	hsa05168	Herpes simplex infection
ELME000002	nsp14	P23497	MOD_SUMO_for_1	hsa05203	Viral carcinogenesis
ELME000289	nsp12,N	P24864	DEG_SCF_FBW7_1	hsa04110	Cell cycle
ELME000289	nsp12,N	P24864	DEG_SCF_FBW7_1	hsa04114	Oocyte meiosis
ELME000289	nsp12,N	P24864	DEG_SCF_FBW7_1	hsa04115	p53 signaling pathway
ELME000289	nsp12,N	P24864	DEG_SCF_FBW7_1	hsa04151	PI3K Akt signaling pathway
ELME000289	nsp12,N	P24864	DEG_SCF_FBW7_1	hsa05161	Hepatitis B
ELME000289	nsp12,N	P24864	DEG_SCF_FBW7_1	hsa05162	Measles
ELME000289	nsp12,N	P24864	DEG_SCF_FBW7_1	hsa05200	Pathways in cancer
ELME000289	nsp12,N	P24864	DEG_SCF_FBW7_1	hsa05203	Viral carcinogenesis
ELME000289	nsp12,N	P24864	DEG_SCF_FBW7_1	hsa05206	MicroRNAs in cancer
ELME000289	nsp12,N	P24864	DEG_SCF_FBW7_1	hsa05215	Prostate cancer
ELME000289	nsp12,N	P24864	DEG_SCF_FBW7_1	hsa05222	Small cell lung cancer
ELME000063	nsp09	P25054	MOD_CK1_1	hsa04310	Wnt signaling pathway
ELME000193	nsp07	P25054	TRG_NES_CRM1_1	hsa04310	Wnt signaling pathway
ELME000278	nsp08	P25054	TRG_NLS_MonoExtC_3	hsa04310	Wnt signaling pathway
ELME000063	nsp09	P25054	MOD_CK1_1	hsa04390	Hippo signaling pathway
ELME000193	nsp07	P25054	TRG_NES_CRM1_1	hsa04390	Hippo signaling pathway
ELME000278	nsp08	P25054	TRG_NLS_MonoExtC_3	hsa04390	Hippo signaling pathway
ELME000063	nsp09	P25054	MOD_CK1_1	hsa04550	Signaling pathways regulating pluripotency of stem cells
ELME000193	nsp07	P25054	TRG_NES_CRM1_1	hsa04550	Signaling pathways regulating pluripotency of stem cells
ELME000278	nsp08	P25054	TRG_NLS_MonoExtC_3	hsa04550	Signaling pathways regulating pluripotency of stem cells
ELME000063	nsp09	P25054	MOD_CK1_1	hsa04810	Regulation of actin cytoskeleton
ELME000193	nsp07	P25054	TRG_NES_CRM1_1	hsa04810	Regulation of actin cytoskeleton
ELME000278	nsp08	P25054	TRG_NLS_MonoExtC_3	hsa04810	Regulation of actin cytoskeleton
ELME000063	nsp09	P25054	MOD_CK1_1	hsa05166	HTLV I infection
ELME000193	nsp07	P25054	TRG_NES_CRM1_1	hsa05166	HTLV I infection
ELME000278	nsp08	P25054	TRG_NLS_MonoExtC_3	hsa05166	HTLV I infection
ELME000063	nsp09	P25054	MOD_CK1_1	hsa05200	Pathways in cancer
ELME000193	nsp07	P25054	TRG_NES_CRM1_1	hsa05200	Pathways in cancer
ELME000278	nsp08	P25054	TRG_NLS_MonoExtC_3	hsa05200	Pathways in cancer
ELME000063	nsp09	P25054	MOD_CK1_1	hsa05206	MicroRNAs in cancer
ELME000193	nsp07	P25054	TRG_NES_CRM1_1	hsa05206	MicroRNAs in cancer
ELME000278	nsp08	P25054	TRG_NLS_MonoExtC_3	hsa05206	MicroRNAs in cancer
ELME000063	nsp09	P25054	MOD_CK1_1	hsa05210	Colorectal cancer
ELME000193	nsp07	P25054	TRG_NES_CRM1_1	hsa05210	Colorectal cancer
ELME000278	nsp08	P25054	TRG_NLS_MonoExtC_3	hsa05210	Colorectal cancer
ELME000063	nsp09	P25054	MOD_CK1_1	hsa05213	Endometrial cancer
ELME000193	nsp07	P25054	TRG_NES_CRM1_1	hsa05213	Endometrial cancer
ELME000278	nsp08	P25054	TRG_NLS_MonoExtC_3	hsa05213	Endometrial cancer
ELME000063	nsp09	P25054	MOD_CK1_1	hsa05217	Basal cell carcinoma
ELME000193	nsp07	P25054	TRG_NES_CRM1_1	hsa05217	Basal cell carcinoma
ELME000278	nsp08	P25054	TRG_NLS_MonoExtC_3	hsa05217	Basal cell carcinoma
ELME000133	nsp16	P25942	LIG_TRAF6	hsa04060	Cytokine cytokine receptor interaction
ELME000133	nsp16	P25942	LIG_TRAF6	hsa04064	NF kappa B signaling pathway
ELME000133	nsp16	P25942	LIG_TRAF6	hsa04514	Cell adhesion molecules (CAMs)
ELME000133	nsp16	P25942	LIG_TRAF6	hsa04620	Toll like receptor signaling pathway
ELME000133	nsp16	P25942	LIG_TRAF6	hsa04672	Intestinal immune network for IgA production
ELME000133	nsp16	P25942	LIG_TRAF6	hsa05144	Malaria
ELME000133	nsp16	P25942	LIG_TRAF6	hsa05145	Toxoplasmosis
ELME000133	nsp16	P25942	LIG_TRAF6	hsa05166	HTLV I infection
ELME000133	nsp16	P25942	LIG_TRAF6	hsa05169	Epstein Barr virus infection
ELME000133	nsp16	P25942	LIG_TRAF6	hsa05202	Transcriptional misregulation in cancer
ELME000133	nsp16	P25942	LIG_TRAF6	hsa05310	Asthma
ELME000133	nsp16	P25942	LIG_TRAF6	hsa05320	Autoimmune thyroid disease
ELME000133	nsp16	P25942	LIG_TRAF6	hsa05322	Systemic lupus erythematosus
ELME000133	nsp16	P25942	LIG_TRAF6	hsa05330	Allograft rejection
ELME000133	nsp16	P25942	LIG_TRAF6	hsa05340	Primary immunodeficiency
ELME000133	nsp16	P25942	LIG_TRAF6	hsa05416	Viral myocarditis
ELME000429	nsp09	P26358	MOD_CDK_SPK_2	hsa00270	Cysteine and methionine metabolism
ELME000429	nsp09	P26358	MOD_CDK_SPK_2	hsa01100	Metabolic pathways
ELME000429	nsp09	P26358	MOD_CDK_SPK_2	hsa05206	MicroRNAs in cancer
ELME000002	nsp14	P27540	MOD_SUMO_for_1	hsa04066	HIF 1 signaling pathway
ELME000002	nsp14	P27540	MOD_SUMO_for_1	hsa05200	Pathways in cancer
ELME000002	nsp14	P27540	MOD_SUMO_for_1	hsa05204	Chemical carcinogenesis
ELME000002	nsp14	P27540	MOD_SUMO_for_1	hsa05211	Renal cell carcinoma
ELME000234	nsp02	P28324	DOC_MAPK_FxFP_2	hsa04010	MAPK signaling pathway
ELME000234	nsp02	P28324	DOC_MAPK_FxFP_2	hsa05166	HTLV I infection
ELME000234	nsp02	P28324	DOC_MAPK_FxFP_2	hsa05202	Transcriptional misregulation in cancer
ELME000234	nsp02	P28562	DOC_MAPK_FxFP_2	hsa04010	MAPK signaling pathway
ELME000234	nsp02	P28562	DOC_MAPK_FxFP_2	hsa04726	Serotonergic synapse
ELME000002	nsp14	P29590	MOD_SUMO_for_1	hsa04120	Ubiquitin mediated proteolysis
ELME000002	nsp14	P29590	MOD_SUMO_for_1	hsa04144	Endocytosis
ELME000002	nsp14	P29590	MOD_SUMO_for_1	hsa05164	Influenza A
ELME000002	nsp14	P29590	MOD_SUMO_for_1	hsa05168	Herpes simplex infection
ELME000002	nsp14	P29590	MOD_SUMO_for_1	hsa05200	Pathways in cancer
ELME000002	nsp14	P29590	MOD_SUMO_for_1	hsa05202	Transcriptional misregulation in cancer
ELME000002	nsp14	P29590	MOD_SUMO_for_1	hsa05221	Acute myeloid leukemia
ELME000063	nsp09	P30304	MOD_CK1_1	hsa04110	Cell cycle
ELME000063	nsp09	P30304	MOD_CK1_1	hsa04914	Progesterone mediated oocyte maturation
ELME000063	nsp09	P30304	MOD_CK1_1	hsa05206	MicroRNAs in cancer
ELME000193	nsp07	P30307	TRG_NES_CRM1_1	hsa04110	Cell cycle
ELME000193	nsp07	P30307	TRG_NES_CRM1_1	hsa04114	Oocyte meiosis
ELME000193	nsp07	P30307	TRG_NES_CRM1_1	hsa04914	Progesterone mediated oocyte maturation
ELME000193	nsp07	P30307	TRG_NES_CRM1_1	hsa05206	MicroRNAs in cancer
ELME000417	nsp07,nsp09	P32418	LIG_14-3-3_CanoR_1	hsa04020	Calcium signaling pathway
ELME000417	nsp07,nsp09	P32418	LIG_14-3-3_CanoR_1	hsa04022	cGMP PKG signaling pathway
ELME000417	nsp07,nsp09	P32418	LIG_14-3-3_CanoR_1	hsa04260	Cardiac muscle contraction
ELME000417	nsp07,nsp09	P32418	LIG_14-3-3_CanoR_1	hsa04261	Adrenergic signaling in cardiomyocytes
ELME000417	nsp07,nsp09	P32418	LIG_14-3-3_CanoR_1	hsa04961	Endocrine and other factor regulated calcium reabsorption
ELME000417	nsp07,nsp09	P32418	LIG_14-3-3_CanoR_1	hsa04974	Protein digestion and absorption
ELME000417	nsp07,nsp09	P32418	LIG_14-3-3_CanoR_1	hsa04978	Mineral absorption
ELME000417	nsp07,nsp09	P32418	LIG_14-3-3_CanoR_1	hsa05410	Hypertrophic cardiomyopathy (HCM)
ELME000417	nsp07,nsp09	P32418	LIG_14-3-3_CanoR_1	hsa05412	Arrhythmogenic right ventricular cardiomyopathy (ARVC)
ELME000417	nsp07,nsp09	P32418	LIG_14-3-3_CanoR_1	hsa05414	Dilated cardiomyopathy
ELME000289	nsp12,N	P36956	DEG_SCF_FBW7_1	hsa04152	AMPK signaling pathway
ELME000289	nsp12,N	P36956	DEG_SCF_FBW7_1	hsa04910	Insulin signaling pathway
ELME000289	nsp12,N	P36956	DEG_SCF_FBW7_1	hsa04932	Non alcoholic fatty liver disease (NAFLD)
ELME000002	nsp14	P37231	MOD_SUMO_for_1	hsa03320	PPAR signaling pathway
ELME000002	nsp14	P37231	MOD_SUMO_for_1	hsa04152	AMPK signaling pathway
ELME000002	nsp14	P37231	MOD_SUMO_for_1	hsa04380	Osteoclast differentiation
ELME000002	nsp14	P37231	MOD_SUMO_for_1	hsa05016	Huntington's disease
ELME000002	nsp14	P37231	MOD_SUMO_for_1	hsa05200	Pathways in cancer
ELME000002	nsp14	P37231	MOD_SUMO_for_1	hsa05202	Transcriptional misregulation in cancer
ELME000002	nsp14	P37231	MOD_SUMO_for_1	hsa05216	Thyroid cancer
ELME000098	nsp03	P37275	LIG_CtBP_PxDLS_1	hsa05202	Transcriptional misregulation in cancer
ELME000098	nsp03	P37275	LIG_CtBP_PxDLS_1	hsa05206	MicroRNAs in cancer
ELME000278	nsp08	P38398	TRG_NLS_MonoExtC_3	hsa03460	Fanconi anemia pathway
ELME000278	nsp08	P38398	TRG_NLS_MonoExtC_3	hsa04120	Ubiquitin mediated proteolysis
ELME000278	nsp08	P38398	TRG_NLS_MonoExtC_3	hsa04151	PI3K Akt signaling pathway
ELME000278	nsp08	P38398	TRG_NLS_MonoExtC_3	hsa05206	MicroRNAs in cancer
ELME000276	nsp03	P38936	TRG_NLS_Bipartite_1	hsa04012	ErbB signaling pathway
ELME000276	nsp03	P38936	TRG_NLS_Bipartite_1	hsa04066	HIF 1 signaling pathway
ELME000276	nsp03	P38936	TRG_NLS_Bipartite_1	hsa04068	FoxO signaling pathway
ELME000276	nsp03	P38936	TRG_NLS_Bipartite_1	hsa04110	Cell cycle
ELME000276	nsp03	P38936	TRG_NLS_Bipartite_1	hsa04115	p53 signaling pathway
ELME000276	nsp03	P38936	TRG_NLS_Bipartite_1	hsa04151	PI3K Akt signaling pathway
ELME000276	nsp03	P38936	TRG_NLS_Bipartite_1	hsa04921	Oxytocin signaling pathway
ELME000276	nsp03	P38936	TRG_NLS_Bipartite_1	hsa05160	Hepatitis C
ELME000276	nsp03	P38936	TRG_NLS_Bipartite_1	hsa05161	Hepatitis B
ELME000276	nsp03	P38936	TRG_NLS_Bipartite_1	hsa05166	HTLV I infection
ELME000276	nsp03	P38936	TRG_NLS_Bipartite_1	hsa05169	Epstein Barr virus infection
ELME000276	nsp03	P38936	TRG_NLS_Bipartite_1	hsa05200	Pathways in cancer
ELME000276	nsp03	P38936	TRG_NLS_Bipartite_1	hsa05202	Transcriptional misregulation in cancer
ELME000276	nsp03	P38936	TRG_NLS_Bipartite_1	hsa05203	Viral carcinogenesis
ELME000276	nsp03	P38936	TRG_NLS_Bipartite_1	hsa05205	Proteoglycans in cancer
ELME000276	nsp03	P38936	TRG_NLS_Bipartite_1	hsa05206	MicroRNAs in cancer
ELME000276	nsp03	P38936	TRG_NLS_Bipartite_1	hsa05214	Glioma
ELME000276	nsp03	P38936	TRG_NLS_Bipartite_1	hsa05215	Prostate cancer
ELME000276	nsp03	P38936	TRG_NLS_Bipartite_1	hsa05218	Melanoma
ELME000276	nsp03	P38936	TRG_NLS_Bipartite_1	hsa05219	Bladder cancer
ELME000276	nsp03	P38936	TRG_NLS_Bipartite_1	hsa05220	Chronic myeloid leukemia
ELME000441	N	P42768	LIG_GBD_Chelix_1	hsa04062	Chemokine signaling pathway
ELME000441	N	P42768	LIG_GBD_Chelix_1	hsa04144	Endocytosis
ELME000441	N	P42768	LIG_GBD_Chelix_1	hsa04520	Adherens junction
ELME000441	N	P42768	LIG_GBD_Chelix_1	hsa04666	Fc gamma R mediated phagocytosis
ELME000441	N	P42768	LIG_GBD_Chelix_1	hsa04810	Regulation of actin cytoskeleton
ELME000441	N	P42768	LIG_GBD_Chelix_1	hsa05100	Bacterial invasion of epithelial cells
ELME000441	N	P42768	LIG_GBD_Chelix_1	hsa05130	Pathogenic Escherichia coli infection
ELME000441	N	P42768	LIG_GBD_Chelix_1	hsa05131	Shigellosis
ELME000441	N	P42768	LIG_GBD_Chelix_1	hsa05132	Salmonella infection
ELME000441	N	P42768	LIG_GBD_Chelix_1	hsa05231	Choline metabolism in cancer
ELME000433	nsp15	P43146	DOC_MAPK_DCC_7	hsa04360	Axon guidance
ELME000433	nsp15	P43146	DOC_MAPK_DCC_7	hsa05200	Pathways in cancer
ELME000433	nsp15	P43146	DOC_MAPK_DCC_7	hsa05210	Colorectal cancer
ELME000417	nsp07,nsp09	P46937	LIG_14-3-3_CanoR_1	hsa04390	Hippo signaling pathway
ELME000411	nsp14	P49137	DOC_MAPK_RevD_3	hsa04010	MAPK signaling pathway
ELME000193	nsp07	P49137	TRG_NES_CRM1_1	hsa04010	MAPK signaling pathway
ELME000411	nsp14	P49137	DOC_MAPK_RevD_3	hsa04370	VEGF signaling pathway
ELME000193	nsp07	P49137	TRG_NES_CRM1_1	hsa04370	VEGF signaling pathway
ELME000411	nsp14	P49137	DOC_MAPK_RevD_3	hsa04722	Neurotrophin signaling pathway
ELME000193	nsp07	P49137	TRG_NES_CRM1_1	hsa04722	Neurotrophin signaling pathway
ELME000411	nsp14	P49137	DOC_MAPK_RevD_3	hsa05203	Viral carcinogenesis
ELME000193	nsp07	P49137	TRG_NES_CRM1_1	hsa05203	Viral carcinogenesis
ELME000047	nsp01	P49418	LIG_Clathr_ClatBox_1	hsa04144	Endocytosis
ELME000047	nsp01	P49418	LIG_Clathr_ClatBox_1	hsa04666	Fc gamma R mediated phagocytosis
ELME000002	nsp14	P49715	MOD_SUMO_for_1	hsa04932	Non alcoholic fatty liver disease (NAFLD)
ELME000002	nsp14	P49715	MOD_SUMO_for_1	hsa05200	Pathways in cancer
ELME000002	nsp14	P49715	MOD_SUMO_for_1	hsa05202	Transcriptional misregulation in cancer
ELME000002	nsp14	P49715	MOD_SUMO_for_1	hsa05221	Acute myeloid leukemia
ELME000303	nsp05	P50616	LIG_PAM2_1	hsa03018	RNA degradation
ELME000133	nsp16	P51617	LIG_TRAF6	hsa04064	NF kappa B signaling pathway
ELME000133	nsp16	P51617	LIG_TRAF6	hsa04210	Apoptosis
ELME000133	nsp16	P51617	LIG_TRAF6	hsa04620	Toll like receptor signaling pathway
ELME000133	nsp16	P51617	LIG_TRAF6	hsa04722	Neurotrophin signaling pathway
ELME000133	nsp16	P51617	LIG_TRAF6	hsa05133	Pertussis
ELME000133	nsp16	P51617	LIG_TRAF6	hsa05140	Leishmaniasis
ELME000133	nsp16	P51617	LIG_TRAF6	hsa05142	Chagas disease (American trypanosomiasis)
ELME000133	nsp16	P51617	LIG_TRAF6	hsa05145	Toxoplasmosis
ELME000133	nsp16	P51617	LIG_TRAF6	hsa05152	Tuberculosis
ELME000133	nsp16	P51617	LIG_TRAF6	hsa05162	Measles
ELME000133	nsp16	P51617	LIG_TRAF6	hsa05169	Epstein Barr virus infection
ELME000460	N	P54132	LIG_MLH1_MIPbox_1	hsa03440	Homologous recombination
ELME000460	N	P54132	LIG_MLH1_MIPbox_1	hsa03460	Fanconi anemia pathway
ELME000429	nsp09	P55211	MOD_CDK_SPK_2	hsa04115	p53 signaling pathway
ELME000429	nsp09	P55211	MOD_CDK_SPK_2	hsa04151	PI3K Akt signaling pathway
ELME000429	nsp09	P55211	MOD_CDK_SPK_2	hsa04210	Apoptosis
ELME000429	nsp09	P55211	MOD_CDK_SPK_2	hsa04370	VEGF signaling pathway
ELME000429	nsp09	P55211	MOD_CDK_SPK_2	hsa04919	Thyroid hormone signaling pathway
ELME000429	nsp09	P55211	MOD_CDK_SPK_2	hsa05010	Alzheimer's disease
ELME000429	nsp09	P55211	MOD_CDK_SPK_2	hsa05012	Parkinson's disease
ELME000429	nsp09	P55211	MOD_CDK_SPK_2	hsa05014	Amyotrophic lateral sclerosis (ALS)
ELME000429	nsp09	P55211	MOD_CDK_SPK_2	hsa05016	Huntington's disease
ELME000429	nsp09	P55211	MOD_CDK_SPK_2	hsa05134	Legionellosis
ELME000429	nsp09	P55211	MOD_CDK_SPK_2	hsa05145	Toxoplasmosis
ELME000429	nsp09	P55211	MOD_CDK_SPK_2	hsa05152	Tuberculosis
ELME000429	nsp09	P55211	MOD_CDK_SPK_2	hsa05161	Hepatitis B
ELME000429	nsp09	P55211	MOD_CDK_SPK_2	hsa05164	Influenza A
ELME000429	nsp09	P55211	MOD_CDK_SPK_2	hsa05200	Pathways in cancer
ELME000429	nsp09	P55211	MOD_CDK_SPK_2	hsa05210	Colorectal cancer
ELME000429	nsp09	P55211	MOD_CDK_SPK_2	hsa05212	Pancreatic cancer
ELME000429	nsp09	P55211	MOD_CDK_SPK_2	hsa05213	Endometrial cancer
ELME000429	nsp09	P55211	MOD_CDK_SPK_2	hsa05215	Prostate cancer
ELME000429	nsp09	P55211	MOD_CDK_SPK_2	hsa05222	Small cell lung cancer
ELME000429	nsp09	P55211	MOD_CDK_SPK_2	hsa05223	Non small cell lung cancer
ELME000429	nsp09	P55211	MOD_CDK_SPK_2	hsa05416	Viral myocarditis
ELME000002	nsp14	P55854	MOD_SUMO_for_1	hsa03013	RNA transport
ELME000417	nsp07,nsp09	P56524	LIG_14-3-3_CanoR_1	hsa05034	Alcoholism
ELME000098	nsp03	P56524	LIG_CtBP_PxDLS_1	hsa05034	Alcoholism
ELME000002	nsp14	P56524	MOD_SUMO_for_1	hsa05034	Alcoholism
ELME000417	nsp07,nsp09	P56524	LIG_14-3-3_CanoR_1	hsa05169	Epstein Barr virus infection
ELME000098	nsp03	P56524	LIG_CtBP_PxDLS_1	hsa05169	Epstein Barr virus infection
ELME000002	nsp14	P56524	MOD_SUMO_for_1	hsa05169	Epstein Barr virus infection
ELME000417	nsp07,nsp09	P56524	LIG_14-3-3_CanoR_1	hsa05203	Viral carcinogenesis
ELME000098	nsp03	P56524	LIG_CtBP_PxDLS_1	hsa05203	Viral carcinogenesis
ELME000002	nsp14	P56524	MOD_SUMO_for_1	hsa05203	Viral carcinogenesis
ELME000417	nsp07,nsp09	P56524	LIG_14-3-3_CanoR_1	hsa05206	MicroRNAs in cancer
ELME000098	nsp03	P56524	LIG_CtBP_PxDLS_1	hsa05206	MicroRNAs in cancer
ELME000002	nsp14	P56524	MOD_SUMO_for_1	hsa05206	MicroRNAs in cancer
ELME000098	nsp03	P57682	LIG_CtBP_PxDLS_1	hsa05202	Transcriptional misregulation in cancer
ELME000193	nsp07	P61925	TRG_NES_CRM1_1	hsa05034	Alcoholism
ELME000002	nsp14	P61956	MOD_SUMO_for_1	hsa03013	RNA transport
ELME000417	nsp07,nsp09	P78314	LIG_14-3-3_CanoR_1	hsa04650	Natural killer cell mediated cytotoxicity
ELME000417	nsp07,nsp09	P98177	LIG_14-3-3_CanoR_1	hsa04014	Ras signaling pathway
ELME000417	nsp07,nsp09	P98177	LIG_14-3-3_CanoR_1	hsa04068	FoxO signaling pathway
ELME000002	nsp14	Q00613	MOD_SUMO_for_1	hsa05134	Legionellosis
ELME000002	nsp14	Q02078	MOD_SUMO_for_1	hsa04022	cGMP PKG signaling pathway
ELME000417	nsp07,nsp09	Q02156	LIG_14-3-3_CanoR_1	hsa04022	cGMP PKG signaling pathway
ELME000417	nsp07,nsp09	Q02156	LIG_14-3-3_CanoR_1	hsa04071	Sphingolipid signaling pathway
ELME000417	nsp07,nsp09	Q02156	LIG_14-3-3_CanoR_1	hsa04270	Vascular smooth muscle contraction
ELME000417	nsp07,nsp09	Q02156	LIG_14-3-3_CanoR_1	hsa04530	Tight junction
ELME000417	nsp07,nsp09	Q02156	LIG_14-3-3_CanoR_1	hsa04664	Fc epsilon RI signaling pathway
ELME000417	nsp07,nsp09	Q02156	LIG_14-3-3_CanoR_1	hsa04666	Fc gamma R mediated phagocytosis
ELME000417	nsp07,nsp09	Q02156	LIG_14-3-3_CanoR_1	hsa04750	Inflammatory mediator regulation of TRP channels
ELME000417	nsp07,nsp09	Q02156	LIG_14-3-3_CanoR_1	hsa04930	Type II diabetes mellitus
ELME000417	nsp07,nsp09	Q02156	LIG_14-3-3_CanoR_1	hsa05206	MicroRNAs in cancer
ELME000148	nsp16	Q02548	LIG_EH1_1	hsa05202	Transcriptional misregulation in cancer
ELME000098	nsp03	Q03112	LIG_CtBP_PxDLS_1	hsa04010	MAPK signaling pathway
ELME000098	nsp03	Q03112	LIG_CtBP_PxDLS_1	hsa05200	Pathways in cancer
ELME000098	nsp03	Q03112	LIG_CtBP_PxDLS_1	hsa05220	Chronic myeloid leukemia
ELME000278	nsp08	Q04206	TRG_NLS_MonoExtC_3	hsa04010	MAPK signaling pathway
ELME000278	nsp08	Q04206	TRG_NLS_MonoExtC_3	hsa04014	Ras signaling pathway
ELME000278	nsp08	Q04206	TRG_NLS_MonoExtC_3	hsa04024	cAMP signaling pathway
ELME000278	nsp08	Q04206	TRG_NLS_MonoExtC_3	hsa04062	Chemokine signaling pathway
ELME000278	nsp08	Q04206	TRG_NLS_MonoExtC_3	hsa04064	NF kappa B signaling pathway
ELME000278	nsp08	Q04206	TRG_NLS_MonoExtC_3	hsa04066	HIF 1 signaling pathway
ELME000278	nsp08	Q04206	TRG_NLS_MonoExtC_3	hsa04071	Sphingolipid signaling pathway
ELME000278	nsp08	Q04206	TRG_NLS_MonoExtC_3	hsa04151	PI3K Akt signaling pathway
ELME000278	nsp08	Q04206	TRG_NLS_MonoExtC_3	hsa04210	Apoptosis
ELME000278	nsp08	Q04206	TRG_NLS_MonoExtC_3	hsa04380	Osteoclast differentiation
ELME000278	nsp08	Q04206	TRG_NLS_MonoExtC_3	hsa04620	Toll like receptor signaling pathway
ELME000278	nsp08	Q04206	TRG_NLS_MonoExtC_3	hsa04621	NOD like receptor signaling pathway
ELME000278	nsp08	Q04206	TRG_NLS_MonoExtC_3	hsa04622	RIG I like receptor signaling pathway
ELME000278	nsp08	Q04206	TRG_NLS_MonoExtC_3	hsa04623	Cytosolic DNA sensing pathway
ELME000278	nsp08	Q04206	TRG_NLS_MonoExtC_3	hsa04660	T cell receptor signaling pathway
ELME000278	nsp08	Q04206	TRG_NLS_MonoExtC_3	hsa04662	B cell receptor signaling pathway
ELME000278	nsp08	Q04206	TRG_NLS_MonoExtC_3	hsa04668	TNF signaling pathway
ELME000278	nsp08	Q04206	TRG_NLS_MonoExtC_3	hsa04722	Neurotrophin signaling pathway
ELME000278	nsp08	Q04206	TRG_NLS_MonoExtC_3	hsa04917	Prolactin signaling pathway
ELME000278	nsp08	Q04206	TRG_NLS_MonoExtC_3	hsa04920	Adipocytokine signaling pathway
ELME000278	nsp08	Q04206	TRG_NLS_MonoExtC_3	hsa04932	Non alcoholic fatty liver disease (NAFLD)
ELME000278	nsp08	Q04206	TRG_NLS_MonoExtC_3	hsa05030	Cocaine addiction
ELME000278	nsp08	Q04206	TRG_NLS_MonoExtC_3	hsa05120	Epithelial cell signaling in Helicobacter pylori infection
ELME000278	nsp08	Q04206	TRG_NLS_MonoExtC_3	hsa05131	Shigellosis
ELME000278	nsp08	Q04206	TRG_NLS_MonoExtC_3	hsa05132	Salmonella infection
ELME000278	nsp08	Q04206	TRG_NLS_MonoExtC_3	hsa05133	Pertussis
ELME000278	nsp08	Q04206	TRG_NLS_MonoExtC_3	hsa05134	Legionellosis
ELME000278	nsp08	Q04206	TRG_NLS_MonoExtC_3	hsa05140	Leishmaniasis
ELME000278	nsp08	Q04206	TRG_NLS_MonoExtC_3	hsa05142	Chagas disease (American trypanosomiasis)
ELME000278	nsp08	Q04206	TRG_NLS_MonoExtC_3	hsa05145	Toxoplasmosis
ELME000278	nsp08	Q04206	TRG_NLS_MonoExtC_3	hsa05146	Amoebiasis
ELME000278	nsp08	Q04206	TRG_NLS_MonoExtC_3	hsa05152	Tuberculosis
ELME000278	nsp08	Q04206	TRG_NLS_MonoExtC_3	hsa05160	Hepatitis C
ELME000278	nsp08	Q04206	TRG_NLS_MonoExtC_3	hsa05161	Hepatitis B
ELME000278	nsp08	Q04206	TRG_NLS_MonoExtC_3	hsa05162	Measles
ELME000278	nsp08	Q04206	TRG_NLS_MonoExtC_3	hsa05164	Influenza A
ELME000278	nsp08	Q04206	TRG_NLS_MonoExtC_3	hsa05166	HTLV I infection
ELME000278	nsp08	Q04206	TRG_NLS_MonoExtC_3	hsa05168	Herpes simplex infection
ELME000278	nsp08	Q04206	TRG_NLS_MonoExtC_3	hsa05169	Epstein Barr virus infection
ELME000278	nsp08	Q04206	TRG_NLS_MonoExtC_3	hsa05200	Pathways in cancer
ELME000278	nsp08	Q04206	TRG_NLS_MonoExtC_3	hsa05202	Transcriptional misregulation in cancer
ELME000278	nsp08	Q04206	TRG_NLS_MonoExtC_3	hsa05203	Viral carcinogenesis
ELME000278	nsp08	Q04206	TRG_NLS_MonoExtC_3	hsa05212	Pancreatic cancer
ELME000278	nsp08	Q04206	TRG_NLS_MonoExtC_3	hsa05215	Prostate cancer
ELME000278	nsp08	Q04206	TRG_NLS_MonoExtC_3	hsa05220	Chronic myeloid leukemia
ELME000278	nsp08	Q04206	TRG_NLS_MonoExtC_3	hsa05221	Acute myeloid leukemia
ELME000278	nsp08	Q04206	TRG_NLS_MonoExtC_3	hsa05222	Small cell lung cancer
ELME000278	nsp08	Q04206	TRG_NLS_MonoExtC_3	hsa05321	Inflammatory bowel disease (IBD)
ELME000047	nsp01	Q10567	LIG_Clathr_ClatBox_1	hsa04142	Lysosome
ELME000193	nsp07	Q13043	TRG_NES_CRM1_1	hsa04010	MAPK signaling pathway
ELME000193	nsp07	Q13043	TRG_NES_CRM1_1	hsa04014	Ras signaling pathway
ELME000193	nsp07	Q13043	TRG_NES_CRM1_1	hsa04068	FoxO signaling pathway
ELME000193	nsp07	Q13043	TRG_NES_CRM1_1	hsa05200	Pathways in cancer
ELME000193	nsp07	Q13043	TRG_NES_CRM1_1	hsa05223	Non small cell lung cancer
ELME000058	nsp13	Q13255	LIG_EVH1_2	hsa04020	Calcium signaling pathway
ELME000058	nsp13	Q13255	LIG_EVH1_2	hsa04068	FoxO signaling pathway
ELME000058	nsp13	Q13255	LIG_EVH1_2	hsa04080	Neuroactive ligand receptor interaction
ELME000058	nsp13	Q13255	LIG_EVH1_2	hsa04540	Gap junction
ELME000058	nsp13	Q13255	LIG_EVH1_2	hsa04720	Long term potentiation
ELME000058	nsp13	Q13255	LIG_EVH1_2	hsa04723	Retrograde endocannabinoid signaling
ELME000058	nsp13	Q13255	LIG_EVH1_2	hsa04724	Glutamatergic synapse
ELME000058	nsp13	Q13255	LIG_EVH1_2	hsa04730	Long term depression
ELME000058	nsp13	Q13255	LIG_EVH1_2	hsa04915	Estrogen signaling pathway
ELME000047	nsp01	Q13367	LIG_Clathr_ClatBox_1	hsa04142	Lysosome
ELME000317	nsp04	Q13541	LIG_eIF4E_1	hsa03013	RNA transport
ELME000317	nsp04	Q13541	LIG_eIF4E_1	hsa04012	ErbB signaling pathway
ELME000317	nsp04	Q13541	LIG_eIF4E_1	hsa04066	HIF 1 signaling pathway
ELME000317	nsp04	Q13541	LIG_eIF4E_1	hsa04150	mTOR signaling pathway
ELME000317	nsp04	Q13541	LIG_eIF4E_1	hsa04151	PI3K Akt signaling pathway
ELME000317	nsp04	Q13541	LIG_eIF4E_1	hsa04152	AMPK signaling pathway
ELME000317	nsp04	Q13541	LIG_eIF4E_1	hsa04910	Insulin signaling pathway
ELME000317	nsp04	Q13541	LIG_eIF4E_1	hsa05221	Acute myeloid leukemia
ELME000317	nsp04	Q13541	LIG_eIF4E_1	hsa05231	Choline metabolism in cancer
ELME000317	nsp04	Q13542	LIG_eIF4E_1	hsa03013	RNA transport
ELME000002	nsp14	Q13547	MOD_SUMO_for_1	hsa04110	Cell cycle
ELME000002	nsp14	Q13547	MOD_SUMO_for_1	hsa04330	Notch signaling pathway
ELME000002	nsp14	Q13547	MOD_SUMO_for_1	hsa04919	Thyroid hormone signaling pathway
ELME000002	nsp14	Q13547	MOD_SUMO_for_1	hsa05016	Huntington's disease
ELME000002	nsp14	Q13547	MOD_SUMO_for_1	hsa05031	Amphetamine addiction
ELME000002	nsp14	Q13547	MOD_SUMO_for_1	hsa05034	Alcoholism
ELME000002	nsp14	Q13547	MOD_SUMO_for_1	hsa05169	Epstein Barr virus infection
ELME000002	nsp14	Q13547	MOD_SUMO_for_1	hsa05200	Pathways in cancer
ELME000002	nsp14	Q13547	MOD_SUMO_for_1	hsa05202	Transcriptional misregulation in cancer
ELME000002	nsp14	Q13547	MOD_SUMO_for_1	hsa05203	Viral carcinogenesis
ELME000002	nsp14	Q13547	MOD_SUMO_for_1	hsa05206	MicroRNAs in cancer
ELME000002	nsp14	Q13547	MOD_SUMO_for_1	hsa05220	Chronic myeloid leukemia
ELME000002	nsp14	Q13569	MOD_SUMO_for_1	hsa03410	Base excision repair
ELME000406	nsp02	Q13936	LIG_CaM_NSCaTE_8	hsa04010	MAPK signaling pathway
ELME000406	nsp02	Q13936	LIG_CaM_NSCaTE_8	hsa04020	Calcium signaling pathway
ELME000406	nsp02	Q13936	LIG_CaM_NSCaTE_8	hsa04022	cGMP PKG signaling pathway
ELME000406	nsp02	Q13936	LIG_CaM_NSCaTE_8	hsa04024	cAMP signaling pathway
ELME000406	nsp02	Q13936	LIG_CaM_NSCaTE_8	hsa04260	Cardiac muscle contraction
ELME000406	nsp02	Q13936	LIG_CaM_NSCaTE_8	hsa04261	Adrenergic signaling in cardiomyocytes
ELME000406	nsp02	Q13936	LIG_CaM_NSCaTE_8	hsa04270	Vascular smooth muscle contraction
ELME000406	nsp02	Q13936	LIG_CaM_NSCaTE_8	hsa04713	Circadian entrainment
ELME000406	nsp02	Q13936	LIG_CaM_NSCaTE_8	hsa04720	Long term potentiation
ELME000406	nsp02	Q13936	LIG_CaM_NSCaTE_8	hsa04723	Retrograde endocannabinoid signaling
ELME000406	nsp02	Q13936	LIG_CaM_NSCaTE_8	hsa04724	Glutamatergic synapse
ELME000406	nsp02	Q13936	LIG_CaM_NSCaTE_8	hsa04725	Cholinergic synapse
ELME000406	nsp02	Q13936	LIG_CaM_NSCaTE_8	hsa04726	Serotonergic synapse
ELME000406	nsp02	Q13936	LIG_CaM_NSCaTE_8	hsa04727	GABAergic synapse
ELME000406	nsp02	Q13936	LIG_CaM_NSCaTE_8	hsa04728	Dopaminergic synapse
ELME000406	nsp02	Q13936	LIG_CaM_NSCaTE_8	hsa04911	Insulin secretion
ELME000406	nsp02	Q13936	LIG_CaM_NSCaTE_8	hsa04912	GnRH signaling pathway
ELME000406	nsp02	Q13936	LIG_CaM_NSCaTE_8	hsa04921	Oxytocin signaling pathway
ELME000406	nsp02	Q13936	LIG_CaM_NSCaTE_8	hsa04924	Renin secretion
ELME000406	nsp02	Q13936	LIG_CaM_NSCaTE_8	hsa04930	Type II diabetes mellitus
ELME000406	nsp02	Q13936	LIG_CaM_NSCaTE_8	hsa05010	Alzheimer's disease
ELME000406	nsp02	Q13936	LIG_CaM_NSCaTE_8	hsa05031	Amphetamine addiction
ELME000406	nsp02	Q13936	LIG_CaM_NSCaTE_8	hsa05410	Hypertrophic cardiomyopathy (HCM)
ELME000406	nsp02	Q13936	LIG_CaM_NSCaTE_8	hsa05412	Arrhythmogenic right ventricular cardiomyopathy (ARVC)
ELME000406	nsp02	Q13936	LIG_CaM_NSCaTE_8	hsa05414	Dilated cardiomyopathy
ELME000303	nsp05	Q14106	LIG_PAM2_1	hsa03018	RNA degradation
ELME000417	nsp07,nsp09	Q14432	LIG_14-3-3_CanoR_1	hsa00230	Purine metabolism
ELME000417	nsp07,nsp09	Q14432	LIG_14-3-3_CanoR_1	hsa04022	cGMP PKG signaling pathway
ELME000417	nsp07,nsp09	Q14432	LIG_14-3-3_CanoR_1	hsa04024	cAMP signaling pathway
ELME000417	nsp07,nsp09	Q14432	LIG_14-3-3_CanoR_1	hsa04924	Renin secretion
ELME000417	nsp07,nsp09	Q14432	LIG_14-3-3_CanoR_1	hsa05032	Morphine addiction
ELME000058	nsp13	Q14643	LIG_EVH1_2	hsa04020	Calcium signaling pathway
ELME000058	nsp13	Q14643	LIG_EVH1_2	hsa04022	cGMP PKG signaling pathway
ELME000058	nsp13	Q14643	LIG_EVH1_2	hsa04070	Phosphatidylinositol signaling system
ELME000058	nsp13	Q14643	LIG_EVH1_2	hsa04114	Oocyte meiosis
ELME000058	nsp13	Q14643	LIG_EVH1_2	hsa04270	Vascular smooth muscle contraction
ELME000058	nsp13	Q14643	LIG_EVH1_2	hsa04540	Gap junction
ELME000058	nsp13	Q14643	LIG_EVH1_2	hsa04611	Platelet activation
ELME000058	nsp13	Q14643	LIG_EVH1_2	hsa04713	Circadian entrainment
ELME000058	nsp13	Q14643	LIG_EVH1_2	hsa04720	Long term potentiation
ELME000058	nsp13	Q14643	LIG_EVH1_2	hsa04723	Retrograde endocannabinoid signaling
ELME000058	nsp13	Q14643	LIG_EVH1_2	hsa04724	Glutamatergic synapse
ELME000058	nsp13	Q14643	LIG_EVH1_2	hsa04725	Cholinergic synapse
ELME000058	nsp13	Q14643	LIG_EVH1_2	hsa04726	Serotonergic synapse
ELME000058	nsp13	Q14643	LIG_EVH1_2	hsa04728	Dopaminergic synapse
ELME000058	nsp13	Q14643	LIG_EVH1_2	hsa04730	Long term depression
ELME000058	nsp13	Q14643	LIG_EVH1_2	hsa04750	Inflammatory mediator regulation of TRP channels
ELME000058	nsp13	Q14643	LIG_EVH1_2	hsa04912	GnRH signaling pathway
ELME000058	nsp13	Q14643	LIG_EVH1_2	hsa04915	Estrogen signaling pathway
ELME000058	nsp13	Q14643	LIG_EVH1_2	hsa04918	Thyroid hormone synthesis
ELME000058	nsp13	Q14643	LIG_EVH1_2	hsa04921	Oxytocin signaling pathway
ELME000058	nsp13	Q14643	LIG_EVH1_2	hsa04922	Glucagon signaling pathway
ELME000058	nsp13	Q14643	LIG_EVH1_2	hsa04924	Renin secretion
ELME000058	nsp13	Q14643	LIG_EVH1_2	hsa04970	Salivary secretion
ELME000058	nsp13	Q14643	LIG_EVH1_2	hsa04971	Gastric acid secretion
ELME000058	nsp13	Q14643	LIG_EVH1_2	hsa04972	Pancreatic secretion
ELME000058	nsp13	Q14643	LIG_EVH1_2	hsa05010	Alzheimer's disease
ELME000058	nsp13	Q14643	LIG_EVH1_2	hsa05016	Huntington's disease
ELME000058	nsp13	Q14643	LIG_EVH1_2	hsa05205	Proteoglycans in cancer
ELME000439	nsp13	Q14653	LIG_IRF3_LxIS_1	hsa04620	Toll like receptor signaling pathway
ELME000439	nsp13	Q14653	LIG_IRF3_LxIS_1	hsa04622	RIG I like receptor signaling pathway
ELME000439	nsp13	Q14653	LIG_IRF3_LxIS_1	hsa04623	Cytosolic DNA sensing pathway
ELME000439	nsp13	Q14653	LIG_IRF3_LxIS_1	hsa05133	Pertussis
ELME000439	nsp13	Q14653	LIG_IRF3_LxIS_1	hsa05160	Hepatitis C
ELME000439	nsp13	Q14653	LIG_IRF3_LxIS_1	hsa05161	Hepatitis B
ELME000439	nsp13	Q14653	LIG_IRF3_LxIS_1	hsa05162	Measles
ELME000439	nsp13	Q14653	LIG_IRF3_LxIS_1	hsa05164	Influenza A
ELME000439	nsp13	Q14653	LIG_IRF3_LxIS_1	hsa05168	Herpes simplex infection
ELME000439	nsp13	Q14653	LIG_IRF3_LxIS_1	hsa05169	Epstein Barr virus infection
ELME000439	nsp13	Q14653	LIG_IRF3_LxIS_1	hsa05203	Viral carcinogenesis
ELME000435	nsp07	Q14674	LIG_APCC_ABBA_1	hsa04110	Cell cycle
ELME000435	nsp07	Q14674	LIG_APCC_ABBA_1	hsa04114	Oocyte meiosis
ELME000341	nsp01	Q15185	LIG_MYND_3	hsa00590	Arachidonic acid metabolism
ELME000341	nsp01	Q15185	LIG_MYND_3	hsa01100	Metabolic pathways
ELME000045	N	Q15596	LIG_NRBOX	hsa04919	Thyroid hormone signaling pathway
ELME000002	nsp14	Q15596	MOD_SUMO_for_1	hsa04919	Thyroid hormone signaling pathway
ELME000045	N	Q15648	LIG_NRBOX	hsa04919	Thyroid hormone signaling pathway
ELME000002	nsp14	Q15744	MOD_SUMO_for_1	hsa05202	Transcriptional misregulation in cancer
ELME000063	nsp09	Q16665	MOD_CK1_1	hsa04066	HIF 1 signaling pathway
ELME000002	nsp14	Q16665	MOD_SUMO_for_1	hsa04066	HIF 1 signaling pathway
ELME000063	nsp09	Q16665	MOD_CK1_1	hsa04150	mTOR signaling pathway
ELME000002	nsp14	Q16665	MOD_SUMO_for_1	hsa04150	mTOR signaling pathway
ELME000063	nsp09	Q16665	MOD_CK1_1	hsa04919	Thyroid hormone signaling pathway
ELME000002	nsp14	Q16665	MOD_SUMO_for_1	hsa04919	Thyroid hormone signaling pathway
ELME000063	nsp09	Q16665	MOD_CK1_1	hsa05200	Pathways in cancer
ELME000002	nsp14	Q16665	MOD_SUMO_for_1	hsa05200	Pathways in cancer
ELME000063	nsp09	Q16665	MOD_CK1_1	hsa05205	Proteoglycans in cancer
ELME000002	nsp14	Q16665	MOD_SUMO_for_1	hsa05205	Proteoglycans in cancer
ELME000063	nsp09	Q16665	MOD_CK1_1	hsa05211	Renal cell carcinoma
ELME000002	nsp14	Q16665	MOD_SUMO_for_1	hsa05211	Renal cell carcinoma
ELME000063	nsp09	Q16665	MOD_CK1_1	hsa05230	Central carbon metabolism in cancer
ELME000002	nsp14	Q16665	MOD_SUMO_for_1	hsa05230	Central carbon metabolism in cancer
ELME000063	nsp09	Q16665	MOD_CK1_1	hsa05231	Choline metabolism in cancer
ELME000002	nsp14	Q16665	MOD_SUMO_for_1	hsa05231	Choline metabolism in cancer
ELME000303	nsp05	Q58A45	LIG_PAM2_1	hsa03018	RNA degradation
ELME000253	nsp12	Q5T4F4	TRG_ER_FFAT_1	hsa04144	Endocytosis
ELME000373	nsp10	Q8IWX8	LIG_EF_ALG2_ABM_2	hsa03040	Spliceosome
ELME000303	nsp05	Q8IYD1	LIG_PAM2_1	hsa03015	mRNA surveillance pathway
ELME000317	nsp04	Q8TEQ6	LIG_eIF4E_1	hsa03013	RNA transport
ELME000098	nsp03	Q8WW38	LIG_CtBP_PxDLS_1	hsa05206	MicroRNAs in cancer
ELME000320	nsp03	Q8WXE1	DOC_PIKK_1	hsa03460	Fanconi anemia pathway
ELME000045	N	Q92793	LIG_NRBOX	hsa04024	cAMP signaling pathway
ELME000045	N	Q92793	LIG_NRBOX	hsa04066	HIF 1 signaling pathway
ELME000045	N	Q92793	LIG_NRBOX	hsa04068	FoxO signaling pathway
ELME000045	N	Q92793	LIG_NRBOX	hsa04110	Cell cycle
ELME000045	N	Q92793	LIG_NRBOX	hsa04310	Wnt signaling pathway
ELME000045	N	Q92793	LIG_NRBOX	hsa04330	Notch signaling pathway
ELME000045	N	Q92793	LIG_NRBOX	hsa04350	TGF beta signaling pathway
ELME000045	N	Q92793	LIG_NRBOX	hsa04520	Adherens junction
ELME000045	N	Q92793	LIG_NRBOX	hsa04630	Jak STAT signaling pathway
ELME000045	N	Q92793	LIG_NRBOX	hsa04720	Long term potentiation
ELME000045	N	Q92793	LIG_NRBOX	hsa04916	Melanogenesis
ELME000045	N	Q92793	LIG_NRBOX	hsa04919	Thyroid hormone signaling pathway
ELME000045	N	Q92793	LIG_NRBOX	hsa04922	Glucagon signaling pathway
ELME000045	N	Q92793	LIG_NRBOX	hsa05016	Huntington's disease
ELME000045	N	Q92793	LIG_NRBOX	hsa05152	Tuberculosis
ELME000045	N	Q92793	LIG_NRBOX	hsa05161	Hepatitis B
ELME000045	N	Q92793	LIG_NRBOX	hsa05164	Influenza A
ELME000045	N	Q92793	LIG_NRBOX	hsa05166	HTLV I infection
ELME000045	N	Q92793	LIG_NRBOX	hsa05168	Herpes simplex infection
ELME000045	N	Q92793	LIG_NRBOX	hsa05169	Epstein Barr virus infection
ELME000045	N	Q92793	LIG_NRBOX	hsa05200	Pathways in cancer
ELME000045	N	Q92793	LIG_NRBOX	hsa05203	Viral carcinogenesis
ELME000045	N	Q92793	LIG_NRBOX	hsa05206	MicroRNAs in cancer
ELME000045	N	Q92793	LIG_NRBOX	hsa05211	Renal cell carcinoma
ELME000045	N	Q92793	LIG_NRBOX	hsa05215	Prostate cancer
ELME000334	nsp01	Q96J02	MOD_LATS_1	hsa04120	Ubiquitin mediated proteolysis
ELME000334	nsp01	Q96J02	MOD_LATS_1	hsa04144	Endocytosis
ELME000334	nsp01	Q96J02	MOD_LATS_1	hsa04668	TNF signaling pathway
ELME000334	nsp01	Q96J02	MOD_LATS_1	hsa04932	Non alcoholic fatty liver disease (NAFLD)
ELME000417	nsp07,nsp09	Q99683	LIG_14-3-3_CanoR_1	hsa04010	MAPK signaling pathway
ELME000417	nsp07,nsp09	Q99683	LIG_14-3-3_CanoR_1	hsa04071	Sphingolipid signaling pathway
ELME000417	nsp07,nsp09	Q99683	LIG_14-3-3_CanoR_1	hsa04141	Protein processing in endoplasmic reticulum
ELME000417	nsp07,nsp09	Q99683	LIG_14-3-3_CanoR_1	hsa04668	TNF signaling pathway
ELME000417	nsp07,nsp09	Q99683	LIG_14-3-3_CanoR_1	hsa04722	Neurotrophin signaling pathway
ELME000417	nsp07,nsp09	Q99683	LIG_14-3-3_CanoR_1	hsa04932	Non alcoholic fatty liver disease (NAFLD)
ELME000417	nsp07,nsp09	Q99683	LIG_14-3-3_CanoR_1	hsa05014	Amyotrophic lateral sclerosis (ALS)
ELME000063	nsp09	Q99814	MOD_CK1_1	hsa05200	Pathways in cancer
ELME000063	nsp09	Q99814	MOD_CK1_1	hsa05211	Renal cell carcinoma
ELME000417	nsp07,nsp09	Q9GZV5	LIG_14-3-3_CanoR_1	hsa04390	Hippo signaling pathway
ELME000334	nsp01	Q9GZV5	MOD_LATS_1	hsa04390	Hippo signaling pathway
ELME000303	nsp05	Q9H074	LIG_PAM2_1	hsa03013	RNA transport
ELME000045	N	Q9UBK2	LIG_NRBOX	hsa04152	AMPK signaling pathway
ELME000045	N	Q9UBK2	LIG_NRBOX	hsa04910	Insulin signaling pathway
ELME000045	N	Q9UBK2	LIG_NRBOX	hsa04920	Adipocytokine signaling pathway
ELME000045	N	Q9UBK2	LIG_NRBOX	hsa04922	Glucagon signaling pathway
ELME000045	N	Q9UBK2	LIG_NRBOX	hsa05016	Huntington's disease
ELME000388	nsp07	Q9UER7	DEG_SPOP_SBC_1	hsa04010	MAPK signaling pathway
ELME000388	nsp07	Q9UER7	DEG_SPOP_SBC_1	hsa05014	Amyotrophic lateral sclerosis (ALS)
ELME000388	nsp07	Q9UER7	DEG_SPOP_SBC_1	hsa05168	Herpes simplex infection
ELME000047	nsp01	Q9UJY4	LIG_Clathr_ClatBox_1	hsa04142	Lysosome
ELME000417	nsp07,nsp09	Q9UQL6	LIG_14-3-3_CanoR_1	hsa05034	Alcoholism
ELME000098	nsp03	Q9UQL6	LIG_CtBP_PxDLS_1	hsa05034	Alcoholism
ELME000417	nsp07,nsp09	Q9UQL6	LIG_14-3-3_CanoR_1	hsa05169	Epstein Barr virus infection
ELME000098	nsp03	Q9UQL6	LIG_CtBP_PxDLS_1	hsa05169	Epstein Barr virus infection
ELME000417	nsp07,nsp09	Q9UQL6	LIG_14-3-3_CanoR_1	hsa05203	Viral carcinogenesis
ELME000098	nsp03	Q9UQL6	LIG_CtBP_PxDLS_1	hsa05203	Viral carcinogenesis
ELME000133	nsp16	Q9Y6Q6	LIG_TRAF6	hsa04060	Cytokine cytokine receptor interaction
ELME000133	nsp16	Q9Y6Q6	LIG_TRAF6	hsa04064	NF kappa B signaling pathway
ELME000133	nsp16	Q9Y6Q6	LIG_TRAF6	hsa04380	Osteoclast differentiation
ELME000133	nsp16	Q9Y6Q6	LIG_TRAF6	hsa04917	Prolactin signaling pathway
ELME000133	nsp16	Q9Y6Q6	LIG_TRAF6	hsa05323	Rheumatoid arthritis
