# Supplementary material for: Uncovering potential host proteins and pathways that may interact with eukaryotic short linear motifs in viral proteins of MERS, SARS and SARS2 coronaviruses that infect humans
Source: PLoS One. 2021 Feb 3;16(2):e0246150. doi: 10.1371/journal.pone.0246150 (PMC7857568; doi:10.1371/journal.pone.0246150)
Supplement: S21 Table — (XLSX) [file pone.0246150.s021.xlsx]

## Sheet: g5_elm_kegg1
ELM id	Viral protein	Interaction protein	ELM name	Pathway id	Pathway name
ELME000313	nsp03,nsp04	A2VCK8	LIG_Actin_WH2_2	hsa04810	Regulation of actin cytoskeleton
ELME000070	nsp02,nsp03,nsp12,nsp15,nsp16,N	O00206	MOD_N-GLC_1	hsa04064	NF kappa B signaling pathway
ELME000070	nsp02,nsp03,nsp12,nsp15,nsp16,N	O00206	MOD_N-GLC_1	hsa04066	HIF 1 signaling pathway
ELME000070	nsp02,nsp03,nsp12,nsp15,nsp16,N	O00206	MOD_N-GLC_1	hsa04145	Phagosome
ELME000070	nsp02,nsp03,nsp12,nsp15,nsp16,N	O00206	MOD_N-GLC_1	hsa04151	PI3K Akt signaling pathway
ELME000070	nsp02,nsp03,nsp12,nsp15,nsp16,N	O00206	MOD_N-GLC_1	hsa04620	Toll like receptor signaling pathway
ELME000070	nsp02,nsp03,nsp12,nsp15,nsp16,N	O00206	MOD_N-GLC_1	hsa05130	Pathogenic Escherichia coli infection
ELME000070	nsp02,nsp03,nsp12,nsp15,nsp16,N	O00206	MOD_N-GLC_1	hsa05132	Salmonella infection
ELME000070	nsp02,nsp03,nsp12,nsp15,nsp16,N	O00206	MOD_N-GLC_1	hsa05133	Pertussis
ELME000070	nsp02,nsp03,nsp12,nsp15,nsp16,N	O00206	MOD_N-GLC_1	hsa05134	Legionellosis
ELME000070	nsp02,nsp03,nsp12,nsp15,nsp16,N	O00206	MOD_N-GLC_1	hsa05140	Leishmaniasis
ELME000070	nsp02,nsp03,nsp12,nsp15,nsp16,N	O00206	MOD_N-GLC_1	hsa05142	Chagas disease (American trypanosomiasis)
ELME000070	nsp02,nsp03,nsp12,nsp15,nsp16,N	O00206	MOD_N-GLC_1	hsa05144	Malaria
ELME000070	nsp02,nsp03,nsp12,nsp15,nsp16,N	O00206	MOD_N-GLC_1	hsa05145	Toxoplasmosis
ELME000070	nsp02,nsp03,nsp12,nsp15,nsp16,N	O00206	MOD_N-GLC_1	hsa05146	Amoebiasis
ELME000070	nsp02,nsp03,nsp12,nsp15,nsp16,N	O00206	MOD_N-GLC_1	hsa05152	Tuberculosis
ELME000070	nsp02,nsp03,nsp12,nsp15,nsp16,N	O00206	MOD_N-GLC_1	hsa05161	Hepatitis B
ELME000070	nsp02,nsp03,nsp12,nsp15,nsp16,N	O00206	MOD_N-GLC_1	hsa05162	Measles
ELME000070	nsp02,nsp03,nsp12,nsp15,nsp16,N	O00206	MOD_N-GLC_1	hsa05164	Influenza A
ELME000070	nsp02,nsp03,nsp12,nsp15,nsp16,N	O00206	MOD_N-GLC_1	hsa05205	Proteoglycans in cancer
ELME000070	nsp02,nsp03,nsp12,nsp15,nsp16,N	O00206	MOD_N-GLC_1	hsa05321	Inflammatory bowel disease (IBD)
ELME000070	nsp02,nsp03,nsp12,nsp15,nsp16,N	O00206	MOD_N-GLC_1	hsa05323	Rheumatoid arthritis
ELME000106	nsp03,nsp13	O00716	DOC_CyclinA_RxL_1	hsa04110	Cell cycle
ELME000106	nsp03,nsp13	O00716	DOC_CyclinA_RxL_1	hsa05161	Hepatitis B
ELME000106	nsp03,nsp13	O00716	DOC_CyclinA_RxL_1	hsa05166	HTLV I infection
ELME000106	nsp03,nsp13	O00716	DOC_CyclinA_RxL_1	hsa05200	Pathways in cancer
ELME000106	nsp03,nsp13	O00716	DOC_CyclinA_RxL_1	hsa05206	MicroRNAs in cancer
ELME000106	nsp03,nsp13	O00716	DOC_CyclinA_RxL_1	hsa05212	Pancreatic cancer
ELME000106	nsp03,nsp13	O00716	DOC_CyclinA_RxL_1	hsa05214	Glioma
ELME000106	nsp03,nsp13	O00716	DOC_CyclinA_RxL_1	hsa05215	Prostate cancer
ELME000106	nsp03,nsp13	O00716	DOC_CyclinA_RxL_1	hsa05218	Melanoma
ELME000106	nsp03,nsp13	O00716	DOC_CyclinA_RxL_1	hsa05219	Bladder cancer
ELME000106	nsp03,nsp13	O00716	DOC_CyclinA_RxL_1	hsa05220	Chronic myeloid leukemia
ELME000106	nsp03,nsp13	O00716	DOC_CyclinA_RxL_1	hsa05222	Small cell lung cancer
ELME000106	nsp03,nsp13	O00716	DOC_CyclinA_RxL_1	hsa05223	Non small cell lung cancer
ELME000012	nsp03,nsp14	O14672	TRG_ER_diArg_1	hsa05010	Alzheimer's disease
ELME000012	nsp03,nsp14	O14672	TRG_ER_diArg_1	hsa05120	Epithelial cell signaling in Helicobacter pylori infection
ELME000202	nsp02,nsp03,nsp04,nsp05,nsp12,nsp13,nsp15,nsp16,N	O14757	MOD_PIKK_1	hsa04110	Cell cycle
ELME000202	nsp02,nsp03,nsp04,nsp05,nsp12,nsp13,nsp15,nsp16,N	O14757	MOD_PIKK_1	hsa04115	p53 signaling pathway
ELME000202	nsp02,nsp03,nsp04,nsp05,nsp12,nsp13,nsp15,nsp16,N	O14757	MOD_PIKK_1	hsa05166	HTLV I infection
ELME000202	nsp02,nsp03,nsp04,nsp05,nsp12,nsp13,nsp15,nsp16,N	O14757	MOD_PIKK_1	hsa05203	Viral carcinogenesis
ELME000442	nsp02,nsp03,nsp04,nsp05,nsp06,nsp08,nsp12,nsp13,nsp14,nsp15,nsp16	O14920	MOD_Plk_1	hsa04010	MAPK signaling pathway
ELME000442	nsp02,nsp03,nsp04,nsp05,nsp06,nsp08,nsp12,nsp13,nsp14,nsp15,nsp16	O14920	MOD_Plk_1	hsa04014	Ras signaling pathway
ELME000442	nsp02,nsp03,nsp04,nsp05,nsp06,nsp08,nsp12,nsp13,nsp14,nsp15,nsp16	O14920	MOD_Plk_1	hsa04062	Chemokine signaling pathway
ELME000442	nsp02,nsp03,nsp04,nsp05,nsp06,nsp08,nsp12,nsp13,nsp14,nsp15,nsp16	O14920	MOD_Plk_1	hsa04064	NF kappa B signaling pathway
ELME000442	nsp02,nsp03,nsp04,nsp05,nsp06,nsp08,nsp12,nsp13,nsp14,nsp15,nsp16	O14920	MOD_Plk_1	hsa04068	FoxO signaling pathway
ELME000442	nsp02,nsp03,nsp04,nsp05,nsp06,nsp08,nsp12,nsp13,nsp14,nsp15,nsp16	O14920	MOD_Plk_1	hsa04150	mTOR signaling pathway
ELME000442	nsp02,nsp03,nsp04,nsp05,nsp06,nsp08,nsp12,nsp13,nsp14,nsp15,nsp16	O14920	MOD_Plk_1	hsa04151	PI3K Akt signaling pathway
ELME000442	nsp02,nsp03,nsp04,nsp05,nsp06,nsp08,nsp12,nsp13,nsp14,nsp15,nsp16	O14920	MOD_Plk_1	hsa04210	Apoptosis
ELME000442	nsp02,nsp03,nsp04,nsp05,nsp06,nsp08,nsp12,nsp13,nsp14,nsp15,nsp16	O14920	MOD_Plk_1	hsa04380	Osteoclast differentiation
ELME000442	nsp02,nsp03,nsp04,nsp05,nsp06,nsp08,nsp12,nsp13,nsp14,nsp15,nsp16	O14920	MOD_Plk_1	hsa04620	Toll like receptor signaling pathway
ELME000442	nsp02,nsp03,nsp04,nsp05,nsp06,nsp08,nsp12,nsp13,nsp14,nsp15,nsp16	O14920	MOD_Plk_1	hsa04621	NOD like receptor signaling pathway
ELME000442	nsp02,nsp03,nsp04,nsp05,nsp06,nsp08,nsp12,nsp13,nsp14,nsp15,nsp16	O14920	MOD_Plk_1	hsa04622	RIG I like receptor signaling pathway
ELME000442	nsp02,nsp03,nsp04,nsp05,nsp06,nsp08,nsp12,nsp13,nsp14,nsp15,nsp16	O14920	MOD_Plk_1	hsa04623	Cytosolic DNA sensing pathway
ELME000442	nsp02,nsp03,nsp04,nsp05,nsp06,nsp08,nsp12,nsp13,nsp14,nsp15,nsp16	O14920	MOD_Plk_1	hsa04660	T cell receptor signaling pathway
ELME000442	nsp02,nsp03,nsp04,nsp05,nsp06,nsp08,nsp12,nsp13,nsp14,nsp15,nsp16	O14920	MOD_Plk_1	hsa04662	B cell receptor signaling pathway
ELME000442	nsp02,nsp03,nsp04,nsp05,nsp06,nsp08,nsp12,nsp13,nsp14,nsp15,nsp16	O14920	MOD_Plk_1	hsa04668	TNF signaling pathway
ELME000442	nsp02,nsp03,nsp04,nsp05,nsp06,nsp08,nsp12,nsp13,nsp14,nsp15,nsp16	O14920	MOD_Plk_1	hsa04722	Neurotrophin signaling pathway
ELME000442	nsp02,nsp03,nsp04,nsp05,nsp06,nsp08,nsp12,nsp13,nsp14,nsp15,nsp16	O14920	MOD_Plk_1	hsa04910	Insulin signaling pathway
ELME000442	nsp02,nsp03,nsp04,nsp05,nsp06,nsp08,nsp12,nsp13,nsp14,nsp15,nsp16	O14920	MOD_Plk_1	hsa04920	Adipocytokine signaling pathway
ELME000442	nsp02,nsp03,nsp04,nsp05,nsp06,nsp08,nsp12,nsp13,nsp14,nsp15,nsp16	O14920	MOD_Plk_1	hsa04930	Type II diabetes mellitus
ELME000442	nsp02,nsp03,nsp04,nsp05,nsp06,nsp08,nsp12,nsp13,nsp14,nsp15,nsp16	O14920	MOD_Plk_1	hsa04932	Non alcoholic fatty liver disease (NAFLD)
ELME000442	nsp02,nsp03,nsp04,nsp05,nsp06,nsp08,nsp12,nsp13,nsp14,nsp15,nsp16	O14920	MOD_Plk_1	hsa05120	Epithelial cell signaling in Helicobacter pylori infection
ELME000442	nsp02,nsp03,nsp04,nsp05,nsp06,nsp08,nsp12,nsp13,nsp14,nsp15,nsp16	O14920	MOD_Plk_1	hsa05131	Shigellosis
ELME000442	nsp02,nsp03,nsp04,nsp05,nsp06,nsp08,nsp12,nsp13,nsp14,nsp15,nsp16	O14920	MOD_Plk_1	hsa05142	Chagas disease (American trypanosomiasis)
ELME000442	nsp02,nsp03,nsp04,nsp05,nsp06,nsp08,nsp12,nsp13,nsp14,nsp15,nsp16	O14920	MOD_Plk_1	hsa05145	Toxoplasmosis
ELME000442	nsp02,nsp03,nsp04,nsp05,nsp06,nsp08,nsp12,nsp13,nsp14,nsp15,nsp16	O14920	MOD_Plk_1	hsa05160	Hepatitis C
ELME000442	nsp02,nsp03,nsp04,nsp05,nsp06,nsp08,nsp12,nsp13,nsp14,nsp15,nsp16	O14920	MOD_Plk_1	hsa05161	Hepatitis B
ELME000442	nsp02,nsp03,nsp04,nsp05,nsp06,nsp08,nsp12,nsp13,nsp14,nsp15,nsp16	O14920	MOD_Plk_1	hsa05164	Influenza A
ELME000442	nsp02,nsp03,nsp04,nsp05,nsp06,nsp08,nsp12,nsp13,nsp14,nsp15,nsp16	O14920	MOD_Plk_1	hsa05166	HTLV I infection
ELME000442	nsp02,nsp03,nsp04,nsp05,nsp06,nsp08,nsp12,nsp13,nsp14,nsp15,nsp16	O14920	MOD_Plk_1	hsa05168	Herpes simplex infection
ELME000442	nsp02,nsp03,nsp04,nsp05,nsp06,nsp08,nsp12,nsp13,nsp14,nsp15,nsp16	O14920	MOD_Plk_1	hsa05169	Epstein Barr virus infection
ELME000442	nsp02,nsp03,nsp04,nsp05,nsp06,nsp08,nsp12,nsp13,nsp14,nsp15,nsp16	O14920	MOD_Plk_1	hsa05200	Pathways in cancer
ELME000442	nsp02,nsp03,nsp04,nsp05,nsp06,nsp08,nsp12,nsp13,nsp14,nsp15,nsp16	O14920	MOD_Plk_1	hsa05206	MicroRNAs in cancer
ELME000442	nsp02,nsp03,nsp04,nsp05,nsp06,nsp08,nsp12,nsp13,nsp14,nsp15,nsp16	O14920	MOD_Plk_1	hsa05212	Pancreatic cancer
ELME000442	nsp02,nsp03,nsp04,nsp05,nsp06,nsp08,nsp12,nsp13,nsp14,nsp15,nsp16	O14920	MOD_Plk_1	hsa05215	Prostate cancer
ELME000442	nsp02,nsp03,nsp04,nsp05,nsp06,nsp08,nsp12,nsp13,nsp14,nsp15,nsp16	O14920	MOD_Plk_1	hsa05220	Chronic myeloid leukemia
ELME000442	nsp02,nsp03,nsp04,nsp05,nsp06,nsp08,nsp12,nsp13,nsp14,nsp15,nsp16	O14920	MOD_Plk_1	hsa05221	Acute myeloid leukemia
ELME000442	nsp02,nsp03,nsp04,nsp05,nsp06,nsp08,nsp12,nsp13,nsp14,nsp15,nsp16	O14920	MOD_Plk_1	hsa05222	Small cell lung cancer
ELME000231	nsp12	O14965	DEG_APCC_DBOX_1	hsa04114	Oocyte meiosis
ELME000137	nsp03,nsp09,nsp12	O14974	DOC_PP1_RVXF_1	hsa04022	cGMP PKG signaling pathway
ELME000137	nsp03,nsp09,nsp12	O14974	DOC_PP1_RVXF_1	hsa04024	cAMP signaling pathway
ELME000137	nsp03,nsp09,nsp12	O14974	DOC_PP1_RVXF_1	hsa04270	Vascular smooth muscle contraction
ELME000137	nsp03,nsp09,nsp12	O14974	DOC_PP1_RVXF_1	hsa04510	Focal adhesion
ELME000137	nsp03,nsp09,nsp12	O14974	DOC_PP1_RVXF_1	hsa04611	Platelet activation
ELME000137	nsp03,nsp09,nsp12	O14974	DOC_PP1_RVXF_1	hsa04810	Regulation of actin cytoskeleton
ELME000137	nsp03,nsp09,nsp12	O14974	DOC_PP1_RVXF_1	hsa04921	Oxytocin signaling pathway
ELME000137	nsp03,nsp09,nsp12	O14974	DOC_PP1_RVXF_1	hsa05205	Proteoglycans in cancer
ELME000149	nsp02,nsp03,nsp06	O15118	TRG_LysEnd_APsAcLL_1	hsa04142	Lysosome
ELME000239	nsp02,nsp03,nsp05,nsp08,nsp12,nsp13,nsp14	O15151	DOC_USP7_MATH_1	hsa04115	p53 signaling pathway
ELME000417	nsp02,nsp03,nsp05,nsp06,nsp12,nsp13,nsp14,nsp16	O15151	LIG_14-3-3_CanoR_1	hsa04115	p53 signaling pathway
ELME000063	nsp02,nsp03,nsp04,nsp05,nsp07,nsp08,nsp12,nsp13,nsp14,nsp15,nsp16,N	O15151	MOD_CK1_1	hsa04115	p53 signaling pathway
ELME000202	nsp02,nsp03,nsp04,nsp05,nsp12,nsp13,nsp15,nsp16,N	O15151	MOD_PIKK_1	hsa04115	p53 signaling pathway
ELME000239	nsp02,nsp03,nsp05,nsp08,nsp12,nsp13,nsp14	O15151	DOC_USP7_MATH_1	hsa05206	MicroRNAs in cancer
ELME000417	nsp02,nsp03,nsp05,nsp06,nsp12,nsp13,nsp14,nsp16	O15151	LIG_14-3-3_CanoR_1	hsa05206	MicroRNAs in cancer
ELME000063	nsp02,nsp03,nsp04,nsp05,nsp07,nsp08,nsp12,nsp13,nsp14,nsp15,nsp16,N	O15151	MOD_CK1_1	hsa05206	MicroRNAs in cancer
ELME000202	nsp02,nsp03,nsp04,nsp05,nsp12,nsp13,nsp15,nsp16,N	O15151	MOD_PIKK_1	hsa05206	MicroRNAs in cancer
ELME000136	nsp02,nsp03,nsp04,nsp05,nsp13,nsp14,N	O15350	DOC_WW_Pin1_4	hsa04115	p53 signaling pathway
ELME000155	nsp02,nsp03,nsp05,nsp10,nsp12,nsp13,nsp14,N	O15350	LIG_SH3_3	hsa04115	p53 signaling pathway
ELME000136	nsp02,nsp03,nsp04,nsp05,nsp13,nsp14,N	O15350	DOC_WW_Pin1_4	hsa04390	Hippo signaling pathway
ELME000155	nsp02,nsp03,nsp05,nsp10,nsp12,nsp13,nsp14,N	O15350	LIG_SH3_3	hsa04390	Hippo signaling pathway
ELME000136	nsp02,nsp03,nsp04,nsp05,nsp13,nsp14,N	O15350	DOC_WW_Pin1_4	hsa04722	Neurotrophin signaling pathway
ELME000155	nsp02,nsp03,nsp05,nsp10,nsp12,nsp13,nsp14,N	O15350	LIG_SH3_3	hsa04722	Neurotrophin signaling pathway
ELME000136	nsp02,nsp03,nsp04,nsp05,nsp13,nsp14,N	O15350	DOC_WW_Pin1_4	hsa05162	Measles
ELME000155	nsp02,nsp03,nsp05,nsp10,nsp12,nsp13,nsp14,N	O15350	LIG_SH3_3	hsa05162	Measles
ELME000062	nsp03,nsp12,nsp13,nsp16,N	O15392	MOD_PKA_2	hsa04390	Hippo signaling pathway
ELME000062	nsp03,nsp12,nsp13,nsp16,N	O15392	MOD_PKA_2	hsa05161	Hepatitis B
ELME000062	nsp03,nsp12,nsp13,nsp16,N	O15392	MOD_PKA_2	hsa05200	Pathways in cancer
ELME000062	nsp03,nsp12,nsp13,nsp16,N	O15392	MOD_PKA_2	hsa05210	Colorectal cancer
ELME000012	nsp03,nsp14	O43292	TRG_ER_diArg_1	hsa00563	Glycosylphosphatidylinositol(GPI) anchor biosynthesis
ELME000012	nsp03,nsp14	O43292	TRG_ER_diArg_1	hsa01100	Metabolic pathways
ELME000432	nsp03,nsp13,nsp14	O43353	DOC_MAPK_MEF2A_6	hsa04621	NOD like receptor signaling pathway
ELME000432	nsp03,nsp13,nsp14	O43353	DOC_MAPK_MEF2A_6	hsa04722	Neurotrophin signaling pathway
ELME000432	nsp03,nsp13,nsp14	O43353	DOC_MAPK_MEF2A_6	hsa05131	Shigellosis
ELME000432	nsp03,nsp13,nsp14	O43353	DOC_MAPK_MEF2A_6	hsa05152	Tuberculosis
ELME000317	nsp03	O43432	LIG_eIF4E_1	hsa03013	RNA transport
ELME000317	nsp03	O43432	LIG_eIF4E_1	hsa05416	Viral myocarditis
ELME000417	nsp02,nsp03,nsp05,nsp06,nsp12,nsp13,nsp14,nsp16	O43524	LIG_14-3-3_CanoR_1	hsa04062	Chemokine signaling pathway
ELME000417	nsp02,nsp03,nsp05,nsp06,nsp12,nsp13,nsp14,nsp16	O43524	LIG_14-3-3_CanoR_1	hsa04068	FoxO signaling pathway
ELME000417	nsp02,nsp03,nsp05,nsp06,nsp12,nsp13,nsp14,nsp16	O43524	LIG_14-3-3_CanoR_1	hsa04151	PI3K Akt signaling pathway
ELME000417	nsp02,nsp03,nsp05,nsp06,nsp12,nsp13,nsp14,nsp16	O43524	LIG_14-3-3_CanoR_1	hsa04152	AMPK signaling pathway
ELME000417	nsp02,nsp03,nsp05,nsp06,nsp12,nsp13,nsp14,nsp16	O43524	LIG_14-3-3_CanoR_1	hsa04722	Neurotrophin signaling pathway
ELME000417	nsp02,nsp03,nsp05,nsp06,nsp12,nsp13,nsp14,nsp16	O43524	LIG_14-3-3_CanoR_1	hsa04917	Prolactin signaling pathway
ELME000417	nsp02,nsp03,nsp05,nsp06,nsp12,nsp13,nsp14,nsp16	O43524	LIG_14-3-3_CanoR_1	hsa05213	Endometrial cancer
ELME000417	nsp02,nsp03,nsp05,nsp06,nsp12,nsp13,nsp14,nsp16	O43524	LIG_14-3-3_CanoR_1	hsa05223	Non small cell lung cancer
ELME000020	nsp04,nsp06,nsp14	O43613	LIG_TYR_ITIM	hsa04080	Neuroactive ligand receptor interaction
ELME000317	nsp03	O60516	LIG_eIF4E_1	hsa03013	RNA transport
ELME000202	nsp02,nsp03,nsp04,nsp05,nsp12,nsp13,nsp15,nsp16,N	O60934	MOD_PIKK_1	hsa03440	Homologous recombination
ELME000368	nsp01,nsp02,nsp03,nsp04,nsp05,nsp06,nsp12,nsp13,nsp14,nsp15	O75143	LIG_LIR_Gen_1	hsa04140	Regulation of autophagy
ELME000368	nsp01,nsp02,nsp03,nsp04,nsp05,nsp06,nsp12,nsp13,nsp14,nsp15	O75385	LIG_LIR_Gen_1	hsa04140	Regulation of autophagy
ELME000368	nsp01,nsp02,nsp03,nsp04,nsp05,nsp06,nsp12,nsp13,nsp14,nsp15	O75385	LIG_LIR_Gen_1	hsa04150	mTOR signaling pathway
ELME000368	nsp01,nsp02,nsp03,nsp04,nsp05,nsp06,nsp12,nsp13,nsp14,nsp15	O75385	LIG_LIR_Gen_1	hsa04152	AMPK signaling pathway
ELME000333	nsp03,nsp06,nsp12	O75925	LIG_SUMO_SIM_par_1	hsa04120	Ubiquitin mediated proteolysis
ELME000333	nsp03,nsp06,nsp12	O75925	LIG_SUMO_SIM_par_1	hsa04630	Jak STAT signaling pathway
ELME000333	nsp03,nsp06,nsp12	O75925	LIG_SUMO_SIM_par_1	hsa05160	Hepatitis C
ELME000333	nsp03,nsp06,nsp12	O75928	LIG_SUMO_SIM_par_1	hsa04120	Ubiquitin mediated proteolysis
ELME000333	nsp03,nsp06,nsp12	O75928	LIG_SUMO_SIM_par_1	hsa04630	Jak STAT signaling pathway
ELME000333	nsp03,nsp06,nsp12	O75928	LIG_SUMO_SIM_par_1	hsa05200	Pathways in cancer
ELME000333	nsp03,nsp06,nsp12	O75928	LIG_SUMO_SIM_par_1	hsa05222	Small cell lung cancer
ELME000070	nsp02,nsp03,nsp12,nsp15,nsp16,N	O76024	MOD_N-GLC_1	hsa04141	Protein processing in endoplasmic reticulum
ELME000367	nsp13	O95644	DOC_PP2B_LxvP_1	hsa04010	MAPK signaling pathway
ELME000053	nsp02,nsp03,nsp04,nsp05,nsp06,nsp08,nsp10,nsp12,nsp13,nsp14,nsp15,nsp16,N	O95644	MOD_GSK3_1	hsa04010	MAPK signaling pathway
ELME000062	nsp03,nsp12,nsp13,nsp16,N	O95644	MOD_PKA_2	hsa04010	MAPK signaling pathway
ELME000367	nsp13	O95644	DOC_PP2B_LxvP_1	hsa04022	cGMP PKG signaling pathway
ELME000053	nsp02,nsp03,nsp04,nsp05,nsp06,nsp08,nsp10,nsp12,nsp13,nsp14,nsp15,nsp16,N	O95644	MOD_GSK3_1	hsa04022	cGMP PKG signaling pathway
ELME000062	nsp03,nsp12,nsp13,nsp16,N	O95644	MOD_PKA_2	hsa04022	cGMP PKG signaling pathway
ELME000367	nsp13	O95644	DOC_PP2B_LxvP_1	hsa04024	cAMP signaling pathway
ELME000053	nsp02,nsp03,nsp04,nsp05,nsp06,nsp08,nsp10,nsp12,nsp13,nsp14,nsp15,nsp16,N	O95644	MOD_GSK3_1	hsa04024	cAMP signaling pathway
ELME000062	nsp03,nsp12,nsp13,nsp16,N	O95644	MOD_PKA_2	hsa04024	cAMP signaling pathway
ELME000367	nsp13	O95644	DOC_PP2B_LxvP_1	hsa04310	Wnt signaling pathway
ELME000053	nsp02,nsp03,nsp04,nsp05,nsp06,nsp08,nsp10,nsp12,nsp13,nsp14,nsp15,nsp16,N	O95644	MOD_GSK3_1	hsa04310	Wnt signaling pathway
ELME000062	nsp03,nsp12,nsp13,nsp16,N	O95644	MOD_PKA_2	hsa04310	Wnt signaling pathway
ELME000367	nsp13	O95644	DOC_PP2B_LxvP_1	hsa04380	Osteoclast differentiation
ELME000053	nsp02,nsp03,nsp04,nsp05,nsp06,nsp08,nsp10,nsp12,nsp13,nsp14,nsp15,nsp16,N	O95644	MOD_GSK3_1	hsa04380	Osteoclast differentiation
ELME000062	nsp03,nsp12,nsp13,nsp16,N	O95644	MOD_PKA_2	hsa04380	Osteoclast differentiation
ELME000367	nsp13	O95644	DOC_PP2B_LxvP_1	hsa04650	Natural killer cell mediated cytotoxicity
ELME000053	nsp02,nsp03,nsp04,nsp05,nsp06,nsp08,nsp10,nsp12,nsp13,nsp14,nsp15,nsp16,N	O95644	MOD_GSK3_1	hsa04650	Natural killer cell mediated cytotoxicity
ELME000062	nsp03,nsp12,nsp13,nsp16,N	O95644	MOD_PKA_2	hsa04650	Natural killer cell mediated cytotoxicity
ELME000367	nsp13	O95644	DOC_PP2B_LxvP_1	hsa04660	T cell receptor signaling pathway
ELME000053	nsp02,nsp03,nsp04,nsp05,nsp06,nsp08,nsp10,nsp12,nsp13,nsp14,nsp15,nsp16,N	O95644	MOD_GSK3_1	hsa04660	T cell receptor signaling pathway
ELME000062	nsp03,nsp12,nsp13,nsp16,N	O95644	MOD_PKA_2	hsa04660	T cell receptor signaling pathway
ELME000367	nsp13	O95644	DOC_PP2B_LxvP_1	hsa04662	B cell receptor signaling pathway
ELME000053	nsp02,nsp03,nsp04,nsp05,nsp06,nsp08,nsp10,nsp12,nsp13,nsp14,nsp15,nsp16,N	O95644	MOD_GSK3_1	hsa04662	B cell receptor signaling pathway
ELME000062	nsp03,nsp12,nsp13,nsp16,N	O95644	MOD_PKA_2	hsa04662	B cell receptor signaling pathway
ELME000367	nsp13	O95644	DOC_PP2B_LxvP_1	hsa04921	Oxytocin signaling pathway
ELME000053	nsp02,nsp03,nsp04,nsp05,nsp06,nsp08,nsp10,nsp12,nsp13,nsp14,nsp15,nsp16,N	O95644	MOD_GSK3_1	hsa04921	Oxytocin signaling pathway
ELME000062	nsp03,nsp12,nsp13,nsp16,N	O95644	MOD_PKA_2	hsa04921	Oxytocin signaling pathway
ELME000367	nsp13	O95644	DOC_PP2B_LxvP_1	hsa05161	Hepatitis B
ELME000053	nsp02,nsp03,nsp04,nsp05,nsp06,nsp08,nsp10,nsp12,nsp13,nsp14,nsp15,nsp16,N	O95644	MOD_GSK3_1	hsa05161	Hepatitis B
ELME000062	nsp03,nsp12,nsp13,nsp16,N	O95644	MOD_PKA_2	hsa05161	Hepatitis B
ELME000367	nsp13	O95644	DOC_PP2B_LxvP_1	hsa05166	HTLV I infection
ELME000053	nsp02,nsp03,nsp04,nsp05,nsp06,nsp08,nsp10,nsp12,nsp13,nsp14,nsp15,nsp16,N	O95644	MOD_GSK3_1	hsa05166	HTLV I infection
ELME000062	nsp03,nsp12,nsp13,nsp16,N	O95644	MOD_PKA_2	hsa05166	HTLV I infection
ELME000367	nsp13	O95644	DOC_PP2B_LxvP_1	hsa05321	Inflammatory bowel disease (IBD)
ELME000053	nsp02,nsp03,nsp04,nsp05,nsp06,nsp08,nsp10,nsp12,nsp13,nsp14,nsp15,nsp16,N	O95644	MOD_GSK3_1	hsa05321	Inflammatory bowel disease (IBD)
ELME000062	nsp03,nsp12,nsp13,nsp16,N	O95644	MOD_PKA_2	hsa05321	Inflammatory bowel disease (IBD)
ELME000053	nsp02,nsp03,nsp04,nsp05,nsp06,nsp08,nsp10,nsp12,nsp13,nsp14,nsp15,nsp16,N	O95863	MOD_GSK3_1	hsa04520	Adherens junction
ELME000052	nsp02,nsp03,nsp04,nsp05,nsp06,nsp07,nsp09,nsp10,nsp12,nsp13,nsp14,nsp15,nsp16	O96017	LIG_FHA_1	hsa04110	Cell cycle
ELME000202	nsp02,nsp03,nsp04,nsp05,nsp12,nsp13,nsp15,nsp16,N	O96017	MOD_PIKK_1	hsa04110	Cell cycle
ELME000052	nsp02,nsp03,nsp04,nsp05,nsp06,nsp07,nsp09,nsp10,nsp12,nsp13,nsp14,nsp15,nsp16	O96017	LIG_FHA_1	hsa04115	p53 signaling pathway
ELME000202	nsp02,nsp03,nsp04,nsp05,nsp12,nsp13,nsp15,nsp16,N	O96017	MOD_PIKK_1	hsa04115	p53 signaling pathway
ELME000052	nsp02,nsp03,nsp04,nsp05,nsp06,nsp07,nsp09,nsp10,nsp12,nsp13,nsp14,nsp15,nsp16	O96017	LIG_FHA_1	hsa05166	HTLV I infection
ELME000202	nsp02,nsp03,nsp04,nsp05,nsp12,nsp13,nsp15,nsp16,N	O96017	MOD_PIKK_1	hsa05166	HTLV I infection
ELME000095	nsp04	P00533	LIG_PTB_Phospho_1	hsa04010	MAPK signaling pathway
ELME000084	nsp03,nsp04,nsp13,nsp14	P00533	LIG_SH2_GRB2like	hsa04010	MAPK signaling pathway
ELME000081	nsp03,nsp13,nsp14	P00533	LIG_SH2_SRC	hsa04010	MAPK signaling pathway
ELME000079	nsp03	P00533	MOD_N-GLC_2	hsa04010	MAPK signaling pathway
ELME000120	nsp02,nsp03,nsp04,nsp05,nsp06,nsp09,nsp12,nsp13,nsp14,nsp15,nsp16,N	P00533	TRG_ENDOCYTIC_2	hsa04010	MAPK signaling pathway
ELME000095	nsp04	P00533	LIG_PTB_Phospho_1	hsa04012	ErbB signaling pathway
ELME000084	nsp03,nsp04,nsp13,nsp14	P00533	LIG_SH2_GRB2like	hsa04012	ErbB signaling pathway
ELME000081	nsp03,nsp13,nsp14	P00533	LIG_SH2_SRC	hsa04012	ErbB signaling pathway
ELME000079	nsp03	P00533	MOD_N-GLC_2	hsa04012	ErbB signaling pathway
ELME000120	nsp02,nsp03,nsp04,nsp05,nsp06,nsp09,nsp12,nsp13,nsp14,nsp15,nsp16,N	P00533	TRG_ENDOCYTIC_2	hsa04012	ErbB signaling pathway
ELME000095	nsp04	P00533	LIG_PTB_Phospho_1	hsa04014	Ras signaling pathway
ELME000084	nsp03,nsp04,nsp13,nsp14	P00533	LIG_SH2_GRB2like	hsa04014	Ras signaling pathway
ELME000081	nsp03,nsp13,nsp14	P00533	LIG_SH2_SRC	hsa04014	Ras signaling pathway
ELME000079	nsp03	P00533	MOD_N-GLC_2	hsa04014	Ras signaling pathway
ELME000120	nsp02,nsp03,nsp04,nsp05,nsp06,nsp09,nsp12,nsp13,nsp14,nsp15,nsp16,N	P00533	TRG_ENDOCYTIC_2	hsa04014	Ras signaling pathway
ELME000095	nsp04	P00533	LIG_PTB_Phospho_1	hsa04015	Rap1 signaling pathway
ELME000084	nsp03,nsp04,nsp13,nsp14	P00533	LIG_SH2_GRB2like	hsa04015	Rap1 signaling pathway
ELME000081	nsp03,nsp13,nsp14	P00533	LIG_SH2_SRC	hsa04015	Rap1 signaling pathway
ELME000079	nsp03	P00533	MOD_N-GLC_2	hsa04015	Rap1 signaling pathway
ELME000120	nsp02,nsp03,nsp04,nsp05,nsp06,nsp09,nsp12,nsp13,nsp14,nsp15,nsp16,N	P00533	TRG_ENDOCYTIC_2	hsa04015	Rap1 signaling pathway
ELME000095	nsp04	P00533	LIG_PTB_Phospho_1	hsa04020	Calcium signaling pathway
ELME000084	nsp03,nsp04,nsp13,nsp14	P00533	LIG_SH2_GRB2like	hsa04020	Calcium signaling pathway
ELME000081	nsp03,nsp13,nsp14	P00533	LIG_SH2_SRC	hsa04020	Calcium signaling pathway
ELME000079	nsp03	P00533	MOD_N-GLC_2	hsa04020	Calcium signaling pathway
ELME000120	nsp02,nsp03,nsp04,nsp05,nsp06,nsp09,nsp12,nsp13,nsp14,nsp15,nsp16,N	P00533	TRG_ENDOCYTIC_2	hsa04020	Calcium signaling pathway
ELME000095	nsp04	P00533	LIG_PTB_Phospho_1	hsa04060	Cytokine cytokine receptor interaction
ELME000084	nsp03,nsp04,nsp13,nsp14	P00533	LIG_SH2_GRB2like	hsa04060	Cytokine cytokine receptor interaction
ELME000081	nsp03,nsp13,nsp14	P00533	LIG_SH2_SRC	hsa04060	Cytokine cytokine receptor interaction
ELME000079	nsp03	P00533	MOD_N-GLC_2	hsa04060	Cytokine cytokine receptor interaction
ELME000120	nsp02,nsp03,nsp04,nsp05,nsp06,nsp09,nsp12,nsp13,nsp14,nsp15,nsp16,N	P00533	TRG_ENDOCYTIC_2	hsa04060	Cytokine cytokine receptor interaction
ELME000095	nsp04	P00533	LIG_PTB_Phospho_1	hsa04066	HIF 1 signaling pathway
ELME000084	nsp03,nsp04,nsp13,nsp14	P00533	LIG_SH2_GRB2like	hsa04066	HIF 1 signaling pathway
ELME000081	nsp03,nsp13,nsp14	P00533	LIG_SH2_SRC	hsa04066	HIF 1 signaling pathway
ELME000079	nsp03	P00533	MOD_N-GLC_2	hsa04066	HIF 1 signaling pathway
ELME000120	nsp02,nsp03,nsp04,nsp05,nsp06,nsp09,nsp12,nsp13,nsp14,nsp15,nsp16,N	P00533	TRG_ENDOCYTIC_2	hsa04066	HIF 1 signaling pathway
ELME000095	nsp04	P00533	LIG_PTB_Phospho_1	hsa04068	FoxO signaling pathway
ELME000084	nsp03,nsp04,nsp13,nsp14	P00533	LIG_SH2_GRB2like	hsa04068	FoxO signaling pathway
ELME000081	nsp03,nsp13,nsp14	P00533	LIG_SH2_SRC	hsa04068	FoxO signaling pathway
ELME000079	nsp03	P00533	MOD_N-GLC_2	hsa04068	FoxO signaling pathway
ELME000120	nsp02,nsp03,nsp04,nsp05,nsp06,nsp09,nsp12,nsp13,nsp14,nsp15,nsp16,N	P00533	TRG_ENDOCYTIC_2	hsa04068	FoxO signaling pathway
ELME000095	nsp04	P00533	LIG_PTB_Phospho_1	hsa04144	Endocytosis
ELME000084	nsp03,nsp04,nsp13,nsp14	P00533	LIG_SH2_GRB2like	hsa04144	Endocytosis
ELME000081	nsp03,nsp13,nsp14	P00533	LIG_SH2_SRC	hsa04144	Endocytosis
ELME000079	nsp03	P00533	MOD_N-GLC_2	hsa04144	Endocytosis
ELME000120	nsp02,nsp03,nsp04,nsp05,nsp06,nsp09,nsp12,nsp13,nsp14,nsp15,nsp16,N	P00533	TRG_ENDOCYTIC_2	hsa04144	Endocytosis
ELME000095	nsp04	P00533	LIG_PTB_Phospho_1	hsa04151	PI3K Akt signaling pathway
ELME000084	nsp03,nsp04,nsp13,nsp14	P00533	LIG_SH2_GRB2like	hsa04151	PI3K Akt signaling pathway
ELME000081	nsp03,nsp13,nsp14	P00533	LIG_SH2_SRC	hsa04151	PI3K Akt signaling pathway
ELME000079	nsp03	P00533	MOD_N-GLC_2	hsa04151	PI3K Akt signaling pathway
ELME000120	nsp02,nsp03,nsp04,nsp05,nsp06,nsp09,nsp12,nsp13,nsp14,nsp15,nsp16,N	P00533	TRG_ENDOCYTIC_2	hsa04151	PI3K Akt signaling pathway
ELME000095	nsp04	P00533	LIG_PTB_Phospho_1	hsa04320	Dorso ventral axis formation
ELME000084	nsp03,nsp04,nsp13,nsp14	P00533	LIG_SH2_GRB2like	hsa04320	Dorso ventral axis formation
ELME000081	nsp03,nsp13,nsp14	P00533	LIG_SH2_SRC	hsa04320	Dorso ventral axis formation
ELME000079	nsp03	P00533	MOD_N-GLC_2	hsa04320	Dorso ventral axis formation
ELME000120	nsp02,nsp03,nsp04,nsp05,nsp06,nsp09,nsp12,nsp13,nsp14,nsp15,nsp16,N	P00533	TRG_ENDOCYTIC_2	hsa04320	Dorso ventral axis formation
ELME000095	nsp04	P00533	LIG_PTB_Phospho_1	hsa04510	Focal adhesion
ELME000084	nsp03,nsp04,nsp13,nsp14	P00533	LIG_SH2_GRB2like	hsa04510	Focal adhesion
ELME000081	nsp03,nsp13,nsp14	P00533	LIG_SH2_SRC	hsa04510	Focal adhesion
ELME000079	nsp03	P00533	MOD_N-GLC_2	hsa04510	Focal adhesion
ELME000120	nsp02,nsp03,nsp04,nsp05,nsp06,nsp09,nsp12,nsp13,nsp14,nsp15,nsp16,N	P00533	TRG_ENDOCYTIC_2	hsa04510	Focal adhesion
ELME000095	nsp04	P00533	LIG_PTB_Phospho_1	hsa04520	Adherens junction
ELME000084	nsp03,nsp04,nsp13,nsp14	P00533	LIG_SH2_GRB2like	hsa04520	Adherens junction
ELME000081	nsp03,nsp13,nsp14	P00533	LIG_SH2_SRC	hsa04520	Adherens junction
ELME000079	nsp03	P00533	MOD_N-GLC_2	hsa04520	Adherens junction
ELME000120	nsp02,nsp03,nsp04,nsp05,nsp06,nsp09,nsp12,nsp13,nsp14,nsp15,nsp16,N	P00533	TRG_ENDOCYTIC_2	hsa04520	Adherens junction
ELME000095	nsp04	P00533	LIG_PTB_Phospho_1	hsa04540	Gap junction
ELME000084	nsp03,nsp04,nsp13,nsp14	P00533	LIG_SH2_GRB2like	hsa04540	Gap junction
ELME000081	nsp03,nsp13,nsp14	P00533	LIG_SH2_SRC	hsa04540	Gap junction
ELME000079	nsp03	P00533	MOD_N-GLC_2	hsa04540	Gap junction
ELME000120	nsp02,nsp03,nsp04,nsp05,nsp06,nsp09,nsp12,nsp13,nsp14,nsp15,nsp16,N	P00533	TRG_ENDOCYTIC_2	hsa04540	Gap junction
ELME000095	nsp04	P00533	LIG_PTB_Phospho_1	hsa04810	Regulation of actin cytoskeleton
ELME000084	nsp03,nsp04,nsp13,nsp14	P00533	LIG_SH2_GRB2like	hsa04810	Regulation of actin cytoskeleton
ELME000081	nsp03,nsp13,nsp14	P00533	LIG_SH2_SRC	hsa04810	Regulation of actin cytoskeleton
ELME000079	nsp03	P00533	MOD_N-GLC_2	hsa04810	Regulation of actin cytoskeleton
ELME000120	nsp02,nsp03,nsp04,nsp05,nsp06,nsp09,nsp12,nsp13,nsp14,nsp15,nsp16,N	P00533	TRG_ENDOCYTIC_2	hsa04810	Regulation of actin cytoskeleton
ELME000095	nsp04	P00533	LIG_PTB_Phospho_1	hsa04912	GnRH signaling pathway
ELME000084	nsp03,nsp04,nsp13,nsp14	P00533	LIG_SH2_GRB2like	hsa04912	GnRH signaling pathway
ELME000081	nsp03,nsp13,nsp14	P00533	LIG_SH2_SRC	hsa04912	GnRH signaling pathway
ELME000079	nsp03	P00533	MOD_N-GLC_2	hsa04912	GnRH signaling pathway
ELME000120	nsp02,nsp03,nsp04,nsp05,nsp06,nsp09,nsp12,nsp13,nsp14,nsp15,nsp16,N	P00533	TRG_ENDOCYTIC_2	hsa04912	GnRH signaling pathway
ELME000095	nsp04	P00533	LIG_PTB_Phospho_1	hsa04915	Estrogen signaling pathway
ELME000084	nsp03,nsp04,nsp13,nsp14	P00533	LIG_SH2_GRB2like	hsa04915	Estrogen signaling pathway
ELME000081	nsp03,nsp13,nsp14	P00533	LIG_SH2_SRC	hsa04915	Estrogen signaling pathway
ELME000079	nsp03	P00533	MOD_N-GLC_2	hsa04915	Estrogen signaling pathway
ELME000120	nsp02,nsp03,nsp04,nsp05,nsp06,nsp09,nsp12,nsp13,nsp14,nsp15,nsp16,N	P00533	TRG_ENDOCYTIC_2	hsa04915	Estrogen signaling pathway
ELME000095	nsp04	P00533	LIG_PTB_Phospho_1	hsa04921	Oxytocin signaling pathway
ELME000084	nsp03,nsp04,nsp13,nsp14	P00533	LIG_SH2_GRB2like	hsa04921	Oxytocin signaling pathway
ELME000081	nsp03,nsp13,nsp14	P00533	LIG_SH2_SRC	hsa04921	Oxytocin signaling pathway
ELME000079	nsp03	P00533	MOD_N-GLC_2	hsa04921	Oxytocin signaling pathway
ELME000120	nsp02,nsp03,nsp04,nsp05,nsp06,nsp09,nsp12,nsp13,nsp14,nsp15,nsp16,N	P00533	TRG_ENDOCYTIC_2	hsa04921	Oxytocin signaling pathway
ELME000095	nsp04	P00533	LIG_PTB_Phospho_1	hsa05120	Epithelial cell signaling in Helicobacter pylori infection
ELME000084	nsp03,nsp04,nsp13,nsp14	P00533	LIG_SH2_GRB2like	hsa05120	Epithelial cell signaling in Helicobacter pylori infection
ELME000081	nsp03,nsp13,nsp14	P00533	LIG_SH2_SRC	hsa05120	Epithelial cell signaling in Helicobacter pylori infection
ELME000079	nsp03	P00533	MOD_N-GLC_2	hsa05120	Epithelial cell signaling in Helicobacter pylori infection
ELME000120	nsp02,nsp03,nsp04,nsp05,nsp06,nsp09,nsp12,nsp13,nsp14,nsp15,nsp16,N	P00533	TRG_ENDOCYTIC_2	hsa05120	Epithelial cell signaling in Helicobacter pylori infection
ELME000095	nsp04	P00533	LIG_PTB_Phospho_1	hsa05160	Hepatitis C
ELME000084	nsp03,nsp04,nsp13,nsp14	P00533	LIG_SH2_GRB2like	hsa05160	Hepatitis C
ELME000081	nsp03,nsp13,nsp14	P00533	LIG_SH2_SRC	hsa05160	Hepatitis C
ELME000079	nsp03	P00533	MOD_N-GLC_2	hsa05160	Hepatitis C
ELME000120	nsp02,nsp03,nsp04,nsp05,nsp06,nsp09,nsp12,nsp13,nsp14,nsp15,nsp16,N	P00533	TRG_ENDOCYTIC_2	hsa05160	Hepatitis C
ELME000095	nsp04	P00533	LIG_PTB_Phospho_1	hsa05200	Pathways in cancer
ELME000084	nsp03,nsp04,nsp13,nsp14	P00533	LIG_SH2_GRB2like	hsa05200	Pathways in cancer
ELME000081	nsp03,nsp13,nsp14	P00533	LIG_SH2_SRC	hsa05200	Pathways in cancer
ELME000079	nsp03	P00533	MOD_N-GLC_2	hsa05200	Pathways in cancer
ELME000120	nsp02,nsp03,nsp04,nsp05,nsp06,nsp09,nsp12,nsp13,nsp14,nsp15,nsp16,N	P00533	TRG_ENDOCYTIC_2	hsa05200	Pathways in cancer
ELME000095	nsp04	P00533	LIG_PTB_Phospho_1	hsa05205	Proteoglycans in cancer
ELME000084	nsp03,nsp04,nsp13,nsp14	P00533	LIG_SH2_GRB2like	hsa05205	Proteoglycans in cancer
ELME000081	nsp03,nsp13,nsp14	P00533	LIG_SH2_SRC	hsa05205	Proteoglycans in cancer
ELME000079	nsp03	P00533	MOD_N-GLC_2	hsa05205	Proteoglycans in cancer
ELME000120	nsp02,nsp03,nsp04,nsp05,nsp06,nsp09,nsp12,nsp13,nsp14,nsp15,nsp16,N	P00533	TRG_ENDOCYTIC_2	hsa05205	Proteoglycans in cancer
ELME000095	nsp04	P00533	LIG_PTB_Phospho_1	hsa05206	MicroRNAs in cancer
ELME000084	nsp03,nsp04,nsp13,nsp14	P00533	LIG_SH2_GRB2like	hsa05206	MicroRNAs in cancer
ELME000081	nsp03,nsp13,nsp14	P00533	LIG_SH2_SRC	hsa05206	MicroRNAs in cancer
ELME000079	nsp03	P00533	MOD_N-GLC_2	hsa05206	MicroRNAs in cancer
ELME000120	nsp02,nsp03,nsp04,nsp05,nsp06,nsp09,nsp12,nsp13,nsp14,nsp15,nsp16,N	P00533	TRG_ENDOCYTIC_2	hsa05206	MicroRNAs in cancer
ELME000095	nsp04	P00533	LIG_PTB_Phospho_1	hsa05212	Pancreatic cancer
ELME000084	nsp03,nsp04,nsp13,nsp14	P00533	LIG_SH2_GRB2like	hsa05212	Pancreatic cancer
ELME000081	nsp03,nsp13,nsp14	P00533	LIG_SH2_SRC	hsa05212	Pancreatic cancer
ELME000079	nsp03	P00533	MOD_N-GLC_2	hsa05212	Pancreatic cancer
ELME000120	nsp02,nsp03,nsp04,nsp05,nsp06,nsp09,nsp12,nsp13,nsp14,nsp15,nsp16,N	P00533	TRG_ENDOCYTIC_2	hsa05212	Pancreatic cancer
ELME000095	nsp04	P00533	LIG_PTB_Phospho_1	hsa05213	Endometrial cancer
ELME000084	nsp03,nsp04,nsp13,nsp14	P00533	LIG_SH2_GRB2like	hsa05213	Endometrial cancer
ELME000081	nsp03,nsp13,nsp14	P00533	LIG_SH2_SRC	hsa05213	Endometrial cancer
ELME000079	nsp03	P00533	MOD_N-GLC_2	hsa05213	Endometrial cancer
ELME000120	nsp02,nsp03,nsp04,nsp05,nsp06,nsp09,nsp12,nsp13,nsp14,nsp15,nsp16,N	P00533	TRG_ENDOCYTIC_2	hsa05213	Endometrial cancer
ELME000095	nsp04	P00533	LIG_PTB_Phospho_1	hsa05214	Glioma
ELME000084	nsp03,nsp04,nsp13,nsp14	P00533	LIG_SH2_GRB2like	hsa05214	Glioma
ELME000081	nsp03,nsp13,nsp14	P00533	LIG_SH2_SRC	hsa05214	Glioma
ELME000079	nsp03	P00533	MOD_N-GLC_2	hsa05214	Glioma
ELME000120	nsp02,nsp03,nsp04,nsp05,nsp06,nsp09,nsp12,nsp13,nsp14,nsp15,nsp16,N	P00533	TRG_ENDOCYTIC_2	hsa05214	Glioma
ELME000095	nsp04	P00533	LIG_PTB_Phospho_1	hsa05215	Prostate cancer
ELME000084	nsp03,nsp04,nsp13,nsp14	P00533	LIG_SH2_GRB2like	hsa05215	Prostate cancer
ELME000081	nsp03,nsp13,nsp14	P00533	LIG_SH2_SRC	hsa05215	Prostate cancer
ELME000079	nsp03	P00533	MOD_N-GLC_2	hsa05215	Prostate cancer
ELME000120	nsp02,nsp03,nsp04,nsp05,nsp06,nsp09,nsp12,nsp13,nsp14,nsp15,nsp16,N	P00533	TRG_ENDOCYTIC_2	hsa05215	Prostate cancer
ELME000095	nsp04	P00533	LIG_PTB_Phospho_1	hsa05218	Melanoma
ELME000084	nsp03,nsp04,nsp13,nsp14	P00533	LIG_SH2_GRB2like	hsa05218	Melanoma
ELME000081	nsp03,nsp13,nsp14	P00533	LIG_SH2_SRC	hsa05218	Melanoma
ELME000079	nsp03	P00533	MOD_N-GLC_2	hsa05218	Melanoma
ELME000120	nsp02,nsp03,nsp04,nsp05,nsp06,nsp09,nsp12,nsp13,nsp14,nsp15,nsp16,N	P00533	TRG_ENDOCYTIC_2	hsa05218	Melanoma
ELME000095	nsp04	P00533	LIG_PTB_Phospho_1	hsa05219	Bladder cancer
ELME000084	nsp03,nsp04,nsp13,nsp14	P00533	LIG_SH2_GRB2like	hsa05219	Bladder cancer
ELME000081	nsp03,nsp13,nsp14	P00533	LIG_SH2_SRC	hsa05219	Bladder cancer
ELME000079	nsp03	P00533	MOD_N-GLC_2	hsa05219	Bladder cancer
ELME000120	nsp02,nsp03,nsp04,nsp05,nsp06,nsp09,nsp12,nsp13,nsp14,nsp15,nsp16,N	P00533	TRG_ENDOCYTIC_2	hsa05219	Bladder cancer
ELME000095	nsp04	P00533	LIG_PTB_Phospho_1	hsa05223	Non small cell lung cancer
ELME000084	nsp03,nsp04,nsp13,nsp14	P00533	LIG_SH2_GRB2like	hsa05223	Non small cell lung cancer
ELME000081	nsp03,nsp13,nsp14	P00533	LIG_SH2_SRC	hsa05223	Non small cell lung cancer
ELME000079	nsp03	P00533	MOD_N-GLC_2	hsa05223	Non small cell lung cancer
ELME000120	nsp02,nsp03,nsp04,nsp05,nsp06,nsp09,nsp12,nsp13,nsp14,nsp15,nsp16,N	P00533	TRG_ENDOCYTIC_2	hsa05223	Non small cell lung cancer
ELME000095	nsp04	P00533	LIG_PTB_Phospho_1	hsa05230	Central carbon metabolism in cancer
ELME000084	nsp03,nsp04,nsp13,nsp14	P00533	LIG_SH2_GRB2like	hsa05230	Central carbon metabolism in cancer
ELME000081	nsp03,nsp13,nsp14	P00533	LIG_SH2_SRC	hsa05230	Central carbon metabolism in cancer
ELME000079	nsp03	P00533	MOD_N-GLC_2	hsa05230	Central carbon metabolism in cancer
ELME000120	nsp02,nsp03,nsp04,nsp05,nsp06,nsp09,nsp12,nsp13,nsp14,nsp15,nsp16,N	P00533	TRG_ENDOCYTIC_2	hsa05230	Central carbon metabolism in cancer
ELME000095	nsp04	P00533	LIG_PTB_Phospho_1	hsa05231	Choline metabolism in cancer
ELME000084	nsp03,nsp04,nsp13,nsp14	P00533	LIG_SH2_GRB2like	hsa05231	Choline metabolism in cancer
ELME000081	nsp03,nsp13,nsp14	P00533	LIG_SH2_SRC	hsa05231	Choline metabolism in cancer
ELME000079	nsp03	P00533	MOD_N-GLC_2	hsa05231	Choline metabolism in cancer
ELME000120	nsp02,nsp03,nsp04,nsp05,nsp06,nsp09,nsp12,nsp13,nsp14,nsp15,nsp16,N	P00533	TRG_ENDOCYTIC_2	hsa05231	Choline metabolism in cancer
ELME000070	nsp02,nsp03,nsp12,nsp15,nsp16,N	P00740	MOD_N-GLC_1	hsa04610	Complement and coagulation cascades
ELME000100	nsp03,nsp15,N	P00797	CLV_PCSK_PC1ET2_1	hsa04614	Renin angiotensin system
ELME000100	nsp03,nsp15,N	P00797	CLV_PCSK_PC1ET2_1	hsa04924	Renin secretion
ELME000136	nsp02,nsp03,nsp04,nsp05,nsp13,nsp14,N	P01106	DOC_WW_Pin1_4	hsa04010	MAPK signaling pathway
ELME000053	nsp02,nsp03,nsp04,nsp05,nsp06,nsp08,nsp10,nsp12,nsp13,nsp14,nsp15,nsp16,N	P01106	MOD_GSK3_1	hsa04010	MAPK signaling pathway
ELME000159	nsp02,nsp03,nsp04,nsp05,nsp13,nsp14,N	P01106	MOD_ProDKin_1	hsa04010	MAPK signaling pathway
ELME000136	nsp02,nsp03,nsp04,nsp05,nsp13,nsp14,N	P01106	DOC_WW_Pin1_4	hsa04012	ErbB signaling pathway
ELME000053	nsp02,nsp03,nsp04,nsp05,nsp06,nsp08,nsp10,nsp12,nsp13,nsp14,nsp15,nsp16,N	P01106	MOD_GSK3_1	hsa04012	ErbB signaling pathway
ELME000159	nsp02,nsp03,nsp04,nsp05,nsp13,nsp14,N	P01106	MOD_ProDKin_1	hsa04012	ErbB signaling pathway
ELME000136	nsp02,nsp03,nsp04,nsp05,nsp13,nsp14,N	P01106	DOC_WW_Pin1_4	hsa04110	Cell cycle
ELME000053	nsp02,nsp03,nsp04,nsp05,nsp06,nsp08,nsp10,nsp12,nsp13,nsp14,nsp15,nsp16,N	P01106	MOD_GSK3_1	hsa04110	Cell cycle
ELME000159	nsp02,nsp03,nsp04,nsp05,nsp13,nsp14,N	P01106	MOD_ProDKin_1	hsa04110	Cell cycle
ELME000136	nsp02,nsp03,nsp04,nsp05,nsp13,nsp14,N	P01106	DOC_WW_Pin1_4	hsa04151	PI3K Akt signaling pathway
ELME000053	nsp02,nsp03,nsp04,nsp05,nsp06,nsp08,nsp10,nsp12,nsp13,nsp14,nsp15,nsp16,N	P01106	MOD_GSK3_1	hsa04151	PI3K Akt signaling pathway
ELME000159	nsp02,nsp03,nsp04,nsp05,nsp13,nsp14,N	P01106	MOD_ProDKin_1	hsa04151	PI3K Akt signaling pathway
ELME000136	nsp02,nsp03,nsp04,nsp05,nsp13,nsp14,N	P01106	DOC_WW_Pin1_4	hsa04310	Wnt signaling pathway
ELME000053	nsp02,nsp03,nsp04,nsp05,nsp06,nsp08,nsp10,nsp12,nsp13,nsp14,nsp15,nsp16,N	P01106	MOD_GSK3_1	hsa04310	Wnt signaling pathway
ELME000159	nsp02,nsp03,nsp04,nsp05,nsp13,nsp14,N	P01106	MOD_ProDKin_1	hsa04310	Wnt signaling pathway
ELME000136	nsp02,nsp03,nsp04,nsp05,nsp13,nsp14,N	P01106	DOC_WW_Pin1_4	hsa04350	TGF beta signaling pathway
ELME000053	nsp02,nsp03,nsp04,nsp05,nsp06,nsp08,nsp10,nsp12,nsp13,nsp14,nsp15,nsp16,N	P01106	MOD_GSK3_1	hsa04350	TGF beta signaling pathway
ELME000159	nsp02,nsp03,nsp04,nsp05,nsp13,nsp14,N	P01106	MOD_ProDKin_1	hsa04350	TGF beta signaling pathway
ELME000136	nsp02,nsp03,nsp04,nsp05,nsp13,nsp14,N	P01106	DOC_WW_Pin1_4	hsa04390	Hippo signaling pathway
ELME000053	nsp02,nsp03,nsp04,nsp05,nsp06,nsp08,nsp10,nsp12,nsp13,nsp14,nsp15,nsp16,N	P01106	MOD_GSK3_1	hsa04390	Hippo signaling pathway
ELME000159	nsp02,nsp03,nsp04,nsp05,nsp13,nsp14,N	P01106	MOD_ProDKin_1	hsa04390	Hippo signaling pathway
ELME000136	nsp02,nsp03,nsp04,nsp05,nsp13,nsp14,N	P01106	DOC_WW_Pin1_4	hsa04550	Signaling pathways regulating pluripotency of stem cells
ELME000053	nsp02,nsp03,nsp04,nsp05,nsp06,nsp08,nsp10,nsp12,nsp13,nsp14,nsp15,nsp16,N	P01106	MOD_GSK3_1	hsa04550	Signaling pathways regulating pluripotency of stem cells
ELME000159	nsp02,nsp03,nsp04,nsp05,nsp13,nsp14,N	P01106	MOD_ProDKin_1	hsa04550	Signaling pathways regulating pluripotency of stem cells
ELME000136	nsp02,nsp03,nsp04,nsp05,nsp13,nsp14,N	P01106	DOC_WW_Pin1_4	hsa04630	Jak STAT signaling pathway
ELME000053	nsp02,nsp03,nsp04,nsp05,nsp06,nsp08,nsp10,nsp12,nsp13,nsp14,nsp15,nsp16,N	P01106	MOD_GSK3_1	hsa04630	Jak STAT signaling pathway
ELME000159	nsp02,nsp03,nsp04,nsp05,nsp13,nsp14,N	P01106	MOD_ProDKin_1	hsa04630	Jak STAT signaling pathway
ELME000136	nsp02,nsp03,nsp04,nsp05,nsp13,nsp14,N	P01106	DOC_WW_Pin1_4	hsa04919	Thyroid hormone signaling pathway
ELME000053	nsp02,nsp03,nsp04,nsp05,nsp06,nsp08,nsp10,nsp12,nsp13,nsp14,nsp15,nsp16,N	P01106	MOD_GSK3_1	hsa04919	Thyroid hormone signaling pathway
ELME000159	nsp02,nsp03,nsp04,nsp05,nsp13,nsp14,N	P01106	MOD_ProDKin_1	hsa04919	Thyroid hormone signaling pathway
ELME000136	nsp02,nsp03,nsp04,nsp05,nsp13,nsp14,N	P01106	DOC_WW_Pin1_4	hsa05161	Hepatitis B
ELME000053	nsp02,nsp03,nsp04,nsp05,nsp06,nsp08,nsp10,nsp12,nsp13,nsp14,nsp15,nsp16,N	P01106	MOD_GSK3_1	hsa05161	Hepatitis B
ELME000159	nsp02,nsp03,nsp04,nsp05,nsp13,nsp14,N	P01106	MOD_ProDKin_1	hsa05161	Hepatitis B
ELME000136	nsp02,nsp03,nsp04,nsp05,nsp13,nsp14,N	P01106	DOC_WW_Pin1_4	hsa05166	HTLV I infection
ELME000053	nsp02,nsp03,nsp04,nsp05,nsp06,nsp08,nsp10,nsp12,nsp13,nsp14,nsp15,nsp16,N	P01106	MOD_GSK3_1	hsa05166	HTLV I infection
ELME000159	nsp02,nsp03,nsp04,nsp05,nsp13,nsp14,N	P01106	MOD_ProDKin_1	hsa05166	HTLV I infection
ELME000136	nsp02,nsp03,nsp04,nsp05,nsp13,nsp14,N	P01106	DOC_WW_Pin1_4	hsa05169	Epstein Barr virus infection
ELME000053	nsp02,nsp03,nsp04,nsp05,nsp06,nsp08,nsp10,nsp12,nsp13,nsp14,nsp15,nsp16,N	P01106	MOD_GSK3_1	hsa05169	Epstein Barr virus infection
ELME000159	nsp02,nsp03,nsp04,nsp05,nsp13,nsp14,N	P01106	MOD_ProDKin_1	hsa05169	Epstein Barr virus infection
ELME000136	nsp02,nsp03,nsp04,nsp05,nsp13,nsp14,N	P01106	DOC_WW_Pin1_4	hsa05200	Pathways in cancer
ELME000053	nsp02,nsp03,nsp04,nsp05,nsp06,nsp08,nsp10,nsp12,nsp13,nsp14,nsp15,nsp16,N	P01106	MOD_GSK3_1	hsa05200	Pathways in cancer
ELME000159	nsp02,nsp03,nsp04,nsp05,nsp13,nsp14,N	P01106	MOD_ProDKin_1	hsa05200	Pathways in cancer
ELME000136	nsp02,nsp03,nsp04,nsp05,nsp13,nsp14,N	P01106	DOC_WW_Pin1_4	hsa05202	Transcriptional misregulation in cancer
ELME000053	nsp02,nsp03,nsp04,nsp05,nsp06,nsp08,nsp10,nsp12,nsp13,nsp14,nsp15,nsp16,N	P01106	MOD_GSK3_1	hsa05202	Transcriptional misregulation in cancer
ELME000159	nsp02,nsp03,nsp04,nsp05,nsp13,nsp14,N	P01106	MOD_ProDKin_1	hsa05202	Transcriptional misregulation in cancer
ELME000136	nsp02,nsp03,nsp04,nsp05,nsp13,nsp14,N	P01106	DOC_WW_Pin1_4	hsa05205	Proteoglycans in cancer
ELME000053	nsp02,nsp03,nsp04,nsp05,nsp06,nsp08,nsp10,nsp12,nsp13,nsp14,nsp15,nsp16,N	P01106	MOD_GSK3_1	hsa05205	Proteoglycans in cancer
ELME000159	nsp02,nsp03,nsp04,nsp05,nsp13,nsp14,N	P01106	MOD_ProDKin_1	hsa05205	Proteoglycans in cancer
ELME000136	nsp02,nsp03,nsp04,nsp05,nsp13,nsp14,N	P01106	DOC_WW_Pin1_4	hsa05206	MicroRNAs in cancer
ELME000053	nsp02,nsp03,nsp04,nsp05,nsp06,nsp08,nsp10,nsp12,nsp13,nsp14,nsp15,nsp16,N	P01106	MOD_GSK3_1	hsa05206	MicroRNAs in cancer
ELME000159	nsp02,nsp03,nsp04,nsp05,nsp13,nsp14,N	P01106	MOD_ProDKin_1	hsa05206	MicroRNAs in cancer
ELME000136	nsp02,nsp03,nsp04,nsp05,nsp13,nsp14,N	P01106	DOC_WW_Pin1_4	hsa05210	Colorectal cancer
ELME000053	nsp02,nsp03,nsp04,nsp05,nsp06,nsp08,nsp10,nsp12,nsp13,nsp14,nsp15,nsp16,N	P01106	MOD_GSK3_1	hsa05210	Colorectal cancer
ELME000159	nsp02,nsp03,nsp04,nsp05,nsp13,nsp14,N	P01106	MOD_ProDKin_1	hsa05210	Colorectal cancer
ELME000136	nsp02,nsp03,nsp04,nsp05,nsp13,nsp14,N	P01106	DOC_WW_Pin1_4	hsa05213	Endometrial cancer
ELME000053	nsp02,nsp03,nsp04,nsp05,nsp06,nsp08,nsp10,nsp12,nsp13,nsp14,nsp15,nsp16,N	P01106	MOD_GSK3_1	hsa05213	Endometrial cancer
ELME000159	nsp02,nsp03,nsp04,nsp05,nsp13,nsp14,N	P01106	MOD_ProDKin_1	hsa05213	Endometrial cancer
ELME000136	nsp02,nsp03,nsp04,nsp05,nsp13,nsp14,N	P01106	DOC_WW_Pin1_4	hsa05216	Thyroid cancer
ELME000053	nsp02,nsp03,nsp04,nsp05,nsp06,nsp08,nsp10,nsp12,nsp13,nsp14,nsp15,nsp16,N	P01106	MOD_GSK3_1	hsa05216	Thyroid cancer
ELME000159	nsp02,nsp03,nsp04,nsp05,nsp13,nsp14,N	P01106	MOD_ProDKin_1	hsa05216	Thyroid cancer
ELME000136	nsp02,nsp03,nsp04,nsp05,nsp13,nsp14,N	P01106	DOC_WW_Pin1_4	hsa05219	Bladder cancer
ELME000053	nsp02,nsp03,nsp04,nsp05,nsp06,nsp08,nsp10,nsp12,nsp13,nsp14,nsp15,nsp16,N	P01106	MOD_GSK3_1	hsa05219	Bladder cancer
ELME000159	nsp02,nsp03,nsp04,nsp05,nsp13,nsp14,N	P01106	MOD_ProDKin_1	hsa05219	Bladder cancer
ELME000136	nsp02,nsp03,nsp04,nsp05,nsp13,nsp14,N	P01106	DOC_WW_Pin1_4	hsa05220	Chronic myeloid leukemia
ELME000053	nsp02,nsp03,nsp04,nsp05,nsp06,nsp08,nsp10,nsp12,nsp13,nsp14,nsp15,nsp16,N	P01106	MOD_GSK3_1	hsa05220	Chronic myeloid leukemia
ELME000159	nsp02,nsp03,nsp04,nsp05,nsp13,nsp14,N	P01106	MOD_ProDKin_1	hsa05220	Chronic myeloid leukemia
ELME000136	nsp02,nsp03,nsp04,nsp05,nsp13,nsp14,N	P01106	DOC_WW_Pin1_4	hsa05221	Acute myeloid leukemia
ELME000053	nsp02,nsp03,nsp04,nsp05,nsp06,nsp08,nsp10,nsp12,nsp13,nsp14,nsp15,nsp16,N	P01106	MOD_GSK3_1	hsa05221	Acute myeloid leukemia
ELME000159	nsp02,nsp03,nsp04,nsp05,nsp13,nsp14,N	P01106	MOD_ProDKin_1	hsa05221	Acute myeloid leukemia
ELME000136	nsp02,nsp03,nsp04,nsp05,nsp13,nsp14,N	P01106	DOC_WW_Pin1_4	hsa05222	Small cell lung cancer
ELME000053	nsp02,nsp03,nsp04,nsp05,nsp06,nsp08,nsp10,nsp12,nsp13,nsp14,nsp15,nsp16,N	P01106	MOD_GSK3_1	hsa05222	Small cell lung cancer
ELME000159	nsp02,nsp03,nsp04,nsp05,nsp13,nsp14,N	P01106	MOD_ProDKin_1	hsa05222	Small cell lung cancer
ELME000136	nsp02,nsp03,nsp04,nsp05,nsp13,nsp14,N	P01106	DOC_WW_Pin1_4	hsa05230	Central carbon metabolism in cancer
ELME000053	nsp02,nsp03,nsp04,nsp05,nsp06,nsp08,nsp10,nsp12,nsp13,nsp14,nsp15,nsp16,N	P01106	MOD_GSK3_1	hsa05230	Central carbon metabolism in cancer
ELME000159	nsp02,nsp03,nsp04,nsp05,nsp13,nsp14,N	P01106	MOD_ProDKin_1	hsa05230	Central carbon metabolism in cancer
ELME000122	nsp03,nsp04,nsp15	P01130	LIG_PTB_Apo_2	hsa04144	Endocytosis
ELME000122	nsp03,nsp04,nsp15	P01130	LIG_PTB_Apo_2	hsa04913	Ovarian steroidogenesis
ELME000122	nsp03,nsp04,nsp15	P01130	LIG_PTB_Apo_2	hsa04976	Bile secretion
ELME000122	nsp03,nsp04,nsp15	P01130	LIG_PTB_Apo_2	hsa05145	Toxoplasmosis
ELME000122	nsp03,nsp04,nsp15	P01130	LIG_PTB_Apo_2	hsa05160	Hepatitis C
ELME000070	nsp02,nsp03,nsp12,nsp15,nsp16,N	P01225	MOD_N-GLC_1	hsa04024	cAMP signaling pathway
ELME000070	nsp02,nsp03,nsp12,nsp15,nsp16,N	P01225	MOD_N-GLC_1	hsa04080	Neuroactive ligand receptor interaction
ELME000070	nsp02,nsp03,nsp12,nsp15,nsp16,N	P01225	MOD_N-GLC_1	hsa04912	GnRH signaling pathway
ELME000070	nsp02,nsp03,nsp12,nsp15,nsp16,N	P01225	MOD_N-GLC_1	hsa04913	Ovarian steroidogenesis
ELME000070	nsp02,nsp03,nsp12,nsp15,nsp16,N	P01266	MOD_N-GLC_1	hsa04918	Thyroid hormone synthesis
ELME000070	nsp02,nsp03,nsp12,nsp15,nsp16,N	P01266	MOD_N-GLC_1	hsa05320	Autoimmune thyroid disease
ELME000149	nsp02,nsp03,nsp06	P01730	TRG_LysEnd_APsAcLL_1	hsa04514	Cell adhesion molecules (CAMs)
ELME000149	nsp02,nsp03,nsp06	P01730	TRG_LysEnd_APsAcLL_1	hsa04612	Antigen processing and presentation
ELME000149	nsp02,nsp03,nsp06	P01730	TRG_LysEnd_APsAcLL_1	hsa04640	Hematopoietic cell lineage
ELME000149	nsp02,nsp03,nsp06	P01730	TRG_LysEnd_APsAcLL_1	hsa04660	T cell receptor signaling pathway
ELME000149	nsp02,nsp03,nsp06	P01730	TRG_LysEnd_APsAcLL_1	hsa05340	Primary immunodeficiency
ELME000070	nsp02,nsp03,nsp12,nsp15,nsp16,N	P02730	MOD_N-GLC_1	hsa04966	Collecting duct acid secretion
ELME000120	nsp02,nsp03,nsp04,nsp05,nsp06,nsp09,nsp12,nsp13,nsp14,nsp15,nsp16,N	P02786	TRG_ENDOCYTIC_2	hsa04066	HIF 1 signaling pathway
ELME000120	nsp02,nsp03,nsp04,nsp05,nsp06,nsp09,nsp12,nsp13,nsp14,nsp15,nsp16,N	P02786	TRG_ENDOCYTIC_2	hsa04144	Endocytosis
ELME000120	nsp02,nsp03,nsp04,nsp05,nsp06,nsp09,nsp12,nsp13,nsp14,nsp15,nsp16,N	P02786	TRG_ENDOCYTIC_2	hsa04145	Phagosome
ELME000120	nsp02,nsp03,nsp04,nsp05,nsp06,nsp09,nsp12,nsp13,nsp14,nsp15,nsp16,N	P02786	TRG_ENDOCYTIC_2	hsa04640	Hematopoietic cell lineage
ELME000417	nsp02,nsp03,nsp05,nsp06,nsp12,nsp13,nsp14,nsp16	P04049	LIG_14-3-3_CanoR_1	hsa04010	MAPK signaling pathway
ELME000417	nsp02,nsp03,nsp05,nsp06,nsp12,nsp13,nsp14,nsp16	P04049	LIG_14-3-3_CanoR_1	hsa04012	ErbB signaling pathway
ELME000417	nsp02,nsp03,nsp05,nsp06,nsp12,nsp13,nsp14,nsp16	P04049	LIG_14-3-3_CanoR_1	hsa04014	Ras signaling pathway
ELME000417	nsp02,nsp03,nsp05,nsp06,nsp12,nsp13,nsp14,nsp16	P04049	LIG_14-3-3_CanoR_1	hsa04015	Rap1 signaling pathway
ELME000417	nsp02,nsp03,nsp05,nsp06,nsp12,nsp13,nsp14,nsp16	P04049	LIG_14-3-3_CanoR_1	hsa04022	cGMP PKG signaling pathway
ELME000417	nsp02,nsp03,nsp05,nsp06,nsp12,nsp13,nsp14,nsp16	P04049	LIG_14-3-3_CanoR_1	hsa04024	cAMP signaling pathway
ELME000417	nsp02,nsp03,nsp05,nsp06,nsp12,nsp13,nsp14,nsp16	P04049	LIG_14-3-3_CanoR_1	hsa04062	Chemokine signaling pathway
ELME000417	nsp02,nsp03,nsp05,nsp06,nsp12,nsp13,nsp14,nsp16	P04049	LIG_14-3-3_CanoR_1	hsa04068	FoxO signaling pathway
ELME000417	nsp02,nsp03,nsp05,nsp06,nsp12,nsp13,nsp14,nsp16	P04049	LIG_14-3-3_CanoR_1	hsa04071	Sphingolipid signaling pathway
ELME000417	nsp02,nsp03,nsp05,nsp06,nsp12,nsp13,nsp14,nsp16	P04049	LIG_14-3-3_CanoR_1	hsa04151	PI3K Akt signaling pathway
ELME000417	nsp02,nsp03,nsp05,nsp06,nsp12,nsp13,nsp14,nsp16	P04049	LIG_14-3-3_CanoR_1	hsa04270	Vascular smooth muscle contraction
ELME000417	nsp02,nsp03,nsp05,nsp06,nsp12,nsp13,nsp14,nsp16	P04049	LIG_14-3-3_CanoR_1	hsa04370	VEGF signaling pathway
ELME000417	nsp02,nsp03,nsp05,nsp06,nsp12,nsp13,nsp14,nsp16	P04049	LIG_14-3-3_CanoR_1	hsa04510	Focal adhesion
ELME000417	nsp02,nsp03,nsp05,nsp06,nsp12,nsp13,nsp14,nsp16	P04049	LIG_14-3-3_CanoR_1	hsa04540	Gap junction
ELME000417	nsp02,nsp03,nsp05,nsp06,nsp12,nsp13,nsp14,nsp16	P04049	LIG_14-3-3_CanoR_1	hsa04550	Signaling pathways regulating pluripotency of stem cells
ELME000417	nsp02,nsp03,nsp05,nsp06,nsp12,nsp13,nsp14,nsp16	P04049	LIG_14-3-3_CanoR_1	hsa04650	Natural killer cell mediated cytotoxicity
ELME000417	nsp02,nsp03,nsp05,nsp06,nsp12,nsp13,nsp14,nsp16	P04049	LIG_14-3-3_CanoR_1	hsa04660	T cell receptor signaling pathway
ELME000417	nsp02,nsp03,nsp05,nsp06,nsp12,nsp13,nsp14,nsp16	P04049	LIG_14-3-3_CanoR_1	hsa04662	B cell receptor signaling pathway
ELME000417	nsp02,nsp03,nsp05,nsp06,nsp12,nsp13,nsp14,nsp16	P04049	LIG_14-3-3_CanoR_1	hsa04664	Fc epsilon RI signaling pathway
ELME000417	nsp02,nsp03,nsp05,nsp06,nsp12,nsp13,nsp14,nsp16	P04049	LIG_14-3-3_CanoR_1	hsa04666	Fc gamma R mediated phagocytosis
ELME000417	nsp02,nsp03,nsp05,nsp06,nsp12,nsp13,nsp14,nsp16	P04049	LIG_14-3-3_CanoR_1	hsa04720	Long term potentiation
ELME000417	nsp02,nsp03,nsp05,nsp06,nsp12,nsp13,nsp14,nsp16	P04049	LIG_14-3-3_CanoR_1	hsa04722	Neurotrophin signaling pathway
ELME000417	nsp02,nsp03,nsp05,nsp06,nsp12,nsp13,nsp14,nsp16	P04049	LIG_14-3-3_CanoR_1	hsa04726	Serotonergic synapse
ELME000417	nsp02,nsp03,nsp05,nsp06,nsp12,nsp13,nsp14,nsp16	P04049	LIG_14-3-3_CanoR_1	hsa04730	Long term depression
ELME000417	nsp02,nsp03,nsp05,nsp06,nsp12,nsp13,nsp14,nsp16	P04049	LIG_14-3-3_CanoR_1	hsa04810	Regulation of actin cytoskeleton
ELME000417	nsp02,nsp03,nsp05,nsp06,nsp12,nsp13,nsp14,nsp16	P04049	LIG_14-3-3_CanoR_1	hsa04910	Insulin signaling pathway
ELME000417	nsp02,nsp03,nsp05,nsp06,nsp12,nsp13,nsp14,nsp16	P04049	LIG_14-3-3_CanoR_1	hsa04912	GnRH signaling pathway
ELME000417	nsp02,nsp03,nsp05,nsp06,nsp12,nsp13,nsp14,nsp16	P04049	LIG_14-3-3_CanoR_1	hsa04914	Progesterone mediated oocyte maturation
ELME000417	nsp02,nsp03,nsp05,nsp06,nsp12,nsp13,nsp14,nsp16	P04049	LIG_14-3-3_CanoR_1	hsa04915	Estrogen signaling pathway
ELME000417	nsp02,nsp03,nsp05,nsp06,nsp12,nsp13,nsp14,nsp16	P04049	LIG_14-3-3_CanoR_1	hsa04916	Melanogenesis
ELME000417	nsp02,nsp03,nsp05,nsp06,nsp12,nsp13,nsp14,nsp16	P04049	LIG_14-3-3_CanoR_1	hsa04917	Prolactin signaling pathway
ELME000417	nsp02,nsp03,nsp05,nsp06,nsp12,nsp13,nsp14,nsp16	P04049	LIG_14-3-3_CanoR_1	hsa04919	Thyroid hormone signaling pathway
ELME000417	nsp02,nsp03,nsp05,nsp06,nsp12,nsp13,nsp14,nsp16	P04049	LIG_14-3-3_CanoR_1	hsa04921	Oxytocin signaling pathway
ELME000417	nsp02,nsp03,nsp05,nsp06,nsp12,nsp13,nsp14,nsp16	P04049	LIG_14-3-3_CanoR_1	hsa05034	Alcoholism
ELME000417	nsp02,nsp03,nsp05,nsp06,nsp12,nsp13,nsp14,nsp16	P04049	LIG_14-3-3_CanoR_1	hsa05152	Tuberculosis
ELME000417	nsp02,nsp03,nsp05,nsp06,nsp12,nsp13,nsp14,nsp16	P04049	LIG_14-3-3_CanoR_1	hsa05160	Hepatitis C
ELME000417	nsp02,nsp03,nsp05,nsp06,nsp12,nsp13,nsp14,nsp16	P04049	LIG_14-3-3_CanoR_1	hsa05161	Hepatitis B
ELME000417	nsp02,nsp03,nsp05,nsp06,nsp12,nsp13,nsp14,nsp16	P04049	LIG_14-3-3_CanoR_1	hsa05164	Influenza A
ELME000417	nsp02,nsp03,nsp05,nsp06,nsp12,nsp13,nsp14,nsp16	P04049	LIG_14-3-3_CanoR_1	hsa05200	Pathways in cancer
ELME000417	nsp02,nsp03,nsp05,nsp06,nsp12,nsp13,nsp14,nsp16	P04049	LIG_14-3-3_CanoR_1	hsa05205	Proteoglycans in cancer
ELME000417	nsp02,nsp03,nsp05,nsp06,nsp12,nsp13,nsp14,nsp16	P04049	LIG_14-3-3_CanoR_1	hsa05206	MicroRNAs in cancer
ELME000417	nsp02,nsp03,nsp05,nsp06,nsp12,nsp13,nsp14,nsp16	P04049	LIG_14-3-3_CanoR_1	hsa05210	Colorectal cancer
ELME000417	nsp02,nsp03,nsp05,nsp06,nsp12,nsp13,nsp14,nsp16	P04049	LIG_14-3-3_CanoR_1	hsa05211	Renal cell carcinoma
ELME000417	nsp02,nsp03,nsp05,nsp06,nsp12,nsp13,nsp14,nsp16	P04049	LIG_14-3-3_CanoR_1	hsa05212	Pancreatic cancer
ELME000417	nsp02,nsp03,nsp05,nsp06,nsp12,nsp13,nsp14,nsp16	P04049	LIG_14-3-3_CanoR_1	hsa05213	Endometrial cancer
ELME000417	nsp02,nsp03,nsp05,nsp06,nsp12,nsp13,nsp14,nsp16	P04049	LIG_14-3-3_CanoR_1	hsa05214	Glioma
ELME000417	nsp02,nsp03,nsp05,nsp06,nsp12,nsp13,nsp14,nsp16	P04049	LIG_14-3-3_CanoR_1	hsa05215	Prostate cancer
ELME000417	nsp02,nsp03,nsp05,nsp06,nsp12,nsp13,nsp14,nsp16	P04049	LIG_14-3-3_CanoR_1	hsa05218	Melanoma
ELME000417	nsp02,nsp03,nsp05,nsp06,nsp12,nsp13,nsp14,nsp16	P04049	LIG_14-3-3_CanoR_1	hsa05219	Bladder cancer
ELME000417	nsp02,nsp03,nsp05,nsp06,nsp12,nsp13,nsp14,nsp16	P04049	LIG_14-3-3_CanoR_1	hsa05220	Chronic myeloid leukemia
ELME000417	nsp02,nsp03,nsp05,nsp06,nsp12,nsp13,nsp14,nsp16	P04049	LIG_14-3-3_CanoR_1	hsa05221	Acute myeloid leukemia
ELME000417	nsp02,nsp03,nsp05,nsp06,nsp12,nsp13,nsp14,nsp16	P04049	LIG_14-3-3_CanoR_1	hsa05223	Non small cell lung cancer
ELME000417	nsp02,nsp03,nsp05,nsp06,nsp12,nsp13,nsp14,nsp16	P04049	LIG_14-3-3_CanoR_1	hsa05230	Central carbon metabolism in cancer
ELME000417	nsp02,nsp03,nsp05,nsp06,nsp12,nsp13,nsp14,nsp16	P04049	LIG_14-3-3_CanoR_1	hsa05231	Choline metabolism in cancer
ELME000079	nsp03	P04070	MOD_N-GLC_2	hsa04610	Complement and coagulation cascades
ELME000070	nsp02,nsp03,nsp12,nsp15,nsp16,N	P04156	MOD_N-GLC_1	hsa05020	Prion diseases
ELME000012	nsp03,nsp14	P04233	TRG_ER_diArg_1	hsa04612	Antigen processing and presentation
ELME000149	nsp02,nsp03,nsp06	P04233	TRG_LysEnd_APsAcLL_1	hsa04612	Antigen processing and presentation
ELME000012	nsp03,nsp14	P04233	TRG_ER_diArg_1	hsa05152	Tuberculosis
ELME000149	nsp02,nsp03,nsp06	P04233	TRG_LysEnd_APsAcLL_1	hsa05152	Tuberculosis
ELME000012	nsp03,nsp14	P04233	TRG_ER_diArg_1	hsa05168	Herpes simplex infection
ELME000149	nsp02,nsp03,nsp06	P04233	TRG_LysEnd_APsAcLL_1	hsa05168	Herpes simplex infection
ELME000079	nsp03	P04275	MOD_N-GLC_2	hsa04151	PI3K Akt signaling pathway
ELME000079	nsp03	P04275	MOD_N-GLC_2	hsa04510	Focal adhesion
ELME000079	nsp03	P04275	MOD_N-GLC_2	hsa04512	ECM receptor interaction
ELME000079	nsp03	P04275	MOD_N-GLC_2	hsa04610	Complement and coagulation cascades
ELME000079	nsp03	P04275	MOD_N-GLC_2	hsa04611	Platelet activation
ELME000084	nsp03,nsp04,nsp13,nsp14	P04626	LIG_SH2_GRB2like	hsa04012	ErbB signaling pathway
ELME000084	nsp03,nsp04,nsp13,nsp14	P04626	LIG_SH2_GRB2like	hsa04020	Calcium signaling pathway
ELME000084	nsp03,nsp04,nsp13,nsp14	P04626	LIG_SH2_GRB2like	hsa04066	HIF 1 signaling pathway
ELME000084	nsp03,nsp04,nsp13,nsp14	P04626	LIG_SH2_GRB2like	hsa04510	Focal adhesion
ELME000084	nsp03,nsp04,nsp13,nsp14	P04626	LIG_SH2_GRB2like	hsa04520	Adherens junction
ELME000084	nsp03,nsp04,nsp13,nsp14	P04626	LIG_SH2_GRB2like	hsa05200	Pathways in cancer
ELME000084	nsp03,nsp04,nsp13,nsp14	P04626	LIG_SH2_GRB2like	hsa05205	Proteoglycans in cancer
ELME000084	nsp03,nsp04,nsp13,nsp14	P04626	LIG_SH2_GRB2like	hsa05206	MicroRNAs in cancer
ELME000084	nsp03,nsp04,nsp13,nsp14	P04626	LIG_SH2_GRB2like	hsa05212	Pancreatic cancer
ELME000084	nsp03,nsp04,nsp13,nsp14	P04626	LIG_SH2_GRB2like	hsa05213	Endometrial cancer
ELME000084	nsp03,nsp04,nsp13,nsp14	P04626	LIG_SH2_GRB2like	hsa05215	Prostate cancer
ELME000084	nsp03,nsp04,nsp13,nsp14	P04626	LIG_SH2_GRB2like	hsa05219	Bladder cancer
ELME000084	nsp03,nsp04,nsp13,nsp14	P04626	LIG_SH2_GRB2like	hsa05223	Non small cell lung cancer
ELME000084	nsp03,nsp04,nsp13,nsp14	P04626	LIG_SH2_GRB2like	hsa05230	Central carbon metabolism in cancer
ELME000095	nsp04	P04629	LIG_PTB_Phospho_1	hsa04010	MAPK signaling pathway
ELME000095	nsp04	P04629	LIG_PTB_Phospho_1	hsa04144	Endocytosis
ELME000095	nsp04	P04629	LIG_PTB_Phospho_1	hsa04210	Apoptosis
ELME000095	nsp04	P04629	LIG_PTB_Phospho_1	hsa04722	Neurotrophin signaling pathway
ELME000095	nsp04	P04629	LIG_PTB_Phospho_1	hsa04750	Inflammatory mediator regulation of TRP channels
ELME000095	nsp04	P04629	LIG_PTB_Phospho_1	hsa05200	Pathways in cancer
ELME000095	nsp04	P04629	LIG_PTB_Phospho_1	hsa05202	Transcriptional misregulation in cancer
ELME000095	nsp04	P04629	LIG_PTB_Phospho_1	hsa05216	Thyroid cancer
ELME000095	nsp04	P04629	LIG_PTB_Phospho_1	hsa05230	Central carbon metabolism in cancer
ELME000106	nsp03,nsp13	P04637	DOC_CyclinA_RxL_1	hsa04010	MAPK signaling pathway
ELME000239	nsp02,nsp03,nsp05,nsp08,nsp12,nsp13,nsp14	P04637	DOC_USP7_MATH_1	hsa04010	MAPK signaling pathway
ELME000394	nsp03,nsp12,nsp13,nsp15,N	P04637	DOC_USP7_UBL2_3	hsa04010	MAPK signaling pathway
ELME000136	nsp02,nsp03,nsp04,nsp05,nsp13,nsp14,N	P04637	DOC_WW_Pin1_4	hsa04010	MAPK signaling pathway
ELME000063	nsp02,nsp03,nsp04,nsp05,nsp07,nsp08,nsp12,nsp13,nsp14,nsp15,nsp16,N	P04637	MOD_CK1_1	hsa04010	MAPK signaling pathway
ELME000053	nsp02,nsp03,nsp04,nsp05,nsp06,nsp08,nsp10,nsp12,nsp13,nsp14,nsp15,nsp16,N	P04637	MOD_GSK3_1	hsa04010	MAPK signaling pathway
ELME000202	nsp02,nsp03,nsp04,nsp05,nsp12,nsp13,nsp15,nsp16,N	P04637	MOD_PIKK_1	hsa04010	MAPK signaling pathway
ELME000106	nsp03,nsp13	P04637	DOC_CyclinA_RxL_1	hsa04071	Sphingolipid signaling pathway
ELME000239	nsp02,nsp03,nsp05,nsp08,nsp12,nsp13,nsp14	P04637	DOC_USP7_MATH_1	hsa04071	Sphingolipid signaling pathway
ELME000394	nsp03,nsp12,nsp13,nsp15,N	P04637	DOC_USP7_UBL2_3	hsa04071	Sphingolipid signaling pathway
ELME000136	nsp02,nsp03,nsp04,nsp05,nsp13,nsp14,N	P04637	DOC_WW_Pin1_4	hsa04071	Sphingolipid signaling pathway
ELME000063	nsp02,nsp03,nsp04,nsp05,nsp07,nsp08,nsp12,nsp13,nsp14,nsp15,nsp16,N	P04637	MOD_CK1_1	hsa04071	Sphingolipid signaling pathway
ELME000053	nsp02,nsp03,nsp04,nsp05,nsp06,nsp08,nsp10,nsp12,nsp13,nsp14,nsp15,nsp16,N	P04637	MOD_GSK3_1	hsa04071	Sphingolipid signaling pathway
ELME000202	nsp02,nsp03,nsp04,nsp05,nsp12,nsp13,nsp15,nsp16,N	P04637	MOD_PIKK_1	hsa04071	Sphingolipid signaling pathway
ELME000106	nsp03,nsp13	P04637	DOC_CyclinA_RxL_1	hsa04110	Cell cycle
ELME000239	nsp02,nsp03,nsp05,nsp08,nsp12,nsp13,nsp14	P04637	DOC_USP7_MATH_1	hsa04110	Cell cycle
ELME000394	nsp03,nsp12,nsp13,nsp15,N	P04637	DOC_USP7_UBL2_3	hsa04110	Cell cycle
ELME000136	nsp02,nsp03,nsp04,nsp05,nsp13,nsp14,N	P04637	DOC_WW_Pin1_4	hsa04110	Cell cycle
ELME000063	nsp02,nsp03,nsp04,nsp05,nsp07,nsp08,nsp12,nsp13,nsp14,nsp15,nsp16,N	P04637	MOD_CK1_1	hsa04110	Cell cycle
ELME000053	nsp02,nsp03,nsp04,nsp05,nsp06,nsp08,nsp10,nsp12,nsp13,nsp14,nsp15,nsp16,N	P04637	MOD_GSK3_1	hsa04110	Cell cycle
ELME000202	nsp02,nsp03,nsp04,nsp05,nsp12,nsp13,nsp15,nsp16,N	P04637	MOD_PIKK_1	hsa04110	Cell cycle
ELME000106	nsp03,nsp13	P04637	DOC_CyclinA_RxL_1	hsa04115	p53 signaling pathway
ELME000239	nsp02,nsp03,nsp05,nsp08,nsp12,nsp13,nsp14	P04637	DOC_USP7_MATH_1	hsa04115	p53 signaling pathway
ELME000394	nsp03,nsp12,nsp13,nsp15,N	P04637	DOC_USP7_UBL2_3	hsa04115	p53 signaling pathway
ELME000136	nsp02,nsp03,nsp04,nsp05,nsp13,nsp14,N	P04637	DOC_WW_Pin1_4	hsa04115	p53 signaling pathway
ELME000063	nsp02,nsp03,nsp04,nsp05,nsp07,nsp08,nsp12,nsp13,nsp14,nsp15,nsp16,N	P04637	MOD_CK1_1	hsa04115	p53 signaling pathway
ELME000053	nsp02,nsp03,nsp04,nsp05,nsp06,nsp08,nsp10,nsp12,nsp13,nsp14,nsp15,nsp16,N	P04637	MOD_GSK3_1	hsa04115	p53 signaling pathway
ELME000202	nsp02,nsp03,nsp04,nsp05,nsp12,nsp13,nsp15,nsp16,N	P04637	MOD_PIKK_1	hsa04115	p53 signaling pathway
ELME000106	nsp03,nsp13	P04637	DOC_CyclinA_RxL_1	hsa04151	PI3K Akt signaling pathway
ELME000239	nsp02,nsp03,nsp05,nsp08,nsp12,nsp13,nsp14	P04637	DOC_USP7_MATH_1	hsa04151	PI3K Akt signaling pathway
ELME000394	nsp03,nsp12,nsp13,nsp15,N	P04637	DOC_USP7_UBL2_3	hsa04151	PI3K Akt signaling pathway
ELME000136	nsp02,nsp03,nsp04,nsp05,nsp13,nsp14,N	P04637	DOC_WW_Pin1_4	hsa04151	PI3K Akt signaling pathway
ELME000063	nsp02,nsp03,nsp04,nsp05,nsp07,nsp08,nsp12,nsp13,nsp14,nsp15,nsp16,N	P04637	MOD_CK1_1	hsa04151	PI3K Akt signaling pathway
ELME000053	nsp02,nsp03,nsp04,nsp05,nsp06,nsp08,nsp10,nsp12,nsp13,nsp14,nsp15,nsp16,N	P04637	MOD_GSK3_1	hsa04151	PI3K Akt signaling pathway
ELME000202	nsp02,nsp03,nsp04,nsp05,nsp12,nsp13,nsp15,nsp16,N	P04637	MOD_PIKK_1	hsa04151	PI3K Akt signaling pathway
ELME000106	nsp03,nsp13	P04637	DOC_CyclinA_RxL_1	hsa04210	Apoptosis
ELME000239	nsp02,nsp03,nsp05,nsp08,nsp12,nsp13,nsp14	P04637	DOC_USP7_MATH_1	hsa04210	Apoptosis
ELME000394	nsp03,nsp12,nsp13,nsp15,N	P04637	DOC_USP7_UBL2_3	hsa04210	Apoptosis
ELME000136	nsp02,nsp03,nsp04,nsp05,nsp13,nsp14,N	P04637	DOC_WW_Pin1_4	hsa04210	Apoptosis
ELME000063	nsp02,nsp03,nsp04,nsp05,nsp07,nsp08,nsp12,nsp13,nsp14,nsp15,nsp16,N	P04637	MOD_CK1_1	hsa04210	Apoptosis
ELME000053	nsp02,nsp03,nsp04,nsp05,nsp06,nsp08,nsp10,nsp12,nsp13,nsp14,nsp15,nsp16,N	P04637	MOD_GSK3_1	hsa04210	Apoptosis
ELME000202	nsp02,nsp03,nsp04,nsp05,nsp12,nsp13,nsp15,nsp16,N	P04637	MOD_PIKK_1	hsa04210	Apoptosis
ELME000106	nsp03,nsp13	P04637	DOC_CyclinA_RxL_1	hsa04310	Wnt signaling pathway
ELME000239	nsp02,nsp03,nsp05,nsp08,nsp12,nsp13,nsp14	P04637	DOC_USP7_MATH_1	hsa04310	Wnt signaling pathway
ELME000394	nsp03,nsp12,nsp13,nsp15,N	P04637	DOC_USP7_UBL2_3	hsa04310	Wnt signaling pathway
ELME000136	nsp02,nsp03,nsp04,nsp05,nsp13,nsp14,N	P04637	DOC_WW_Pin1_4	hsa04310	Wnt signaling pathway
ELME000063	nsp02,nsp03,nsp04,nsp05,nsp07,nsp08,nsp12,nsp13,nsp14,nsp15,nsp16,N	P04637	MOD_CK1_1	hsa04310	Wnt signaling pathway
ELME000053	nsp02,nsp03,nsp04,nsp05,nsp06,nsp08,nsp10,nsp12,nsp13,nsp14,nsp15,nsp16,N	P04637	MOD_GSK3_1	hsa04310	Wnt signaling pathway
ELME000202	nsp02,nsp03,nsp04,nsp05,nsp12,nsp13,nsp15,nsp16,N	P04637	MOD_PIKK_1	hsa04310	Wnt signaling pathway
ELME000106	nsp03,nsp13	P04637	DOC_CyclinA_RxL_1	hsa04722	Neurotrophin signaling pathway
ELME000239	nsp02,nsp03,nsp05,nsp08,nsp12,nsp13,nsp14	P04637	DOC_USP7_MATH_1	hsa04722	Neurotrophin signaling pathway
ELME000394	nsp03,nsp12,nsp13,nsp15,N	P04637	DOC_USP7_UBL2_3	hsa04722	Neurotrophin signaling pathway
ELME000136	nsp02,nsp03,nsp04,nsp05,nsp13,nsp14,N	P04637	DOC_WW_Pin1_4	hsa04722	Neurotrophin signaling pathway
ELME000063	nsp02,nsp03,nsp04,nsp05,nsp07,nsp08,nsp12,nsp13,nsp14,nsp15,nsp16,N	P04637	MOD_CK1_1	hsa04722	Neurotrophin signaling pathway
ELME000053	nsp02,nsp03,nsp04,nsp05,nsp06,nsp08,nsp10,nsp12,nsp13,nsp14,nsp15,nsp16,N	P04637	MOD_GSK3_1	hsa04722	Neurotrophin signaling pathway
ELME000202	nsp02,nsp03,nsp04,nsp05,nsp12,nsp13,nsp15,nsp16,N	P04637	MOD_PIKK_1	hsa04722	Neurotrophin signaling pathway
ELME000106	nsp03,nsp13	P04637	DOC_CyclinA_RxL_1	hsa04919	Thyroid hormone signaling pathway
ELME000239	nsp02,nsp03,nsp05,nsp08,nsp12,nsp13,nsp14	P04637	DOC_USP7_MATH_1	hsa04919	Thyroid hormone signaling pathway
ELME000394	nsp03,nsp12,nsp13,nsp15,N	P04637	DOC_USP7_UBL2_3	hsa04919	Thyroid hormone signaling pathway
ELME000136	nsp02,nsp03,nsp04,nsp05,nsp13,nsp14,N	P04637	DOC_WW_Pin1_4	hsa04919	Thyroid hormone signaling pathway
ELME000063	nsp02,nsp03,nsp04,nsp05,nsp07,nsp08,nsp12,nsp13,nsp14,nsp15,nsp16,N	P04637	MOD_CK1_1	hsa04919	Thyroid hormone signaling pathway
ELME000053	nsp02,nsp03,nsp04,nsp05,nsp06,nsp08,nsp10,nsp12,nsp13,nsp14,nsp15,nsp16,N	P04637	MOD_GSK3_1	hsa04919	Thyroid hormone signaling pathway
ELME000202	nsp02,nsp03,nsp04,nsp05,nsp12,nsp13,nsp15,nsp16,N	P04637	MOD_PIKK_1	hsa04919	Thyroid hormone signaling pathway
ELME000106	nsp03,nsp13	P04637	DOC_CyclinA_RxL_1	hsa05014	Amyotrophic lateral sclerosis (ALS)
ELME000239	nsp02,nsp03,nsp05,nsp08,nsp12,nsp13,nsp14	P04637	DOC_USP7_MATH_1	hsa05014	Amyotrophic lateral sclerosis (ALS)
ELME000394	nsp03,nsp12,nsp13,nsp15,N	P04637	DOC_USP7_UBL2_3	hsa05014	Amyotrophic lateral sclerosis (ALS)
ELME000136	nsp02,nsp03,nsp04,nsp05,nsp13,nsp14,N	P04637	DOC_WW_Pin1_4	hsa05014	Amyotrophic lateral sclerosis (ALS)
ELME000063	nsp02,nsp03,nsp04,nsp05,nsp07,nsp08,nsp12,nsp13,nsp14,nsp15,nsp16,N	P04637	MOD_CK1_1	hsa05014	Amyotrophic lateral sclerosis (ALS)
ELME000053	nsp02,nsp03,nsp04,nsp05,nsp06,nsp08,nsp10,nsp12,nsp13,nsp14,nsp15,nsp16,N	P04637	MOD_GSK3_1	hsa05014	Amyotrophic lateral sclerosis (ALS)
ELME000202	nsp02,nsp03,nsp04,nsp05,nsp12,nsp13,nsp15,nsp16,N	P04637	MOD_PIKK_1	hsa05014	Amyotrophic lateral sclerosis (ALS)
ELME000106	nsp03,nsp13	P04637	DOC_CyclinA_RxL_1	hsa05016	Huntington's disease
ELME000239	nsp02,nsp03,nsp05,nsp08,nsp12,nsp13,nsp14	P04637	DOC_USP7_MATH_1	hsa05016	Huntington's disease
ELME000394	nsp03,nsp12,nsp13,nsp15,N	P04637	DOC_USP7_UBL2_3	hsa05016	Huntington's disease
ELME000136	nsp02,nsp03,nsp04,nsp05,nsp13,nsp14,N	P04637	DOC_WW_Pin1_4	hsa05016	Huntington's disease
ELME000063	nsp02,nsp03,nsp04,nsp05,nsp07,nsp08,nsp12,nsp13,nsp14,nsp15,nsp16,N	P04637	MOD_CK1_1	hsa05016	Huntington's disease
ELME000053	nsp02,nsp03,nsp04,nsp05,nsp06,nsp08,nsp10,nsp12,nsp13,nsp14,nsp15,nsp16,N	P04637	MOD_GSK3_1	hsa05016	Huntington's disease
ELME000202	nsp02,nsp03,nsp04,nsp05,nsp12,nsp13,nsp15,nsp16,N	P04637	MOD_PIKK_1	hsa05016	Huntington's disease
ELME000106	nsp03,nsp13	P04637	DOC_CyclinA_RxL_1	hsa05160	Hepatitis C
ELME000239	nsp02,nsp03,nsp05,nsp08,nsp12,nsp13,nsp14	P04637	DOC_USP7_MATH_1	hsa05160	Hepatitis C
ELME000394	nsp03,nsp12,nsp13,nsp15,N	P04637	DOC_USP7_UBL2_3	hsa05160	Hepatitis C
ELME000136	nsp02,nsp03,nsp04,nsp05,nsp13,nsp14,N	P04637	DOC_WW_Pin1_4	hsa05160	Hepatitis C
ELME000063	nsp02,nsp03,nsp04,nsp05,nsp07,nsp08,nsp12,nsp13,nsp14,nsp15,nsp16,N	P04637	MOD_CK1_1	hsa05160	Hepatitis C
ELME000053	nsp02,nsp03,nsp04,nsp05,nsp06,nsp08,nsp10,nsp12,nsp13,nsp14,nsp15,nsp16,N	P04637	MOD_GSK3_1	hsa05160	Hepatitis C
ELME000202	nsp02,nsp03,nsp04,nsp05,nsp12,nsp13,nsp15,nsp16,N	P04637	MOD_PIKK_1	hsa05160	Hepatitis C
ELME000106	nsp03,nsp13	P04637	DOC_CyclinA_RxL_1	hsa05161	Hepatitis B
ELME000239	nsp02,nsp03,nsp05,nsp08,nsp12,nsp13,nsp14	P04637	DOC_USP7_MATH_1	hsa05161	Hepatitis B
ELME000394	nsp03,nsp12,nsp13,nsp15,N	P04637	DOC_USP7_UBL2_3	hsa05161	Hepatitis B
ELME000136	nsp02,nsp03,nsp04,nsp05,nsp13,nsp14,N	P04637	DOC_WW_Pin1_4	hsa05161	Hepatitis B
ELME000063	nsp02,nsp03,nsp04,nsp05,nsp07,nsp08,nsp12,nsp13,nsp14,nsp15,nsp16,N	P04637	MOD_CK1_1	hsa05161	Hepatitis B
ELME000053	nsp02,nsp03,nsp04,nsp05,nsp06,nsp08,nsp10,nsp12,nsp13,nsp14,nsp15,nsp16,N	P04637	MOD_GSK3_1	hsa05161	Hepatitis B
ELME000202	nsp02,nsp03,nsp04,nsp05,nsp12,nsp13,nsp15,nsp16,N	P04637	MOD_PIKK_1	hsa05161	Hepatitis B
ELME000106	nsp03,nsp13	P04637	DOC_CyclinA_RxL_1	hsa05162	Measles
ELME000239	nsp02,nsp03,nsp05,nsp08,nsp12,nsp13,nsp14	P04637	DOC_USP7_MATH_1	hsa05162	Measles
ELME000394	nsp03,nsp12,nsp13,nsp15,N	P04637	DOC_USP7_UBL2_3	hsa05162	Measles
ELME000136	nsp02,nsp03,nsp04,nsp05,nsp13,nsp14,N	P04637	DOC_WW_Pin1_4	hsa05162	Measles
ELME000063	nsp02,nsp03,nsp04,nsp05,nsp07,nsp08,nsp12,nsp13,nsp14,nsp15,nsp16,N	P04637	MOD_CK1_1	hsa05162	Measles
ELME000053	nsp02,nsp03,nsp04,nsp05,nsp06,nsp08,nsp10,nsp12,nsp13,nsp14,nsp15,nsp16,N	P04637	MOD_GSK3_1	hsa05162	Measles
ELME000202	nsp02,nsp03,nsp04,nsp05,nsp12,nsp13,nsp15,nsp16,N	P04637	MOD_PIKK_1	hsa05162	Measles
ELME000106	nsp03,nsp13	P04637	DOC_CyclinA_RxL_1	hsa05166	HTLV I infection
ELME000239	nsp02,nsp03,nsp05,nsp08,nsp12,nsp13,nsp14	P04637	DOC_USP7_MATH_1	hsa05166	HTLV I infection
ELME000394	nsp03,nsp12,nsp13,nsp15,N	P04637	DOC_USP7_UBL2_3	hsa05166	HTLV I infection
ELME000136	nsp02,nsp03,nsp04,nsp05,nsp13,nsp14,N	P04637	DOC_WW_Pin1_4	hsa05166	HTLV I infection
ELME000063	nsp02,nsp03,nsp04,nsp05,nsp07,nsp08,nsp12,nsp13,nsp14,nsp15,nsp16,N	P04637	MOD_CK1_1	hsa05166	HTLV I infection
ELME000053	nsp02,nsp03,nsp04,nsp05,nsp06,nsp08,nsp10,nsp12,nsp13,nsp14,nsp15,nsp16,N	P04637	MOD_GSK3_1	hsa05166	HTLV I infection
ELME000202	nsp02,nsp03,nsp04,nsp05,nsp12,nsp13,nsp15,nsp16,N	P04637	MOD_PIKK_1	hsa05166	HTLV I infection
ELME000106	nsp03,nsp13	P04637	DOC_CyclinA_RxL_1	hsa05168	Herpes simplex infection
ELME000239	nsp02,nsp03,nsp05,nsp08,nsp12,nsp13,nsp14	P04637	DOC_USP7_MATH_1	hsa05168	Herpes simplex infection
ELME000394	nsp03,nsp12,nsp13,nsp15,N	P04637	DOC_USP7_UBL2_3	hsa05168	Herpes simplex infection
ELME000136	nsp02,nsp03,nsp04,nsp05,nsp13,nsp14,N	P04637	DOC_WW_Pin1_4	hsa05168	Herpes simplex infection
ELME000063	nsp02,nsp03,nsp04,nsp05,nsp07,nsp08,nsp12,nsp13,nsp14,nsp15,nsp16,N	P04637	MOD_CK1_1	hsa05168	Herpes simplex infection
ELME000053	nsp02,nsp03,nsp04,nsp05,nsp06,nsp08,nsp10,nsp12,nsp13,nsp14,nsp15,nsp16,N	P04637	MOD_GSK3_1	hsa05168	Herpes simplex infection
ELME000202	nsp02,nsp03,nsp04,nsp05,nsp12,nsp13,nsp15,nsp16,N	P04637	MOD_PIKK_1	hsa05168	Herpes simplex infection
ELME000106	nsp03,nsp13	P04637	DOC_CyclinA_RxL_1	hsa05169	Epstein Barr virus infection
ELME000239	nsp02,nsp03,nsp05,nsp08,nsp12,nsp13,nsp14	P04637	DOC_USP7_MATH_1	hsa05169	Epstein Barr virus infection
ELME000394	nsp03,nsp12,nsp13,nsp15,N	P04637	DOC_USP7_UBL2_3	hsa05169	Epstein Barr virus infection
ELME000136	nsp02,nsp03,nsp04,nsp05,nsp13,nsp14,N	P04637	DOC_WW_Pin1_4	hsa05169	Epstein Barr virus infection
ELME000063	nsp02,nsp03,nsp04,nsp05,nsp07,nsp08,nsp12,nsp13,nsp14,nsp15,nsp16,N	P04637	MOD_CK1_1	hsa05169	Epstein Barr virus infection
ELME000053	nsp02,nsp03,nsp04,nsp05,nsp06,nsp08,nsp10,nsp12,nsp13,nsp14,nsp15,nsp16,N	P04637	MOD_GSK3_1	hsa05169	Epstein Barr virus infection
ELME000202	nsp02,nsp03,nsp04,nsp05,nsp12,nsp13,nsp15,nsp16,N	P04637	MOD_PIKK_1	hsa05169	Epstein Barr virus infection
ELME000106	nsp03,nsp13	P04637	DOC_CyclinA_RxL_1	hsa05200	Pathways in cancer
ELME000239	nsp02,nsp03,nsp05,nsp08,nsp12,nsp13,nsp14	P04637	DOC_USP7_MATH_1	hsa05200	Pathways in cancer
ELME000394	nsp03,nsp12,nsp13,nsp15,N	P04637	DOC_USP7_UBL2_3	hsa05200	Pathways in cancer
ELME000136	nsp02,nsp03,nsp04,nsp05,nsp13,nsp14,N	P04637	DOC_WW_Pin1_4	hsa05200	Pathways in cancer
ELME000063	nsp02,nsp03,nsp04,nsp05,nsp07,nsp08,nsp12,nsp13,nsp14,nsp15,nsp16,N	P04637	MOD_CK1_1	hsa05200	Pathways in cancer
ELME000053	nsp02,nsp03,nsp04,nsp05,nsp06,nsp08,nsp10,nsp12,nsp13,nsp14,nsp15,nsp16,N	P04637	MOD_GSK3_1	hsa05200	Pathways in cancer
ELME000202	nsp02,nsp03,nsp04,nsp05,nsp12,nsp13,nsp15,nsp16,N	P04637	MOD_PIKK_1	hsa05200	Pathways in cancer
ELME000106	nsp03,nsp13	P04637	DOC_CyclinA_RxL_1	hsa05202	Transcriptional misregulation in cancer
ELME000239	nsp02,nsp03,nsp05,nsp08,nsp12,nsp13,nsp14	P04637	DOC_USP7_MATH_1	hsa05202	Transcriptional misregulation in cancer
ELME000394	nsp03,nsp12,nsp13,nsp15,N	P04637	DOC_USP7_UBL2_3	hsa05202	Transcriptional misregulation in cancer
ELME000136	nsp02,nsp03,nsp04,nsp05,nsp13,nsp14,N	P04637	DOC_WW_Pin1_4	hsa05202	Transcriptional misregulation in cancer
ELME000063	nsp02,nsp03,nsp04,nsp05,nsp07,nsp08,nsp12,nsp13,nsp14,nsp15,nsp16,N	P04637	MOD_CK1_1	hsa05202	Transcriptional misregulation in cancer
ELME000053	nsp02,nsp03,nsp04,nsp05,nsp06,nsp08,nsp10,nsp12,nsp13,nsp14,nsp15,nsp16,N	P04637	MOD_GSK3_1	hsa05202	Transcriptional misregulation in cancer
ELME000202	nsp02,nsp03,nsp04,nsp05,nsp12,nsp13,nsp15,nsp16,N	P04637	MOD_PIKK_1	hsa05202	Transcriptional misregulation in cancer
ELME000106	nsp03,nsp13	P04637	DOC_CyclinA_RxL_1	hsa05203	Viral carcinogenesis
ELME000239	nsp02,nsp03,nsp05,nsp08,nsp12,nsp13,nsp14	P04637	DOC_USP7_MATH_1	hsa05203	Viral carcinogenesis
ELME000394	nsp03,nsp12,nsp13,nsp15,N	P04637	DOC_USP7_UBL2_3	hsa05203	Viral carcinogenesis
ELME000136	nsp02,nsp03,nsp04,nsp05,nsp13,nsp14,N	P04637	DOC_WW_Pin1_4	hsa05203	Viral carcinogenesis
ELME000063	nsp02,nsp03,nsp04,nsp05,nsp07,nsp08,nsp12,nsp13,nsp14,nsp15,nsp16,N	P04637	MOD_CK1_1	hsa05203	Viral carcinogenesis
ELME000053	nsp02,nsp03,nsp04,nsp05,nsp06,nsp08,nsp10,nsp12,nsp13,nsp14,nsp15,nsp16,N	P04637	MOD_GSK3_1	hsa05203	Viral carcinogenesis
ELME000202	nsp02,nsp03,nsp04,nsp05,nsp12,nsp13,nsp15,nsp16,N	P04637	MOD_PIKK_1	hsa05203	Viral carcinogenesis
ELME000106	nsp03,nsp13	P04637	DOC_CyclinA_RxL_1	hsa05205	Proteoglycans in cancer
ELME000239	nsp02,nsp03,nsp05,nsp08,nsp12,nsp13,nsp14	P04637	DOC_USP7_MATH_1	hsa05205	Proteoglycans in cancer
ELME000394	nsp03,nsp12,nsp13,nsp15,N	P04637	DOC_USP7_UBL2_3	hsa05205	Proteoglycans in cancer
ELME000136	nsp02,nsp03,nsp04,nsp05,nsp13,nsp14,N	P04637	DOC_WW_Pin1_4	hsa05205	Proteoglycans in cancer
ELME000063	nsp02,nsp03,nsp04,nsp05,nsp07,nsp08,nsp12,nsp13,nsp14,nsp15,nsp16,N	P04637	MOD_CK1_1	hsa05205	Proteoglycans in cancer
ELME000053	nsp02,nsp03,nsp04,nsp05,nsp06,nsp08,nsp10,nsp12,nsp13,nsp14,nsp15,nsp16,N	P04637	MOD_GSK3_1	hsa05205	Proteoglycans in cancer
ELME000202	nsp02,nsp03,nsp04,nsp05,nsp12,nsp13,nsp15,nsp16,N	P04637	MOD_PIKK_1	hsa05205	Proteoglycans in cancer
ELME000106	nsp03,nsp13	P04637	DOC_CyclinA_RxL_1	hsa05206	MicroRNAs in cancer
ELME000239	nsp02,nsp03,nsp05,nsp08,nsp12,nsp13,nsp14	P04637	DOC_USP7_MATH_1	hsa05206	MicroRNAs in cancer
ELME000394	nsp03,nsp12,nsp13,nsp15,N	P04637	DOC_USP7_UBL2_3	hsa05206	MicroRNAs in cancer
ELME000136	nsp02,nsp03,nsp04,nsp05,nsp13,nsp14,N	P04637	DOC_WW_Pin1_4	hsa05206	MicroRNAs in cancer
ELME000063	nsp02,nsp03,nsp04,nsp05,nsp07,nsp08,nsp12,nsp13,nsp14,nsp15,nsp16,N	P04637	MOD_CK1_1	hsa05206	MicroRNAs in cancer
ELME000053	nsp02,nsp03,nsp04,nsp05,nsp06,nsp08,nsp10,nsp12,nsp13,nsp14,nsp15,nsp16,N	P04637	MOD_GSK3_1	hsa05206	MicroRNAs in cancer
ELME000202	nsp02,nsp03,nsp04,nsp05,nsp12,nsp13,nsp15,nsp16,N	P04637	MOD_PIKK_1	hsa05206	MicroRNAs in cancer
ELME000106	nsp03,nsp13	P04637	DOC_CyclinA_RxL_1	hsa05210	Colorectal cancer
ELME000239	nsp02,nsp03,nsp05,nsp08,nsp12,nsp13,nsp14	P04637	DOC_USP7_MATH_1	hsa05210	Colorectal cancer
ELME000394	nsp03,nsp12,nsp13,nsp15,N	P04637	DOC_USP7_UBL2_3	hsa05210	Colorectal cancer
ELME000136	nsp02,nsp03,nsp04,nsp05,nsp13,nsp14,N	P04637	DOC_WW_Pin1_4	hsa05210	Colorectal cancer
ELME000063	nsp02,nsp03,nsp04,nsp05,nsp07,nsp08,nsp12,nsp13,nsp14,nsp15,nsp16,N	P04637	MOD_CK1_1	hsa05210	Colorectal cancer
ELME000053	nsp02,nsp03,nsp04,nsp05,nsp06,nsp08,nsp10,nsp12,nsp13,nsp14,nsp15,nsp16,N	P04637	MOD_GSK3_1	hsa05210	Colorectal cancer
ELME000202	nsp02,nsp03,nsp04,nsp05,nsp12,nsp13,nsp15,nsp16,N	P04637	MOD_PIKK_1	hsa05210	Colorectal cancer
ELME000106	nsp03,nsp13	P04637	DOC_CyclinA_RxL_1	hsa05212	Pancreatic cancer
ELME000239	nsp02,nsp03,nsp05,nsp08,nsp12,nsp13,nsp14	P04637	DOC_USP7_MATH_1	hsa05212	Pancreatic cancer
ELME000394	nsp03,nsp12,nsp13,nsp15,N	P04637	DOC_USP7_UBL2_3	hsa05212	Pancreatic cancer
ELME000136	nsp02,nsp03,nsp04,nsp05,nsp13,nsp14,N	P04637	DOC_WW_Pin1_4	hsa05212	Pancreatic cancer
ELME000063	nsp02,nsp03,nsp04,nsp05,nsp07,nsp08,nsp12,nsp13,nsp14,nsp15,nsp16,N	P04637	MOD_CK1_1	hsa05212	Pancreatic cancer
ELME000053	nsp02,nsp03,nsp04,nsp05,nsp06,nsp08,nsp10,nsp12,nsp13,nsp14,nsp15,nsp16,N	P04637	MOD_GSK3_1	hsa05212	Pancreatic cancer
ELME000202	nsp02,nsp03,nsp04,nsp05,nsp12,nsp13,nsp15,nsp16,N	P04637	MOD_PIKK_1	hsa05212	Pancreatic cancer
ELME000106	nsp03,nsp13	P04637	DOC_CyclinA_RxL_1	hsa05213	Endometrial cancer
ELME000239	nsp02,nsp03,nsp05,nsp08,nsp12,nsp13,nsp14	P04637	DOC_USP7_MATH_1	hsa05213	Endometrial cancer
ELME000394	nsp03,nsp12,nsp13,nsp15,N	P04637	DOC_USP7_UBL2_3	hsa05213	Endometrial cancer
ELME000136	nsp02,nsp03,nsp04,nsp05,nsp13,nsp14,N	P04637	DOC_WW_Pin1_4	hsa05213	Endometrial cancer
ELME000063	nsp02,nsp03,nsp04,nsp05,nsp07,nsp08,nsp12,nsp13,nsp14,nsp15,nsp16,N	P04637	MOD_CK1_1	hsa05213	Endometrial cancer
ELME000053	nsp02,nsp03,nsp04,nsp05,nsp06,nsp08,nsp10,nsp12,nsp13,nsp14,nsp15,nsp16,N	P04637	MOD_GSK3_1	hsa05213	Endometrial cancer
ELME000202	nsp02,nsp03,nsp04,nsp05,nsp12,nsp13,nsp15,nsp16,N	P04637	MOD_PIKK_1	hsa05213	Endometrial cancer
ELME000106	nsp03,nsp13	P04637	DOC_CyclinA_RxL_1	hsa05214	Glioma
ELME000239	nsp02,nsp03,nsp05,nsp08,nsp12,nsp13,nsp14	P04637	DOC_USP7_MATH_1	hsa05214	Glioma
ELME000394	nsp03,nsp12,nsp13,nsp15,N	P04637	DOC_USP7_UBL2_3	hsa05214	Glioma
ELME000136	nsp02,nsp03,nsp04,nsp05,nsp13,nsp14,N	P04637	DOC_WW_Pin1_4	hsa05214	Glioma
ELME000063	nsp02,nsp03,nsp04,nsp05,nsp07,nsp08,nsp12,nsp13,nsp14,nsp15,nsp16,N	P04637	MOD_CK1_1	hsa05214	Glioma
ELME000053	nsp02,nsp03,nsp04,nsp05,nsp06,nsp08,nsp10,nsp12,nsp13,nsp14,nsp15,nsp16,N	P04637	MOD_GSK3_1	hsa05214	Glioma
ELME000202	nsp02,nsp03,nsp04,nsp05,nsp12,nsp13,nsp15,nsp16,N	P04637	MOD_PIKK_1	hsa05214	Glioma
ELME000106	nsp03,nsp13	P04637	DOC_CyclinA_RxL_1	hsa05215	Prostate cancer
ELME000239	nsp02,nsp03,nsp05,nsp08,nsp12,nsp13,nsp14	P04637	DOC_USP7_MATH_1	hsa05215	Prostate cancer
ELME000394	nsp03,nsp12,nsp13,nsp15,N	P04637	DOC_USP7_UBL2_3	hsa05215	Prostate cancer
ELME000136	nsp02,nsp03,nsp04,nsp05,nsp13,nsp14,N	P04637	DOC_WW_Pin1_4	hsa05215	Prostate cancer
ELME000063	nsp02,nsp03,nsp04,nsp05,nsp07,nsp08,nsp12,nsp13,nsp14,nsp15,nsp16,N	P04637	MOD_CK1_1	hsa05215	Prostate cancer
ELME000053	nsp02,nsp03,nsp04,nsp05,nsp06,nsp08,nsp10,nsp12,nsp13,nsp14,nsp15,nsp16,N	P04637	MOD_GSK3_1	hsa05215	Prostate cancer
ELME000202	nsp02,nsp03,nsp04,nsp05,nsp12,nsp13,nsp15,nsp16,N	P04637	MOD_PIKK_1	hsa05215	Prostate cancer
ELME000106	nsp03,nsp13	P04637	DOC_CyclinA_RxL_1	hsa05216	Thyroid cancer
ELME000239	nsp02,nsp03,nsp05,nsp08,nsp12,nsp13,nsp14	P04637	DOC_USP7_MATH_1	hsa05216	Thyroid cancer
ELME000394	nsp03,nsp12,nsp13,nsp15,N	P04637	DOC_USP7_UBL2_3	hsa05216	Thyroid cancer
ELME000136	nsp02,nsp03,nsp04,nsp05,nsp13,nsp14,N	P04637	DOC_WW_Pin1_4	hsa05216	Thyroid cancer
ELME000063	nsp02,nsp03,nsp04,nsp05,nsp07,nsp08,nsp12,nsp13,nsp14,nsp15,nsp16,N	P04637	MOD_CK1_1	hsa05216	Thyroid cancer
ELME000053	nsp02,nsp03,nsp04,nsp05,nsp06,nsp08,nsp10,nsp12,nsp13,nsp14,nsp15,nsp16,N	P04637	MOD_GSK3_1	hsa05216	Thyroid cancer
ELME000202	nsp02,nsp03,nsp04,nsp05,nsp12,nsp13,nsp15,nsp16,N	P04637	MOD_PIKK_1	hsa05216	Thyroid cancer
ELME000106	nsp03,nsp13	P04637	DOC_CyclinA_RxL_1	hsa05217	Basal cell carcinoma
ELME000239	nsp02,nsp03,nsp05,nsp08,nsp12,nsp13,nsp14	P04637	DOC_USP7_MATH_1	hsa05217	Basal cell carcinoma
ELME000394	nsp03,nsp12,nsp13,nsp15,N	P04637	DOC_USP7_UBL2_3	hsa05217	Basal cell carcinoma
ELME000136	nsp02,nsp03,nsp04,nsp05,nsp13,nsp14,N	P04637	DOC_WW_Pin1_4	hsa05217	Basal cell carcinoma
ELME000063	nsp02,nsp03,nsp04,nsp05,nsp07,nsp08,nsp12,nsp13,nsp14,nsp15,nsp16,N	P04637	MOD_CK1_1	hsa05217	Basal cell carcinoma
ELME000053	nsp02,nsp03,nsp04,nsp05,nsp06,nsp08,nsp10,nsp12,nsp13,nsp14,nsp15,nsp16,N	P04637	MOD_GSK3_1	hsa05217	Basal cell carcinoma
ELME000202	nsp02,nsp03,nsp04,nsp05,nsp12,nsp13,nsp15,nsp16,N	P04637	MOD_PIKK_1	hsa05217	Basal cell carcinoma
ELME000106	nsp03,nsp13	P04637	DOC_CyclinA_RxL_1	hsa05218	Melanoma
ELME000239	nsp02,nsp03,nsp05,nsp08,nsp12,nsp13,nsp14	P04637	DOC_USP7_MATH_1	hsa05218	Melanoma
ELME000394	nsp03,nsp12,nsp13,nsp15,N	P04637	DOC_USP7_UBL2_3	hsa05218	Melanoma
ELME000136	nsp02,nsp03,nsp04,nsp05,nsp13,nsp14,N	P04637	DOC_WW_Pin1_4	hsa05218	Melanoma
ELME000063	nsp02,nsp03,nsp04,nsp05,nsp07,nsp08,nsp12,nsp13,nsp14,nsp15,nsp16,N	P04637	MOD_CK1_1	hsa05218	Melanoma
ELME000053	nsp02,nsp03,nsp04,nsp05,nsp06,nsp08,nsp10,nsp12,nsp13,nsp14,nsp15,nsp16,N	P04637	MOD_GSK3_1	hsa05218	Melanoma
ELME000202	nsp02,nsp03,nsp04,nsp05,nsp12,nsp13,nsp15,nsp16,N	P04637	MOD_PIKK_1	hsa05218	Melanoma
ELME000106	nsp03,nsp13	P04637	DOC_CyclinA_RxL_1	hsa05219	Bladder cancer
ELME000239	nsp02,nsp03,nsp05,nsp08,nsp12,nsp13,nsp14	P04637	DOC_USP7_MATH_1	hsa05219	Bladder cancer
ELME000394	nsp03,nsp12,nsp13,nsp15,N	P04637	DOC_USP7_UBL2_3	hsa05219	Bladder cancer
ELME000136	nsp02,nsp03,nsp04,nsp05,nsp13,nsp14,N	P04637	DOC_WW_Pin1_4	hsa05219	Bladder cancer
ELME000063	nsp02,nsp03,nsp04,nsp05,nsp07,nsp08,nsp12,nsp13,nsp14,nsp15,nsp16,N	P04637	MOD_CK1_1	hsa05219	Bladder cancer
ELME000053	nsp02,nsp03,nsp04,nsp05,nsp06,nsp08,nsp10,nsp12,nsp13,nsp14,nsp15,nsp16,N	P04637	MOD_GSK3_1	hsa05219	Bladder cancer
ELME000202	nsp02,nsp03,nsp04,nsp05,nsp12,nsp13,nsp15,nsp16,N	P04637	MOD_PIKK_1	hsa05219	Bladder cancer
ELME000106	nsp03,nsp13	P04637	DOC_CyclinA_RxL_1	hsa05220	Chronic myeloid leukemia
ELME000239	nsp02,nsp03,nsp05,nsp08,nsp12,nsp13,nsp14	P04637	DOC_USP7_MATH_1	hsa05220	Chronic myeloid leukemia
ELME000394	nsp03,nsp12,nsp13,nsp15,N	P04637	DOC_USP7_UBL2_3	hsa05220	Chronic myeloid leukemia
ELME000136	nsp02,nsp03,nsp04,nsp05,nsp13,nsp14,N	P04637	DOC_WW_Pin1_4	hsa05220	Chronic myeloid leukemia
ELME000063	nsp02,nsp03,nsp04,nsp05,nsp07,nsp08,nsp12,nsp13,nsp14,nsp15,nsp16,N	P04637	MOD_CK1_1	hsa05220	Chronic myeloid leukemia
ELME000053	nsp02,nsp03,nsp04,nsp05,nsp06,nsp08,nsp10,nsp12,nsp13,nsp14,nsp15,nsp16,N	P04637	MOD_GSK3_1	hsa05220	Chronic myeloid leukemia
ELME000202	nsp02,nsp03,nsp04,nsp05,nsp12,nsp13,nsp15,nsp16,N	P04637	MOD_PIKK_1	hsa05220	Chronic myeloid leukemia
ELME000106	nsp03,nsp13	P04637	DOC_CyclinA_RxL_1	hsa05222	Small cell lung cancer
ELME000239	nsp02,nsp03,nsp05,nsp08,nsp12,nsp13,nsp14	P04637	DOC_USP7_MATH_1	hsa05222	Small cell lung cancer
ELME000394	nsp03,nsp12,nsp13,nsp15,N	P04637	DOC_USP7_UBL2_3	hsa05222	Small cell lung cancer
ELME000136	nsp02,nsp03,nsp04,nsp05,nsp13,nsp14,N	P04637	DOC_WW_Pin1_4	hsa05222	Small cell lung cancer
ELME000063	nsp02,nsp03,nsp04,nsp05,nsp07,nsp08,nsp12,nsp13,nsp14,nsp15,nsp16,N	P04637	MOD_CK1_1	hsa05222	Small cell lung cancer
ELME000053	nsp02,nsp03,nsp04,nsp05,nsp06,nsp08,nsp10,nsp12,nsp13,nsp14,nsp15,nsp16,N	P04637	MOD_GSK3_1	hsa05222	Small cell lung cancer
ELME000202	nsp02,nsp03,nsp04,nsp05,nsp12,nsp13,nsp15,nsp16,N	P04637	MOD_PIKK_1	hsa05222	Small cell lung cancer
ELME000106	nsp03,nsp13	P04637	DOC_CyclinA_RxL_1	hsa05223	Non small cell lung cancer
ELME000239	nsp02,nsp03,nsp05,nsp08,nsp12,nsp13,nsp14	P04637	DOC_USP7_MATH_1	hsa05223	Non small cell lung cancer
ELME000394	nsp03,nsp12,nsp13,nsp15,N	P04637	DOC_USP7_UBL2_3	hsa05223	Non small cell lung cancer
ELME000136	nsp02,nsp03,nsp04,nsp05,nsp13,nsp14,N	P04637	DOC_WW_Pin1_4	hsa05223	Non small cell lung cancer
ELME000063	nsp02,nsp03,nsp04,nsp05,nsp07,nsp08,nsp12,nsp13,nsp14,nsp15,nsp16,N	P04637	MOD_CK1_1	hsa05223	Non small cell lung cancer
ELME000053	nsp02,nsp03,nsp04,nsp05,nsp06,nsp08,nsp10,nsp12,nsp13,nsp14,nsp15,nsp16,N	P04637	MOD_GSK3_1	hsa05223	Non small cell lung cancer
ELME000202	nsp02,nsp03,nsp04,nsp05,nsp12,nsp13,nsp15,nsp16,N	P04637	MOD_PIKK_1	hsa05223	Non small cell lung cancer
ELME000106	nsp03,nsp13	P04637	DOC_CyclinA_RxL_1	hsa05230	Central carbon metabolism in cancer
ELME000239	nsp02,nsp03,nsp05,nsp08,nsp12,nsp13,nsp14	P04637	DOC_USP7_MATH_1	hsa05230	Central carbon metabolism in cancer
ELME000394	nsp03,nsp12,nsp13,nsp15,N	P04637	DOC_USP7_UBL2_3	hsa05230	Central carbon metabolism in cancer
ELME000136	nsp02,nsp03,nsp04,nsp05,nsp13,nsp14,N	P04637	DOC_WW_Pin1_4	hsa05230	Central carbon metabolism in cancer
ELME000063	nsp02,nsp03,nsp04,nsp05,nsp07,nsp08,nsp12,nsp13,nsp14,nsp15,nsp16,N	P04637	MOD_CK1_1	hsa05230	Central carbon metabolism in cancer
ELME000053	nsp02,nsp03,nsp04,nsp05,nsp06,nsp08,nsp10,nsp12,nsp13,nsp14,nsp15,nsp16,N	P04637	MOD_GSK3_1	hsa05230	Central carbon metabolism in cancer
ELME000202	nsp02,nsp03,nsp04,nsp05,nsp12,nsp13,nsp15,nsp16,N	P04637	MOD_PIKK_1	hsa05230	Central carbon metabolism in cancer
ELME000136	nsp02,nsp03,nsp04,nsp05,nsp13,nsp14,N	P05067	DOC_WW_Pin1_4	hsa04726	Serotonergic synapse
ELME000122	nsp03,nsp04,nsp15	P05067	LIG_PTB_Apo_2	hsa04726	Serotonergic synapse
ELME000084	nsp03,nsp04,nsp13,nsp14	P05067	LIG_SH2_GRB2like	hsa04726	Serotonergic synapse
ELME000136	nsp02,nsp03,nsp04,nsp05,nsp13,nsp14,N	P05067	DOC_WW_Pin1_4	hsa05010	Alzheimer's disease
ELME000122	nsp03,nsp04,nsp15	P05067	LIG_PTB_Apo_2	hsa05010	Alzheimer's disease
ELME000084	nsp03,nsp04,nsp13,nsp14	P05067	LIG_SH2_GRB2like	hsa05010	Alzheimer's disease
ELME000122	nsp03,nsp04,nsp15	P05106	LIG_PTB_Apo_2	hsa04015	Rap1 signaling pathway
ELME000095	nsp04	P05106	LIG_PTB_Phospho_1	hsa04015	Rap1 signaling pathway
ELME000084	nsp03,nsp04,nsp13,nsp14	P05106	LIG_SH2_GRB2like	hsa04015	Rap1 signaling pathway
ELME000122	nsp03,nsp04,nsp15	P05106	LIG_PTB_Apo_2	hsa04145	Phagosome
ELME000095	nsp04	P05106	LIG_PTB_Phospho_1	hsa04145	Phagosome
ELME000084	nsp03,nsp04,nsp13,nsp14	P05106	LIG_SH2_GRB2like	hsa04145	Phagosome
ELME000122	nsp03,nsp04,nsp15	P05106	LIG_PTB_Apo_2	hsa04151	PI3K Akt signaling pathway
ELME000095	nsp04	P05106	LIG_PTB_Phospho_1	hsa04151	PI3K Akt signaling pathway
ELME000084	nsp03,nsp04,nsp13,nsp14	P05106	LIG_SH2_GRB2like	hsa04151	PI3K Akt signaling pathway
ELME000122	nsp03,nsp04,nsp15	P05106	LIG_PTB_Apo_2	hsa04380	Osteoclast differentiation
ELME000095	nsp04	P05106	LIG_PTB_Phospho_1	hsa04380	Osteoclast differentiation
ELME000084	nsp03,nsp04,nsp13,nsp14	P05106	LIG_SH2_GRB2like	hsa04380	Osteoclast differentiation
ELME000122	nsp03,nsp04,nsp15	P05106	LIG_PTB_Apo_2	hsa04510	Focal adhesion
ELME000095	nsp04	P05106	LIG_PTB_Phospho_1	hsa04510	Focal adhesion
ELME000084	nsp03,nsp04,nsp13,nsp14	P05106	LIG_SH2_GRB2like	hsa04510	Focal adhesion
ELME000122	nsp03,nsp04,nsp15	P05106	LIG_PTB_Apo_2	hsa04512	ECM receptor interaction
ELME000095	nsp04	P05106	LIG_PTB_Phospho_1	hsa04512	ECM receptor interaction
ELME000084	nsp03,nsp04,nsp13,nsp14	P05106	LIG_SH2_GRB2like	hsa04512	ECM receptor interaction
ELME000122	nsp03,nsp04,nsp15	P05106	LIG_PTB_Apo_2	hsa04611	Platelet activation
ELME000095	nsp04	P05106	LIG_PTB_Phospho_1	hsa04611	Platelet activation
ELME000084	nsp03,nsp04,nsp13,nsp14	P05106	LIG_SH2_GRB2like	hsa04611	Platelet activation
ELME000122	nsp03,nsp04,nsp15	P05106	LIG_PTB_Apo_2	hsa04640	Hematopoietic cell lineage
ELME000095	nsp04	P05106	LIG_PTB_Phospho_1	hsa04640	Hematopoietic cell lineage
ELME000084	nsp03,nsp04,nsp13,nsp14	P05106	LIG_SH2_GRB2like	hsa04640	Hematopoietic cell lineage
ELME000122	nsp03,nsp04,nsp15	P05106	LIG_PTB_Apo_2	hsa04810	Regulation of actin cytoskeleton
ELME000095	nsp04	P05106	LIG_PTB_Phospho_1	hsa04810	Regulation of actin cytoskeleton
ELME000084	nsp03,nsp04,nsp13,nsp14	P05106	LIG_SH2_GRB2like	hsa04810	Regulation of actin cytoskeleton
ELME000122	nsp03,nsp04,nsp15	P05106	LIG_PTB_Apo_2	hsa04919	Thyroid hormone signaling pathway
ELME000095	nsp04	P05106	LIG_PTB_Phospho_1	hsa04919	Thyroid hormone signaling pathway
ELME000084	nsp03,nsp04,nsp13,nsp14	P05106	LIG_SH2_GRB2like	hsa04919	Thyroid hormone signaling pathway
ELME000122	nsp03,nsp04,nsp15	P05106	LIG_PTB_Apo_2	hsa05205	Proteoglycans in cancer
ELME000095	nsp04	P05106	LIG_PTB_Phospho_1	hsa05205	Proteoglycans in cancer
ELME000084	nsp03,nsp04,nsp13,nsp14	P05106	LIG_SH2_GRB2like	hsa05205	Proteoglycans in cancer
ELME000122	nsp03,nsp04,nsp15	P05106	LIG_PTB_Apo_2	hsa05206	MicroRNAs in cancer
ELME000095	nsp04	P05106	LIG_PTB_Phospho_1	hsa05206	MicroRNAs in cancer
ELME000084	nsp03,nsp04,nsp13,nsp14	P05106	LIG_SH2_GRB2like	hsa05206	MicroRNAs in cancer
ELME000122	nsp03,nsp04,nsp15	P05106	LIG_PTB_Apo_2	hsa05410	Hypertrophic cardiomyopathy (HCM)
ELME000095	nsp04	P05106	LIG_PTB_Phospho_1	hsa05410	Hypertrophic cardiomyopathy (HCM)
ELME000084	nsp03,nsp04,nsp13,nsp14	P05106	LIG_SH2_GRB2like	hsa05410	Hypertrophic cardiomyopathy (HCM)
ELME000122	nsp03,nsp04,nsp15	P05106	LIG_PTB_Apo_2	hsa05412	Arrhythmogenic right ventricular cardiomyopathy (ARVC)
ELME000095	nsp04	P05106	LIG_PTB_Phospho_1	hsa05412	Arrhythmogenic right ventricular cardiomyopathy (ARVC)
ELME000084	nsp03,nsp04,nsp13,nsp14	P05106	LIG_SH2_GRB2like	hsa05412	Arrhythmogenic right ventricular cardiomyopathy (ARVC)
ELME000122	nsp03,nsp04,nsp15	P05106	LIG_PTB_Apo_2	hsa05414	Dilated cardiomyopathy
ELME000095	nsp04	P05106	LIG_PTB_Phospho_1	hsa05414	Dilated cardiomyopathy
ELME000084	nsp03,nsp04,nsp13,nsp14	P05106	LIG_SH2_GRB2like	hsa05414	Dilated cardiomyopathy
ELME000122	nsp03,nsp04,nsp15	P05107	LIG_PTB_Apo_2	hsa04015	Rap1 signaling pathway
ELME000122	nsp03,nsp04,nsp15	P05107	LIG_PTB_Apo_2	hsa04145	Phagosome
ELME000122	nsp03,nsp04,nsp15	P05107	LIG_PTB_Apo_2	hsa04390	Hippo signaling pathway
ELME000122	nsp03,nsp04,nsp15	P05107	LIG_PTB_Apo_2	hsa04514	Cell adhesion molecules (CAMs)
ELME000122	nsp03,nsp04,nsp15	P05107	LIG_PTB_Apo_2	hsa04650	Natural killer cell mediated cytotoxicity
ELME000122	nsp03,nsp04,nsp15	P05107	LIG_PTB_Apo_2	hsa04670	Leukocyte transendothelial migration
ELME000122	nsp03,nsp04,nsp15	P05107	LIG_PTB_Apo_2	hsa04810	Regulation of actin cytoskeleton
ELME000122	nsp03,nsp04,nsp15	P05107	LIG_PTB_Apo_2	hsa05133	Pertussis
ELME000122	nsp03,nsp04,nsp15	P05107	LIG_PTB_Apo_2	hsa05134	Legionellosis
ELME000122	nsp03,nsp04,nsp15	P05107	LIG_PTB_Apo_2	hsa05140	Leishmaniasis
ELME000122	nsp03,nsp04,nsp15	P05107	LIG_PTB_Apo_2	hsa05144	Malaria
ELME000122	nsp03,nsp04,nsp15	P05107	LIG_PTB_Apo_2	hsa05146	Amoebiasis
ELME000122	nsp03,nsp04,nsp15	P05107	LIG_PTB_Apo_2	hsa05150	Staphylococcus aureus infection
ELME000122	nsp03,nsp04,nsp15	P05107	LIG_PTB_Apo_2	hsa05152	Tuberculosis
ELME000122	nsp03,nsp04,nsp15	P05107	LIG_PTB_Apo_2	hsa05166	HTLV I infection
ELME000122	nsp03,nsp04,nsp15	P05107	LIG_PTB_Apo_2	hsa05323	Rheumatoid arthritis
ELME000122	nsp03,nsp04,nsp15	P05107	LIG_PTB_Apo_2	hsa05416	Viral myocarditis
ELME000233	nsp03,nsp12,nsp14	P05412	DOC_MAPK_gen_1	hsa04010	MAPK signaling pathway
ELME000136	nsp02,nsp03,nsp04,nsp05,nsp13,nsp14,N	P05412	DOC_WW_Pin1_4	hsa04010	MAPK signaling pathway
ELME000053	nsp02,nsp03,nsp04,nsp05,nsp06,nsp08,nsp10,nsp12,nsp13,nsp14,nsp15,nsp16,N	P05412	MOD_GSK3_1	hsa04010	MAPK signaling pathway
ELME000202	nsp02,nsp03,nsp04,nsp05,nsp12,nsp13,nsp15,nsp16,N	P05412	MOD_PIKK_1	hsa04010	MAPK signaling pathway
ELME000233	nsp03,nsp12,nsp14	P05412	DOC_MAPK_gen_1	hsa04012	ErbB signaling pathway
ELME000136	nsp02,nsp03,nsp04,nsp05,nsp13,nsp14,N	P05412	DOC_WW_Pin1_4	hsa04012	ErbB signaling pathway
ELME000053	nsp02,nsp03,nsp04,nsp05,nsp06,nsp08,nsp10,nsp12,nsp13,nsp14,nsp15,nsp16,N	P05412	MOD_GSK3_1	hsa04012	ErbB signaling pathway
ELME000202	nsp02,nsp03,nsp04,nsp05,nsp12,nsp13,nsp15,nsp16,N	P05412	MOD_PIKK_1	hsa04012	ErbB signaling pathway
ELME000233	nsp03,nsp12,nsp14	P05412	DOC_MAPK_gen_1	hsa04024	cAMP signaling pathway
ELME000136	nsp02,nsp03,nsp04,nsp05,nsp13,nsp14,N	P05412	DOC_WW_Pin1_4	hsa04024	cAMP signaling pathway
ELME000053	nsp02,nsp03,nsp04,nsp05,nsp06,nsp08,nsp10,nsp12,nsp13,nsp14,nsp15,nsp16,N	P05412	MOD_GSK3_1	hsa04024	cAMP signaling pathway
ELME000202	nsp02,nsp03,nsp04,nsp05,nsp12,nsp13,nsp15,nsp16,N	P05412	MOD_PIKK_1	hsa04024	cAMP signaling pathway
ELME000233	nsp03,nsp12,nsp14	P05412	DOC_MAPK_gen_1	hsa04310	Wnt signaling pathway
ELME000136	nsp02,nsp03,nsp04,nsp05,nsp13,nsp14,N	P05412	DOC_WW_Pin1_4	hsa04310	Wnt signaling pathway
ELME000053	nsp02,nsp03,nsp04,nsp05,nsp06,nsp08,nsp10,nsp12,nsp13,nsp14,nsp15,nsp16,N	P05412	MOD_GSK3_1	hsa04310	Wnt signaling pathway
ELME000202	nsp02,nsp03,nsp04,nsp05,nsp12,nsp13,nsp15,nsp16,N	P05412	MOD_PIKK_1	hsa04310	Wnt signaling pathway
ELME000233	nsp03,nsp12,nsp14	P05412	DOC_MAPK_gen_1	hsa04380	Osteoclast differentiation
ELME000136	nsp02,nsp03,nsp04,nsp05,nsp13,nsp14,N	P05412	DOC_WW_Pin1_4	hsa04380	Osteoclast differentiation
ELME000053	nsp02,nsp03,nsp04,nsp05,nsp06,nsp08,nsp10,nsp12,nsp13,nsp14,nsp15,nsp16,N	P05412	MOD_GSK3_1	hsa04380	Osteoclast differentiation
ELME000202	nsp02,nsp03,nsp04,nsp05,nsp12,nsp13,nsp15,nsp16,N	P05412	MOD_PIKK_1	hsa04380	Osteoclast differentiation
ELME000233	nsp03,nsp12,nsp14	P05412	DOC_MAPK_gen_1	hsa04510	Focal adhesion
ELME000136	nsp02,nsp03,nsp04,nsp05,nsp13,nsp14,N	P05412	DOC_WW_Pin1_4	hsa04510	Focal adhesion
ELME000053	nsp02,nsp03,nsp04,nsp05,nsp06,nsp08,nsp10,nsp12,nsp13,nsp14,nsp15,nsp16,N	P05412	MOD_GSK3_1	hsa04510	Focal adhesion
ELME000202	nsp02,nsp03,nsp04,nsp05,nsp12,nsp13,nsp15,nsp16,N	P05412	MOD_PIKK_1	hsa04510	Focal adhesion
ELME000233	nsp03,nsp12,nsp14	P05412	DOC_MAPK_gen_1	hsa04620	Toll like receptor signaling pathway
ELME000136	nsp02,nsp03,nsp04,nsp05,nsp13,nsp14,N	P05412	DOC_WW_Pin1_4	hsa04620	Toll like receptor signaling pathway
ELME000053	nsp02,nsp03,nsp04,nsp05,nsp06,nsp08,nsp10,nsp12,nsp13,nsp14,nsp15,nsp16,N	P05412	MOD_GSK3_1	hsa04620	Toll like receptor signaling pathway
ELME000202	nsp02,nsp03,nsp04,nsp05,nsp12,nsp13,nsp15,nsp16,N	P05412	MOD_PIKK_1	hsa04620	Toll like receptor signaling pathway
ELME000233	nsp03,nsp12,nsp14	P05412	DOC_MAPK_gen_1	hsa04660	T cell receptor signaling pathway
ELME000136	nsp02,nsp03,nsp04,nsp05,nsp13,nsp14,N	P05412	DOC_WW_Pin1_4	hsa04660	T cell receptor signaling pathway
ELME000053	nsp02,nsp03,nsp04,nsp05,nsp06,nsp08,nsp10,nsp12,nsp13,nsp14,nsp15,nsp16,N	P05412	MOD_GSK3_1	hsa04660	T cell receptor signaling pathway
ELME000202	nsp02,nsp03,nsp04,nsp05,nsp12,nsp13,nsp15,nsp16,N	P05412	MOD_PIKK_1	hsa04660	T cell receptor signaling pathway
ELME000233	nsp03,nsp12,nsp14	P05412	DOC_MAPK_gen_1	hsa04662	B cell receptor signaling pathway
ELME000136	nsp02,nsp03,nsp04,nsp05,nsp13,nsp14,N	P05412	DOC_WW_Pin1_4	hsa04662	B cell receptor signaling pathway
ELME000053	nsp02,nsp03,nsp04,nsp05,nsp06,nsp08,nsp10,nsp12,nsp13,nsp14,nsp15,nsp16,N	P05412	MOD_GSK3_1	hsa04662	B cell receptor signaling pathway
ELME000202	nsp02,nsp03,nsp04,nsp05,nsp12,nsp13,nsp15,nsp16,N	P05412	MOD_PIKK_1	hsa04662	B cell receptor signaling pathway
ELME000233	nsp03,nsp12,nsp14	P05412	DOC_MAPK_gen_1	hsa04668	TNF signaling pathway
ELME000136	nsp02,nsp03,nsp04,nsp05,nsp13,nsp14,N	P05412	DOC_WW_Pin1_4	hsa04668	TNF signaling pathway
ELME000053	nsp02,nsp03,nsp04,nsp05,nsp06,nsp08,nsp10,nsp12,nsp13,nsp14,nsp15,nsp16,N	P05412	MOD_GSK3_1	hsa04668	TNF signaling pathway
ELME000202	nsp02,nsp03,nsp04,nsp05,nsp12,nsp13,nsp15,nsp16,N	P05412	MOD_PIKK_1	hsa04668	TNF signaling pathway
ELME000233	nsp03,nsp12,nsp14	P05412	DOC_MAPK_gen_1	hsa04722	Neurotrophin signaling pathway
ELME000136	nsp02,nsp03,nsp04,nsp05,nsp13,nsp14,N	P05412	DOC_WW_Pin1_4	hsa04722	Neurotrophin signaling pathway
ELME000053	nsp02,nsp03,nsp04,nsp05,nsp06,nsp08,nsp10,nsp12,nsp13,nsp14,nsp15,nsp16,N	P05412	MOD_GSK3_1	hsa04722	Neurotrophin signaling pathway
ELME000202	nsp02,nsp03,nsp04,nsp05,nsp12,nsp13,nsp15,nsp16,N	P05412	MOD_PIKK_1	hsa04722	Neurotrophin signaling pathway
ELME000233	nsp03,nsp12,nsp14	P05412	DOC_MAPK_gen_1	hsa04912	GnRH signaling pathway
ELME000136	nsp02,nsp03,nsp04,nsp05,nsp13,nsp14,N	P05412	DOC_WW_Pin1_4	hsa04912	GnRH signaling pathway
ELME000053	nsp02,nsp03,nsp04,nsp05,nsp06,nsp08,nsp10,nsp12,nsp13,nsp14,nsp15,nsp16,N	P05412	MOD_GSK3_1	hsa04912	GnRH signaling pathway
ELME000202	nsp02,nsp03,nsp04,nsp05,nsp12,nsp13,nsp15,nsp16,N	P05412	MOD_PIKK_1	hsa04912	GnRH signaling pathway
ELME000233	nsp03,nsp12,nsp14	P05412	DOC_MAPK_gen_1	hsa04915	Estrogen signaling pathway
ELME000136	nsp02,nsp03,nsp04,nsp05,nsp13,nsp14,N	P05412	DOC_WW_Pin1_4	hsa04915	Estrogen signaling pathway
ELME000053	nsp02,nsp03,nsp04,nsp05,nsp06,nsp08,nsp10,nsp12,nsp13,nsp14,nsp15,nsp16,N	P05412	MOD_GSK3_1	hsa04915	Estrogen signaling pathway
ELME000202	nsp02,nsp03,nsp04,nsp05,nsp12,nsp13,nsp15,nsp16,N	P05412	MOD_PIKK_1	hsa04915	Estrogen signaling pathway
ELME000233	nsp03,nsp12,nsp14	P05412	DOC_MAPK_gen_1	hsa04921	Oxytocin signaling pathway
ELME000136	nsp02,nsp03,nsp04,nsp05,nsp13,nsp14,N	P05412	DOC_WW_Pin1_4	hsa04921	Oxytocin signaling pathway
ELME000053	nsp02,nsp03,nsp04,nsp05,nsp06,nsp08,nsp10,nsp12,nsp13,nsp14,nsp15,nsp16,N	P05412	MOD_GSK3_1	hsa04921	Oxytocin signaling pathway
ELME000202	nsp02,nsp03,nsp04,nsp05,nsp12,nsp13,nsp15,nsp16,N	P05412	MOD_PIKK_1	hsa04921	Oxytocin signaling pathway
ELME000233	nsp03,nsp12,nsp14	P05412	DOC_MAPK_gen_1	hsa04932	Non alcoholic fatty liver disease (NAFLD)
ELME000136	nsp02,nsp03,nsp04,nsp05,nsp13,nsp14,N	P05412	DOC_WW_Pin1_4	hsa04932	Non alcoholic fatty liver disease (NAFLD)
ELME000053	nsp02,nsp03,nsp04,nsp05,nsp06,nsp08,nsp10,nsp12,nsp13,nsp14,nsp15,nsp16,N	P05412	MOD_GSK3_1	hsa04932	Non alcoholic fatty liver disease (NAFLD)
ELME000202	nsp02,nsp03,nsp04,nsp05,nsp12,nsp13,nsp15,nsp16,N	P05412	MOD_PIKK_1	hsa04932	Non alcoholic fatty liver disease (NAFLD)
ELME000233	nsp03,nsp12,nsp14	P05412	DOC_MAPK_gen_1	hsa05030	Cocaine addiction
ELME000136	nsp02,nsp03,nsp04,nsp05,nsp13,nsp14,N	P05412	DOC_WW_Pin1_4	hsa05030	Cocaine addiction
ELME000053	nsp02,nsp03,nsp04,nsp05,nsp06,nsp08,nsp10,nsp12,nsp13,nsp14,nsp15,nsp16,N	P05412	MOD_GSK3_1	hsa05030	Cocaine addiction
ELME000202	nsp02,nsp03,nsp04,nsp05,nsp12,nsp13,nsp15,nsp16,N	P05412	MOD_PIKK_1	hsa05030	Cocaine addiction
ELME000233	nsp03,nsp12,nsp14	P05412	DOC_MAPK_gen_1	hsa05031	Amphetamine addiction
ELME000136	nsp02,nsp03,nsp04,nsp05,nsp13,nsp14,N	P05412	DOC_WW_Pin1_4	hsa05031	Amphetamine addiction
ELME000053	nsp02,nsp03,nsp04,nsp05,nsp06,nsp08,nsp10,nsp12,nsp13,nsp14,nsp15,nsp16,N	P05412	MOD_GSK3_1	hsa05031	Amphetamine addiction
ELME000202	nsp02,nsp03,nsp04,nsp05,nsp12,nsp13,nsp15,nsp16,N	P05412	MOD_PIKK_1	hsa05031	Amphetamine addiction
ELME000233	nsp03,nsp12,nsp14	P05412	DOC_MAPK_gen_1	hsa05120	Epithelial cell signaling in Helicobacter pylori infection
ELME000136	nsp02,nsp03,nsp04,nsp05,nsp13,nsp14,N	P05412	DOC_WW_Pin1_4	hsa05120	Epithelial cell signaling in Helicobacter pylori infection
ELME000053	nsp02,nsp03,nsp04,nsp05,nsp06,nsp08,nsp10,nsp12,nsp13,nsp14,nsp15,nsp16,N	P05412	MOD_GSK3_1	hsa05120	Epithelial cell signaling in Helicobacter pylori infection
ELME000202	nsp02,nsp03,nsp04,nsp05,nsp12,nsp13,nsp15,nsp16,N	P05412	MOD_PIKK_1	hsa05120	Epithelial cell signaling in Helicobacter pylori infection
ELME000233	nsp03,nsp12,nsp14	P05412	DOC_MAPK_gen_1	hsa05132	Salmonella infection
ELME000136	nsp02,nsp03,nsp04,nsp05,nsp13,nsp14,N	P05412	DOC_WW_Pin1_4	hsa05132	Salmonella infection
ELME000053	nsp02,nsp03,nsp04,nsp05,nsp06,nsp08,nsp10,nsp12,nsp13,nsp14,nsp15,nsp16,N	P05412	MOD_GSK3_1	hsa05132	Salmonella infection
ELME000202	nsp02,nsp03,nsp04,nsp05,nsp12,nsp13,nsp15,nsp16,N	P05412	MOD_PIKK_1	hsa05132	Salmonella infection
ELME000233	nsp03,nsp12,nsp14	P05412	DOC_MAPK_gen_1	hsa05133	Pertussis
ELME000136	nsp02,nsp03,nsp04,nsp05,nsp13,nsp14,N	P05412	DOC_WW_Pin1_4	hsa05133	Pertussis
ELME000053	nsp02,nsp03,nsp04,nsp05,nsp06,nsp08,nsp10,nsp12,nsp13,nsp14,nsp15,nsp16,N	P05412	MOD_GSK3_1	hsa05133	Pertussis
ELME000202	nsp02,nsp03,nsp04,nsp05,nsp12,nsp13,nsp15,nsp16,N	P05412	MOD_PIKK_1	hsa05133	Pertussis
ELME000233	nsp03,nsp12,nsp14	P05412	DOC_MAPK_gen_1	hsa05140	Leishmaniasis
ELME000136	nsp02,nsp03,nsp04,nsp05,nsp13,nsp14,N	P05412	DOC_WW_Pin1_4	hsa05140	Leishmaniasis
ELME000053	nsp02,nsp03,nsp04,nsp05,nsp06,nsp08,nsp10,nsp12,nsp13,nsp14,nsp15,nsp16,N	P05412	MOD_GSK3_1	hsa05140	Leishmaniasis
ELME000202	nsp02,nsp03,nsp04,nsp05,nsp12,nsp13,nsp15,nsp16,N	P05412	MOD_PIKK_1	hsa05140	Leishmaniasis
ELME000233	nsp03,nsp12,nsp14	P05412	DOC_MAPK_gen_1	hsa05142	Chagas disease (American trypanosomiasis)
ELME000136	nsp02,nsp03,nsp04,nsp05,nsp13,nsp14,N	P05412	DOC_WW_Pin1_4	hsa05142	Chagas disease (American trypanosomiasis)
ELME000053	nsp02,nsp03,nsp04,nsp05,nsp06,nsp08,nsp10,nsp12,nsp13,nsp14,nsp15,nsp16,N	P05412	MOD_GSK3_1	hsa05142	Chagas disease (American trypanosomiasis)
ELME000202	nsp02,nsp03,nsp04,nsp05,nsp12,nsp13,nsp15,nsp16,N	P05412	MOD_PIKK_1	hsa05142	Chagas disease (American trypanosomiasis)
ELME000233	nsp03,nsp12,nsp14	P05412	DOC_MAPK_gen_1	hsa05161	Hepatitis B
ELME000136	nsp02,nsp03,nsp04,nsp05,nsp13,nsp14,N	P05412	DOC_WW_Pin1_4	hsa05161	Hepatitis B
ELME000053	nsp02,nsp03,nsp04,nsp05,nsp06,nsp08,nsp10,nsp12,nsp13,nsp14,nsp15,nsp16,N	P05412	MOD_GSK3_1	hsa05161	Hepatitis B
ELME000202	nsp02,nsp03,nsp04,nsp05,nsp12,nsp13,nsp15,nsp16,N	P05412	MOD_PIKK_1	hsa05161	Hepatitis B
ELME000233	nsp03,nsp12,nsp14	P05412	DOC_MAPK_gen_1	hsa05164	Influenza A
ELME000136	nsp02,nsp03,nsp04,nsp05,nsp13,nsp14,N	P05412	DOC_WW_Pin1_4	hsa05164	Influenza A
ELME000053	nsp02,nsp03,nsp04,nsp05,nsp06,nsp08,nsp10,nsp12,nsp13,nsp14,nsp15,nsp16,N	P05412	MOD_GSK3_1	hsa05164	Influenza A
ELME000202	nsp02,nsp03,nsp04,nsp05,nsp12,nsp13,nsp15,nsp16,N	P05412	MOD_PIKK_1	hsa05164	Influenza A
ELME000233	nsp03,nsp12,nsp14	P05412	DOC_MAPK_gen_1	hsa05166	HTLV I infection
ELME000136	nsp02,nsp03,nsp04,nsp05,nsp13,nsp14,N	P05412	DOC_WW_Pin1_4	hsa05166	HTLV I infection
ELME000053	nsp02,nsp03,nsp04,nsp05,nsp06,nsp08,nsp10,nsp12,nsp13,nsp14,nsp15,nsp16,N	P05412	MOD_GSK3_1	hsa05166	HTLV I infection
ELME000202	nsp02,nsp03,nsp04,nsp05,nsp12,nsp13,nsp15,nsp16,N	P05412	MOD_PIKK_1	hsa05166	HTLV I infection
ELME000233	nsp03,nsp12,nsp14	P05412	DOC_MAPK_gen_1	hsa05168	Herpes simplex infection
ELME000136	nsp02,nsp03,nsp04,nsp05,nsp13,nsp14,N	P05412	DOC_WW_Pin1_4	hsa05168	Herpes simplex infection
ELME000053	nsp02,nsp03,nsp04,nsp05,nsp06,nsp08,nsp10,nsp12,nsp13,nsp14,nsp15,nsp16,N	P05412	MOD_GSK3_1	hsa05168	Herpes simplex infection
ELME000202	nsp02,nsp03,nsp04,nsp05,nsp12,nsp13,nsp15,nsp16,N	P05412	MOD_PIKK_1	hsa05168	Herpes simplex infection
ELME000233	nsp03,nsp12,nsp14	P05412	DOC_MAPK_gen_1	hsa05169	Epstein Barr virus infection
ELME000136	nsp02,nsp03,nsp04,nsp05,nsp13,nsp14,N	P05412	DOC_WW_Pin1_4	hsa05169	Epstein Barr virus infection
ELME000053	nsp02,nsp03,nsp04,nsp05,nsp06,nsp08,nsp10,nsp12,nsp13,nsp14,nsp15,nsp16,N	P05412	MOD_GSK3_1	hsa05169	Epstein Barr virus infection
ELME000202	nsp02,nsp03,nsp04,nsp05,nsp12,nsp13,nsp15,nsp16,N	P05412	MOD_PIKK_1	hsa05169	Epstein Barr virus infection
ELME000233	nsp03,nsp12,nsp14	P05412	DOC_MAPK_gen_1	hsa05200	Pathways in cancer
ELME000136	nsp02,nsp03,nsp04,nsp05,nsp13,nsp14,N	P05412	DOC_WW_Pin1_4	hsa05200	Pathways in cancer
ELME000053	nsp02,nsp03,nsp04,nsp05,nsp06,nsp08,nsp10,nsp12,nsp13,nsp14,nsp15,nsp16,N	P05412	MOD_GSK3_1	hsa05200	Pathways in cancer
ELME000202	nsp02,nsp03,nsp04,nsp05,nsp12,nsp13,nsp15,nsp16,N	P05412	MOD_PIKK_1	hsa05200	Pathways in cancer
ELME000233	nsp03,nsp12,nsp14	P05412	DOC_MAPK_gen_1	hsa05203	Viral carcinogenesis
ELME000136	nsp02,nsp03,nsp04,nsp05,nsp13,nsp14,N	P05412	DOC_WW_Pin1_4	hsa05203	Viral carcinogenesis
ELME000053	nsp02,nsp03,nsp04,nsp05,nsp06,nsp08,nsp10,nsp12,nsp13,nsp14,nsp15,nsp16,N	P05412	MOD_GSK3_1	hsa05203	Viral carcinogenesis
ELME000202	nsp02,nsp03,nsp04,nsp05,nsp12,nsp13,nsp15,nsp16,N	P05412	MOD_PIKK_1	hsa05203	Viral carcinogenesis
ELME000233	nsp03,nsp12,nsp14	P05412	DOC_MAPK_gen_1	hsa05210	Colorectal cancer
ELME000136	nsp02,nsp03,nsp04,nsp05,nsp13,nsp14,N	P05412	DOC_WW_Pin1_4	hsa05210	Colorectal cancer
ELME000053	nsp02,nsp03,nsp04,nsp05,nsp06,nsp08,nsp10,nsp12,nsp13,nsp14,nsp15,nsp16,N	P05412	MOD_GSK3_1	hsa05210	Colorectal cancer
ELME000202	nsp02,nsp03,nsp04,nsp05,nsp12,nsp13,nsp15,nsp16,N	P05412	MOD_PIKK_1	hsa05210	Colorectal cancer
ELME000233	nsp03,nsp12,nsp14	P05412	DOC_MAPK_gen_1	hsa05211	Renal cell carcinoma
ELME000136	nsp02,nsp03,nsp04,nsp05,nsp13,nsp14,N	P05412	DOC_WW_Pin1_4	hsa05211	Renal cell carcinoma
ELME000053	nsp02,nsp03,nsp04,nsp05,nsp06,nsp08,nsp10,nsp12,nsp13,nsp14,nsp15,nsp16,N	P05412	MOD_GSK3_1	hsa05211	Renal cell carcinoma
ELME000202	nsp02,nsp03,nsp04,nsp05,nsp12,nsp13,nsp15,nsp16,N	P05412	MOD_PIKK_1	hsa05211	Renal cell carcinoma
ELME000233	nsp03,nsp12,nsp14	P05412	DOC_MAPK_gen_1	hsa05231	Choline metabolism in cancer
ELME000136	nsp02,nsp03,nsp04,nsp05,nsp13,nsp14,N	P05412	DOC_WW_Pin1_4	hsa05231	Choline metabolism in cancer
ELME000053	nsp02,nsp03,nsp04,nsp05,nsp06,nsp08,nsp10,nsp12,nsp13,nsp14,nsp15,nsp16,N	P05412	MOD_GSK3_1	hsa05231	Choline metabolism in cancer
ELME000202	nsp02,nsp03,nsp04,nsp05,nsp12,nsp13,nsp15,nsp16,N	P05412	MOD_PIKK_1	hsa05231	Choline metabolism in cancer
ELME000233	nsp03,nsp12,nsp14	P05412	DOC_MAPK_gen_1	hsa05321	Inflammatory bowel disease (IBD)
ELME000136	nsp02,nsp03,nsp04,nsp05,nsp13,nsp14,N	P05412	DOC_WW_Pin1_4	hsa05321	Inflammatory bowel disease (IBD)
ELME000053	nsp02,nsp03,nsp04,nsp05,nsp06,nsp08,nsp10,nsp12,nsp13,nsp14,nsp15,nsp16,N	P05412	MOD_GSK3_1	hsa05321	Inflammatory bowel disease (IBD)
ELME000202	nsp02,nsp03,nsp04,nsp05,nsp12,nsp13,nsp15,nsp16,N	P05412	MOD_PIKK_1	hsa05321	Inflammatory bowel disease (IBD)
ELME000233	nsp03,nsp12,nsp14	P05412	DOC_MAPK_gen_1	hsa05323	Rheumatoid arthritis
ELME000136	nsp02,nsp03,nsp04,nsp05,nsp13,nsp14,N	P05412	DOC_WW_Pin1_4	hsa05323	Rheumatoid arthritis
ELME000053	nsp02,nsp03,nsp04,nsp05,nsp06,nsp08,nsp10,nsp12,nsp13,nsp14,nsp15,nsp16,N	P05412	MOD_GSK3_1	hsa05323	Rheumatoid arthritis
ELME000202	nsp02,nsp03,nsp04,nsp05,nsp12,nsp13,nsp15,nsp16,N	P05412	MOD_PIKK_1	hsa05323	Rheumatoid arthritis
ELME000122	nsp03,nsp04,nsp15	P05556	LIG_PTB_Apo_2	hsa04015	Rap1 signaling pathway
ELME000122	nsp03,nsp04,nsp15	P05556	LIG_PTB_Apo_2	hsa04145	Phagosome
ELME000122	nsp03,nsp04,nsp15	P05556	LIG_PTB_Apo_2	hsa04151	PI3K Akt signaling pathway
ELME000122	nsp03,nsp04,nsp15	P05556	LIG_PTB_Apo_2	hsa04360	Axon guidance
ELME000122	nsp03,nsp04,nsp15	P05556	LIG_PTB_Apo_2	hsa04510	Focal adhesion
ELME000122	nsp03,nsp04,nsp15	P05556	LIG_PTB_Apo_2	hsa04512	ECM receptor interaction
ELME000122	nsp03,nsp04,nsp15	P05556	LIG_PTB_Apo_2	hsa04514	Cell adhesion molecules (CAMs)
ELME000122	nsp03,nsp04,nsp15	P05556	LIG_PTB_Apo_2	hsa04611	Platelet activation
ELME000122	nsp03,nsp04,nsp15	P05556	LIG_PTB_Apo_2	hsa04670	Leukocyte transendothelial migration
ELME000122	nsp03,nsp04,nsp15	P05556	LIG_PTB_Apo_2	hsa04810	Regulation of actin cytoskeleton
ELME000122	nsp03,nsp04,nsp15	P05556	LIG_PTB_Apo_2	hsa05100	Bacterial invasion of epithelial cells
ELME000122	nsp03,nsp04,nsp15	P05556	LIG_PTB_Apo_2	hsa05130	Pathogenic Escherichia coli infection
ELME000122	nsp03,nsp04,nsp15	P05556	LIG_PTB_Apo_2	hsa05131	Shigellosis
ELME000122	nsp03,nsp04,nsp15	P05556	LIG_PTB_Apo_2	hsa05133	Pertussis
ELME000122	nsp03,nsp04,nsp15	P05556	LIG_PTB_Apo_2	hsa05140	Leishmaniasis
ELME000122	nsp03,nsp04,nsp15	P05556	LIG_PTB_Apo_2	hsa05145	Toxoplasmosis
ELME000122	nsp03,nsp04,nsp15	P05556	LIG_PTB_Apo_2	hsa05200	Pathways in cancer
ELME000122	nsp03,nsp04,nsp15	P05556	LIG_PTB_Apo_2	hsa05205	Proteoglycans in cancer
ELME000122	nsp03,nsp04,nsp15	P05556	LIG_PTB_Apo_2	hsa05222	Small cell lung cancer
ELME000122	nsp03,nsp04,nsp15	P05556	LIG_PTB_Apo_2	hsa05410	Hypertrophic cardiomyopathy (HCM)
ELME000122	nsp03,nsp04,nsp15	P05556	LIG_PTB_Apo_2	hsa05412	Arrhythmogenic right ventricular cardiomyopathy (ARVC)
ELME000122	nsp03,nsp04,nsp15	P05556	LIG_PTB_Apo_2	hsa05414	Dilated cardiomyopathy
ELME000095	nsp04	P06213	LIG_PTB_Phospho_1	hsa04014	Ras signaling pathway
ELME000182	nsp01,nsp02,nsp03,nsp04,nsp05,nsp06,nsp09,nsp10,nsp12,nsp13,nsp14,nsp15,nsp16,N	P06213	LIG_SH2_STAT5	hsa04014	Ras signaling pathway
ELME000149	nsp02,nsp03,nsp06	P06213	TRG_LysEnd_APsAcLL_1	hsa04014	Ras signaling pathway
ELME000095	nsp04	P06213	LIG_PTB_Phospho_1	hsa04015	Rap1 signaling pathway
ELME000182	nsp01,nsp02,nsp03,nsp04,nsp05,nsp06,nsp09,nsp10,nsp12,nsp13,nsp14,nsp15,nsp16,N	P06213	LIG_SH2_STAT5	hsa04015	Rap1 signaling pathway
ELME000149	nsp02,nsp03,nsp06	P06213	TRG_LysEnd_APsAcLL_1	hsa04015	Rap1 signaling pathway
ELME000095	nsp04	P06213	LIG_PTB_Phospho_1	hsa04022	cGMP PKG signaling pathway
ELME000182	nsp01,nsp02,nsp03,nsp04,nsp05,nsp06,nsp09,nsp10,nsp12,nsp13,nsp14,nsp15,nsp16,N	P06213	LIG_SH2_STAT5	hsa04022	cGMP PKG signaling pathway
ELME000149	nsp02,nsp03,nsp06	P06213	TRG_LysEnd_APsAcLL_1	hsa04022	cGMP PKG signaling pathway
ELME000095	nsp04	P06213	LIG_PTB_Phospho_1	hsa04066	HIF 1 signaling pathway
ELME000182	nsp01,nsp02,nsp03,nsp04,nsp05,nsp06,nsp09,nsp10,nsp12,nsp13,nsp14,nsp15,nsp16,N	P06213	LIG_SH2_STAT5	hsa04066	HIF 1 signaling pathway
ELME000149	nsp02,nsp03,nsp06	P06213	TRG_LysEnd_APsAcLL_1	hsa04066	HIF 1 signaling pathway
ELME000095	nsp04	P06213	LIG_PTB_Phospho_1	hsa04068	FoxO signaling pathway
ELME000182	nsp01,nsp02,nsp03,nsp04,nsp05,nsp06,nsp09,nsp10,nsp12,nsp13,nsp14,nsp15,nsp16,N	P06213	LIG_SH2_STAT5	hsa04068	FoxO signaling pathway
ELME000149	nsp02,nsp03,nsp06	P06213	TRG_LysEnd_APsAcLL_1	hsa04068	FoxO signaling pathway
ELME000095	nsp04	P06213	LIG_PTB_Phospho_1	hsa04151	PI3K Akt signaling pathway
ELME000182	nsp01,nsp02,nsp03,nsp04,nsp05,nsp06,nsp09,nsp10,nsp12,nsp13,nsp14,nsp15,nsp16,N	P06213	LIG_SH2_STAT5	hsa04151	PI3K Akt signaling pathway
ELME000149	nsp02,nsp03,nsp06	P06213	TRG_LysEnd_APsAcLL_1	hsa04151	PI3K Akt signaling pathway
ELME000095	nsp04	P06213	LIG_PTB_Phospho_1	hsa04152	AMPK signaling pathway
ELME000182	nsp01,nsp02,nsp03,nsp04,nsp05,nsp06,nsp09,nsp10,nsp12,nsp13,nsp14,nsp15,nsp16,N	P06213	LIG_SH2_STAT5	hsa04152	AMPK signaling pathway
ELME000149	nsp02,nsp03,nsp06	P06213	TRG_LysEnd_APsAcLL_1	hsa04152	AMPK signaling pathway
ELME000095	nsp04	P06213	LIG_PTB_Phospho_1	hsa04520	Adherens junction
ELME000182	nsp01,nsp02,nsp03,nsp04,nsp05,nsp06,nsp09,nsp10,nsp12,nsp13,nsp14,nsp15,nsp16,N	P06213	LIG_SH2_STAT5	hsa04520	Adherens junction
ELME000149	nsp02,nsp03,nsp06	P06213	TRG_LysEnd_APsAcLL_1	hsa04520	Adherens junction
ELME000095	nsp04	P06213	LIG_PTB_Phospho_1	hsa04910	Insulin signaling pathway
ELME000182	nsp01,nsp02,nsp03,nsp04,nsp05,nsp06,nsp09,nsp10,nsp12,nsp13,nsp14,nsp15,nsp16,N	P06213	LIG_SH2_STAT5	hsa04910	Insulin signaling pathway
ELME000149	nsp02,nsp03,nsp06	P06213	TRG_LysEnd_APsAcLL_1	hsa04910	Insulin signaling pathway
ELME000095	nsp04	P06213	LIG_PTB_Phospho_1	hsa04913	Ovarian steroidogenesis
ELME000182	nsp01,nsp02,nsp03,nsp04,nsp05,nsp06,nsp09,nsp10,nsp12,nsp13,nsp14,nsp15,nsp16,N	P06213	LIG_SH2_STAT5	hsa04913	Ovarian steroidogenesis
ELME000149	nsp02,nsp03,nsp06	P06213	TRG_LysEnd_APsAcLL_1	hsa04913	Ovarian steroidogenesis
ELME000095	nsp04	P06213	LIG_PTB_Phospho_1	hsa04923	Regulation of lipolysis in adipocytes
ELME000182	nsp01,nsp02,nsp03,nsp04,nsp05,nsp06,nsp09,nsp10,nsp12,nsp13,nsp14,nsp15,nsp16,N	P06213	LIG_SH2_STAT5	hsa04923	Regulation of lipolysis in adipocytes
ELME000149	nsp02,nsp03,nsp06	P06213	TRG_LysEnd_APsAcLL_1	hsa04923	Regulation of lipolysis in adipocytes
ELME000095	nsp04	P06213	LIG_PTB_Phospho_1	hsa04930	Type II diabetes mellitus
ELME000182	nsp01,nsp02,nsp03,nsp04,nsp05,nsp06,nsp09,nsp10,nsp12,nsp13,nsp14,nsp15,nsp16,N	P06213	LIG_SH2_STAT5	hsa04930	Type II diabetes mellitus
ELME000149	nsp02,nsp03,nsp06	P06213	TRG_LysEnd_APsAcLL_1	hsa04930	Type II diabetes mellitus
ELME000095	nsp04	P06213	LIG_PTB_Phospho_1	hsa04932	Non alcoholic fatty liver disease (NAFLD)
ELME000182	nsp01,nsp02,nsp03,nsp04,nsp05,nsp06,nsp09,nsp10,nsp12,nsp13,nsp14,nsp15,nsp16,N	P06213	LIG_SH2_STAT5	hsa04932	Non alcoholic fatty liver disease (NAFLD)
ELME000149	nsp02,nsp03,nsp06	P06213	TRG_LysEnd_APsAcLL_1	hsa04932	Non alcoholic fatty liver disease (NAFLD)
ELME000095	nsp04	P06213	LIG_PTB_Phospho_1	hsa04960	Aldosterone regulated sodium reabsorption
ELME000182	nsp01,nsp02,nsp03,nsp04,nsp05,nsp06,nsp09,nsp10,nsp12,nsp13,nsp14,nsp15,nsp16,N	P06213	LIG_SH2_STAT5	hsa04960	Aldosterone regulated sodium reabsorption
ELME000149	nsp02,nsp03,nsp06	P06213	TRG_LysEnd_APsAcLL_1	hsa04960	Aldosterone regulated sodium reabsorption
ELME000081	nsp03,nsp13,nsp14	P06241	LIG_SH2_SRC	hsa04071	Sphingolipid signaling pathway
ELME000081	nsp03,nsp13,nsp14	P06241	LIG_SH2_SRC	hsa04360	Axon guidance
ELME000081	nsp03,nsp13,nsp14	P06241	LIG_SH2_SRC	hsa04380	Osteoclast differentiation
ELME000081	nsp03,nsp13,nsp14	P06241	LIG_SH2_SRC	hsa04510	Focal adhesion
ELME000081	nsp03,nsp13,nsp14	P06241	LIG_SH2_SRC	hsa04520	Adherens junction
ELME000081	nsp03,nsp13,nsp14	P06241	LIG_SH2_SRC	hsa04611	Platelet activation
ELME000081	nsp03,nsp13,nsp14	P06241	LIG_SH2_SRC	hsa04650	Natural killer cell mediated cytotoxicity
ELME000081	nsp03,nsp13,nsp14	P06241	LIG_SH2_SRC	hsa04660	T cell receptor signaling pathway
ELME000081	nsp03,nsp13,nsp14	P06241	LIG_SH2_SRC	hsa04664	Fc epsilon RI signaling pathway
ELME000081	nsp03,nsp13,nsp14	P06241	LIG_SH2_SRC	hsa04725	Cholinergic synapse
ELME000081	nsp03,nsp13,nsp14	P06241	LIG_SH2_SRC	hsa05020	Prion diseases
ELME000081	nsp03,nsp13,nsp14	P06241	LIG_SH2_SRC	hsa05130	Pathogenic Escherichia coli infection
ELME000081	nsp03,nsp13,nsp14	P06241	LIG_SH2_SRC	hsa05162	Measles
ELME000081	nsp03,nsp13,nsp14	P06241	LIG_SH2_SRC	hsa05416	Viral myocarditis
ELME000321	nsp03	P06400	CLV_C14_Caspase3-7	hsa04110	Cell cycle
ELME000106	nsp03,nsp13	P06400	DOC_CyclinA_RxL_1	hsa04110	Cell cycle
ELME000137	nsp03,nsp09,nsp12	P06400	DOC_PP1_RVXF_1	hsa04110	Cell cycle
ELME000321	nsp03	P06400	CLV_C14_Caspase3-7	hsa05161	Hepatitis B
ELME000106	nsp03,nsp13	P06400	DOC_CyclinA_RxL_1	hsa05161	Hepatitis B
ELME000137	nsp03,nsp09,nsp12	P06400	DOC_PP1_RVXF_1	hsa05161	Hepatitis B
ELME000321	nsp03	P06400	CLV_C14_Caspase3-7	hsa05166	HTLV I infection
ELME000106	nsp03,nsp13	P06400	DOC_CyclinA_RxL_1	hsa05166	HTLV I infection
ELME000137	nsp03,nsp09,nsp12	P06400	DOC_PP1_RVXF_1	hsa05166	HTLV I infection
ELME000321	nsp03	P06400	CLV_C14_Caspase3-7	hsa05169	Epstein Barr virus infection
ELME000106	nsp03,nsp13	P06400	DOC_CyclinA_RxL_1	hsa05169	Epstein Barr virus infection
ELME000137	nsp03,nsp09,nsp12	P06400	DOC_PP1_RVXF_1	hsa05169	Epstein Barr virus infection
ELME000321	nsp03	P06400	CLV_C14_Caspase3-7	hsa05200	Pathways in cancer
ELME000106	nsp03,nsp13	P06400	DOC_CyclinA_RxL_1	hsa05200	Pathways in cancer
ELME000137	nsp03,nsp09,nsp12	P06400	DOC_PP1_RVXF_1	hsa05200	Pathways in cancer
ELME000321	nsp03	P06400	CLV_C14_Caspase3-7	hsa05203	Viral carcinogenesis
ELME000106	nsp03,nsp13	P06400	DOC_CyclinA_RxL_1	hsa05203	Viral carcinogenesis
ELME000137	nsp03,nsp09,nsp12	P06400	DOC_PP1_RVXF_1	hsa05203	Viral carcinogenesis
ELME000321	nsp03	P06400	CLV_C14_Caspase3-7	hsa05212	Pancreatic cancer
ELME000106	nsp03,nsp13	P06400	DOC_CyclinA_RxL_1	hsa05212	Pancreatic cancer
ELME000137	nsp03,nsp09,nsp12	P06400	DOC_PP1_RVXF_1	hsa05212	Pancreatic cancer
ELME000321	nsp03	P06400	CLV_C14_Caspase3-7	hsa05214	Glioma
ELME000106	nsp03,nsp13	P06400	DOC_CyclinA_RxL_1	hsa05214	Glioma
ELME000137	nsp03,nsp09,nsp12	P06400	DOC_PP1_RVXF_1	hsa05214	Glioma
ELME000321	nsp03	P06400	CLV_C14_Caspase3-7	hsa05215	Prostate cancer
ELME000106	nsp03,nsp13	P06400	DOC_CyclinA_RxL_1	hsa05215	Prostate cancer
ELME000137	nsp03,nsp09,nsp12	P06400	DOC_PP1_RVXF_1	hsa05215	Prostate cancer
ELME000321	nsp03	P06400	CLV_C14_Caspase3-7	hsa05218	Melanoma
ELME000106	nsp03,nsp13	P06400	DOC_CyclinA_RxL_1	hsa05218	Melanoma
ELME000137	nsp03,nsp09,nsp12	P06400	DOC_PP1_RVXF_1	hsa05218	Melanoma
ELME000321	nsp03	P06400	CLV_C14_Caspase3-7	hsa05219	Bladder cancer
ELME000106	nsp03,nsp13	P06400	DOC_CyclinA_RxL_1	hsa05219	Bladder cancer
ELME000137	nsp03,nsp09,nsp12	P06400	DOC_PP1_RVXF_1	hsa05219	Bladder cancer
ELME000321	nsp03	P06400	CLV_C14_Caspase3-7	hsa05220	Chronic myeloid leukemia
ELME000106	nsp03,nsp13	P06400	DOC_CyclinA_RxL_1	hsa05220	Chronic myeloid leukemia
ELME000137	nsp03,nsp09,nsp12	P06400	DOC_PP1_RVXF_1	hsa05220	Chronic myeloid leukemia
ELME000321	nsp03	P06400	CLV_C14_Caspase3-7	hsa05222	Small cell lung cancer
ELME000106	nsp03,nsp13	P06400	DOC_CyclinA_RxL_1	hsa05222	Small cell lung cancer
ELME000137	nsp03,nsp09,nsp12	P06400	DOC_PP1_RVXF_1	hsa05222	Small cell lung cancer
ELME000321	nsp03	P06400	CLV_C14_Caspase3-7	hsa05223	Non small cell lung cancer
ELME000106	nsp03,nsp13	P06400	DOC_CyclinA_RxL_1	hsa05223	Non small cell lung cancer
ELME000137	nsp03,nsp09,nsp12	P06400	DOC_PP1_RVXF_1	hsa05223	Non small cell lung cancer
ELME000155	nsp02,nsp03,nsp05,nsp10,nsp12,nsp13,nsp14,N	P06729	LIG_SH3_3	hsa04514	Cell adhesion molecules (CAMs)
ELME000155	nsp02,nsp03,nsp05,nsp10,nsp12,nsp13,nsp14,N	P06729	LIG_SH3_3	hsa04640	Hematopoietic cell lineage
ELME000120	nsp02,nsp03,nsp04,nsp05,nsp06,nsp09,nsp12,nsp13,nsp14,nsp15,nsp16,N	P07306	TRG_ENDOCYTIC_2	hsa04918	Thyroid hormone synthesis
ELME000070	nsp02,nsp03,nsp12,nsp15,nsp16,N	P07686	MOD_N-GLC_1	hsa00511	Other glycan degradation
ELME000070	nsp02,nsp03,nsp12,nsp15,nsp16,N	P07686	MOD_N-GLC_1	hsa00520	Amino sugar and nucleotide sugar metabolism
ELME000070	nsp02,nsp03,nsp12,nsp15,nsp16,N	P07686	MOD_N-GLC_1	hsa00531	Glycosaminoglycan degradation
ELME000070	nsp02,nsp03,nsp12,nsp15,nsp16,N	P07686	MOD_N-GLC_1	hsa00603	Glycosphingolipid biosynthesis globo series
ELME000070	nsp02,nsp03,nsp12,nsp15,nsp16,N	P07686	MOD_N-GLC_1	hsa00604	Glycosphingolipid biosynthesis ganglio series
ELME000070	nsp02,nsp03,nsp12,nsp15,nsp16,N	P07686	MOD_N-GLC_1	hsa01100	Metabolic pathways
ELME000070	nsp02,nsp03,nsp12,nsp15,nsp16,N	P07686	MOD_N-GLC_1	hsa04142	Lysosome
ELME000202	nsp02,nsp03,nsp04,nsp05,nsp12,nsp13,nsp15,nsp16,N	P07900	MOD_PIKK_1	hsa04141	Protein processing in endoplasmic reticulum
ELME000202	nsp02,nsp03,nsp04,nsp05,nsp12,nsp13,nsp15,nsp16,N	P07900	MOD_PIKK_1	hsa04151	PI3K Akt signaling pathway
ELME000202	nsp02,nsp03,nsp04,nsp05,nsp12,nsp13,nsp15,nsp16,N	P07900	MOD_PIKK_1	hsa04612	Antigen processing and presentation
ELME000202	nsp02,nsp03,nsp04,nsp05,nsp12,nsp13,nsp15,nsp16,N	P07900	MOD_PIKK_1	hsa04621	NOD like receptor signaling pathway
ELME000202	nsp02,nsp03,nsp04,nsp05,nsp12,nsp13,nsp15,nsp16,N	P07900	MOD_PIKK_1	hsa04914	Progesterone mediated oocyte maturation
ELME000202	nsp02,nsp03,nsp04,nsp05,nsp12,nsp13,nsp15,nsp16,N	P07900	MOD_PIKK_1	hsa04915	Estrogen signaling pathway
ELME000202	nsp02,nsp03,nsp04,nsp05,nsp12,nsp13,nsp15,nsp16,N	P07900	MOD_PIKK_1	hsa05200	Pathways in cancer
ELME000202	nsp02,nsp03,nsp04,nsp05,nsp12,nsp13,nsp15,nsp16,N	P07900	MOD_PIKK_1	hsa05215	Prostate cancer
ELME000159	nsp02,nsp03,nsp04,nsp05,nsp13,nsp14,N	P08047	MOD_ProDKin_1	hsa04350	TGF beta signaling pathway
ELME000159	nsp02,nsp03,nsp04,nsp05,nsp13,nsp14,N	P08047	MOD_ProDKin_1	hsa04915	Estrogen signaling pathway
ELME000159	nsp02,nsp03,nsp04,nsp05,nsp13,nsp14,N	P08047	MOD_ProDKin_1	hsa05016	Huntington's disease
ELME000159	nsp02,nsp03,nsp04,nsp05,nsp13,nsp14,N	P08047	MOD_ProDKin_1	hsa05202	Transcriptional misregulation in cancer
ELME000159	nsp02,nsp03,nsp04,nsp05,nsp13,nsp14,N	P08047	MOD_ProDKin_1	hsa05231	Choline metabolism in cancer
ELME000084	nsp03,nsp04,nsp13,nsp14	P08581	LIG_SH2_GRB2like	hsa04014	Ras signaling pathway
ELME000081	nsp03,nsp13,nsp14	P08581	LIG_SH2_SRC	hsa04014	Ras signaling pathway
ELME000084	nsp03,nsp04,nsp13,nsp14	P08581	LIG_SH2_GRB2like	hsa04015	Rap1 signaling pathway
ELME000081	nsp03,nsp13,nsp14	P08581	LIG_SH2_SRC	hsa04015	Rap1 signaling pathway
ELME000084	nsp03,nsp04,nsp13,nsp14	P08581	LIG_SH2_GRB2like	hsa04060	Cytokine cytokine receptor interaction
ELME000081	nsp03,nsp13,nsp14	P08581	LIG_SH2_SRC	hsa04060	Cytokine cytokine receptor interaction
ELME000084	nsp03,nsp04,nsp13,nsp14	P08581	LIG_SH2_GRB2like	hsa04144	Endocytosis
ELME000081	nsp03,nsp13,nsp14	P08581	LIG_SH2_SRC	hsa04144	Endocytosis
ELME000084	nsp03,nsp04,nsp13,nsp14	P08581	LIG_SH2_GRB2like	hsa04151	PI3K Akt signaling pathway
ELME000081	nsp03,nsp13,nsp14	P08581	LIG_SH2_SRC	hsa04151	PI3K Akt signaling pathway
ELME000084	nsp03,nsp04,nsp13,nsp14	P08581	LIG_SH2_GRB2like	hsa04360	Axon guidance
ELME000081	nsp03,nsp13,nsp14	P08581	LIG_SH2_SRC	hsa04360	Axon guidance
ELME000084	nsp03,nsp04,nsp13,nsp14	P08581	LIG_SH2_GRB2like	hsa04510	Focal adhesion
ELME000081	nsp03,nsp13,nsp14	P08581	LIG_SH2_SRC	hsa04510	Focal adhesion
ELME000084	nsp03,nsp04,nsp13,nsp14	P08581	LIG_SH2_GRB2like	hsa04520	Adherens junction
ELME000081	nsp03,nsp13,nsp14	P08581	LIG_SH2_SRC	hsa04520	Adherens junction
ELME000084	nsp03,nsp04,nsp13,nsp14	P08581	LIG_SH2_GRB2like	hsa05100	Bacterial invasion of epithelial cells
ELME000081	nsp03,nsp13,nsp14	P08581	LIG_SH2_SRC	hsa05100	Bacterial invasion of epithelial cells
ELME000084	nsp03,nsp04,nsp13,nsp14	P08581	LIG_SH2_GRB2like	hsa05120	Epithelial cell signaling in Helicobacter pylori infection
ELME000081	nsp03,nsp13,nsp14	P08581	LIG_SH2_SRC	hsa05120	Epithelial cell signaling in Helicobacter pylori infection
ELME000084	nsp03,nsp04,nsp13,nsp14	P08581	LIG_SH2_GRB2like	hsa05144	Malaria
ELME000081	nsp03,nsp13,nsp14	P08581	LIG_SH2_SRC	hsa05144	Malaria
ELME000084	nsp03,nsp04,nsp13,nsp14	P08581	LIG_SH2_GRB2like	hsa05200	Pathways in cancer
ELME000081	nsp03,nsp13,nsp14	P08581	LIG_SH2_SRC	hsa05200	Pathways in cancer
ELME000084	nsp03,nsp04,nsp13,nsp14	P08581	LIG_SH2_GRB2like	hsa05202	Transcriptional misregulation in cancer
ELME000081	nsp03,nsp13,nsp14	P08581	LIG_SH2_SRC	hsa05202	Transcriptional misregulation in cancer
ELME000084	nsp03,nsp04,nsp13,nsp14	P08581	LIG_SH2_GRB2like	hsa05205	Proteoglycans in cancer
ELME000081	nsp03,nsp13,nsp14	P08581	LIG_SH2_SRC	hsa05205	Proteoglycans in cancer
ELME000084	nsp03,nsp04,nsp13,nsp14	P08581	LIG_SH2_GRB2like	hsa05206	MicroRNAs in cancer
ELME000081	nsp03,nsp13,nsp14	P08581	LIG_SH2_SRC	hsa05206	MicroRNAs in cancer
ELME000084	nsp03,nsp04,nsp13,nsp14	P08581	LIG_SH2_GRB2like	hsa05211	Renal cell carcinoma
ELME000081	nsp03,nsp13,nsp14	P08581	LIG_SH2_SRC	hsa05211	Renal cell carcinoma
ELME000084	nsp03,nsp04,nsp13,nsp14	P08581	LIG_SH2_GRB2like	hsa05218	Melanoma
ELME000081	nsp03,nsp13,nsp14	P08581	LIG_SH2_SRC	hsa05218	Melanoma
ELME000084	nsp03,nsp04,nsp13,nsp14	P08581	LIG_SH2_GRB2like	hsa05230	Central carbon metabolism in cancer
ELME000081	nsp03,nsp13,nsp14	P08581	LIG_SH2_SRC	hsa05230	Central carbon metabolism in cancer
ELME000321	nsp03	P08621	CLV_C14_Caspase3-7	hsa03040	Spliceosome
ELME000070	nsp02,nsp03,nsp12,nsp15,nsp16,N	P08887	MOD_N-GLC_1	hsa04060	Cytokine cytokine receptor interaction
ELME000070	nsp02,nsp03,nsp12,nsp15,nsp16,N	P08887	MOD_N-GLC_1	hsa04066	HIF 1 signaling pathway
ELME000070	nsp02,nsp03,nsp12,nsp15,nsp16,N	P08887	MOD_N-GLC_1	hsa04151	PI3K Akt signaling pathway
ELME000070	nsp02,nsp03,nsp12,nsp15,nsp16,N	P08887	MOD_N-GLC_1	hsa04630	Jak STAT signaling pathway
ELME000070	nsp02,nsp03,nsp12,nsp15,nsp16,N	P08887	MOD_N-GLC_1	hsa04640	Hematopoietic cell lineage
ELME000070	nsp02,nsp03,nsp12,nsp15,nsp16,N	P08887	MOD_N-GLC_1	hsa04932	Non alcoholic fatty liver disease (NAFLD)
ELME000458	nsp02,nsp03,nsp04,nsp05,nsp06,nsp12,nsp13,nsp14,nsp16	P09619	LIG_SH2_CRK	hsa04010	MAPK signaling pathway
ELME000084	nsp03,nsp04,nsp13,nsp14	P09619	LIG_SH2_GRB2like	hsa04010	MAPK signaling pathway
ELME000474	nsp03	P09619	LIG_SH2_NCK_1	hsa04010	MAPK signaling pathway
ELME000081	nsp03,nsp13,nsp14	P09619	LIG_SH2_SRC	hsa04010	MAPK signaling pathway
ELME000182	nsp01,nsp02,nsp03,nsp04,nsp05,nsp06,nsp09,nsp10,nsp12,nsp13,nsp14,nsp15,nsp16,N	P09619	LIG_SH2_STAT5	hsa04010	MAPK signaling pathway
ELME000458	nsp02,nsp03,nsp04,nsp05,nsp06,nsp12,nsp13,nsp14,nsp16	P09619	LIG_SH2_CRK	hsa04014	Ras signaling pathway
ELME000084	nsp03,nsp04,nsp13,nsp14	P09619	LIG_SH2_GRB2like	hsa04014	Ras signaling pathway
ELME000474	nsp03	P09619	LIG_SH2_NCK_1	hsa04014	Ras signaling pathway
ELME000081	nsp03,nsp13,nsp14	P09619	LIG_SH2_SRC	hsa04014	Ras signaling pathway
ELME000182	nsp01,nsp02,nsp03,nsp04,nsp05,nsp06,nsp09,nsp10,nsp12,nsp13,nsp14,nsp15,nsp16,N	P09619	LIG_SH2_STAT5	hsa04014	Ras signaling pathway
ELME000458	nsp02,nsp03,nsp04,nsp05,nsp06,nsp12,nsp13,nsp14,nsp16	P09619	LIG_SH2_CRK	hsa04015	Rap1 signaling pathway
ELME000084	nsp03,nsp04,nsp13,nsp14	P09619	LIG_SH2_GRB2like	hsa04015	Rap1 signaling pathway
ELME000474	nsp03	P09619	LIG_SH2_NCK_1	hsa04015	Rap1 signaling pathway
ELME000081	nsp03,nsp13,nsp14	P09619	LIG_SH2_SRC	hsa04015	Rap1 signaling pathway
ELME000182	nsp01,nsp02,nsp03,nsp04,nsp05,nsp06,nsp09,nsp10,nsp12,nsp13,nsp14,nsp15,nsp16,N	P09619	LIG_SH2_STAT5	hsa04015	Rap1 signaling pathway
ELME000458	nsp02,nsp03,nsp04,nsp05,nsp06,nsp12,nsp13,nsp14,nsp16	P09619	LIG_SH2_CRK	hsa04020	Calcium signaling pathway
ELME000084	nsp03,nsp04,nsp13,nsp14	P09619	LIG_SH2_GRB2like	hsa04020	Calcium signaling pathway
ELME000474	nsp03	P09619	LIG_SH2_NCK_1	hsa04020	Calcium signaling pathway
ELME000081	nsp03,nsp13,nsp14	P09619	LIG_SH2_SRC	hsa04020	Calcium signaling pathway
ELME000182	nsp01,nsp02,nsp03,nsp04,nsp05,nsp06,nsp09,nsp10,nsp12,nsp13,nsp14,nsp15,nsp16,N	P09619	LIG_SH2_STAT5	hsa04020	Calcium signaling pathway
ELME000458	nsp02,nsp03,nsp04,nsp05,nsp06,nsp12,nsp13,nsp14,nsp16	P09619	LIG_SH2_CRK	hsa04060	Cytokine cytokine receptor interaction
ELME000084	nsp03,nsp04,nsp13,nsp14	P09619	LIG_SH2_GRB2like	hsa04060	Cytokine cytokine receptor interaction
ELME000474	nsp03	P09619	LIG_SH2_NCK_1	hsa04060	Cytokine cytokine receptor interaction
ELME000081	nsp03,nsp13,nsp14	P09619	LIG_SH2_SRC	hsa04060	Cytokine cytokine receptor interaction
ELME000182	nsp01,nsp02,nsp03,nsp04,nsp05,nsp06,nsp09,nsp10,nsp12,nsp13,nsp14,nsp15,nsp16,N	P09619	LIG_SH2_STAT5	hsa04060	Cytokine cytokine receptor interaction
ELME000458	nsp02,nsp03,nsp04,nsp05,nsp06,nsp12,nsp13,nsp14,nsp16	P09619	LIG_SH2_CRK	hsa04151	PI3K Akt signaling pathway
ELME000084	nsp03,nsp04,nsp13,nsp14	P09619	LIG_SH2_GRB2like	hsa04151	PI3K Akt signaling pathway
ELME000474	nsp03	P09619	LIG_SH2_NCK_1	hsa04151	PI3K Akt signaling pathway
ELME000081	nsp03,nsp13,nsp14	P09619	LIG_SH2_SRC	hsa04151	PI3K Akt signaling pathway
ELME000182	nsp01,nsp02,nsp03,nsp04,nsp05,nsp06,nsp09,nsp10,nsp12,nsp13,nsp14,nsp15,nsp16,N	P09619	LIG_SH2_STAT5	hsa04151	PI3K Akt signaling pathway
ELME000458	nsp02,nsp03,nsp04,nsp05,nsp06,nsp12,nsp13,nsp14,nsp16	P09619	LIG_SH2_CRK	hsa04510	Focal adhesion
ELME000084	nsp03,nsp04,nsp13,nsp14	P09619	LIG_SH2_GRB2like	hsa04510	Focal adhesion
ELME000474	nsp03	P09619	LIG_SH2_NCK_1	hsa04510	Focal adhesion
ELME000081	nsp03,nsp13,nsp14	P09619	LIG_SH2_SRC	hsa04510	Focal adhesion
ELME000182	nsp01,nsp02,nsp03,nsp04,nsp05,nsp06,nsp09,nsp10,nsp12,nsp13,nsp14,nsp15,nsp16,N	P09619	LIG_SH2_STAT5	hsa04510	Focal adhesion
ELME000458	nsp02,nsp03,nsp04,nsp05,nsp06,nsp12,nsp13,nsp14,nsp16	P09619	LIG_SH2_CRK	hsa04540	Gap junction
ELME000084	nsp03,nsp04,nsp13,nsp14	P09619	LIG_SH2_GRB2like	hsa04540	Gap junction
ELME000474	nsp03	P09619	LIG_SH2_NCK_1	hsa04540	Gap junction
ELME000081	nsp03,nsp13,nsp14	P09619	LIG_SH2_SRC	hsa04540	Gap junction
ELME000182	nsp01,nsp02,nsp03,nsp04,nsp05,nsp06,nsp09,nsp10,nsp12,nsp13,nsp14,nsp15,nsp16,N	P09619	LIG_SH2_STAT5	hsa04540	Gap junction
ELME000458	nsp02,nsp03,nsp04,nsp05,nsp06,nsp12,nsp13,nsp14,nsp16	P09619	LIG_SH2_CRK	hsa04810	Regulation of actin cytoskeleton
ELME000084	nsp03,nsp04,nsp13,nsp14	P09619	LIG_SH2_GRB2like	hsa04810	Regulation of actin cytoskeleton
ELME000474	nsp03	P09619	LIG_SH2_NCK_1	hsa04810	Regulation of actin cytoskeleton
ELME000081	nsp03,nsp13,nsp14	P09619	LIG_SH2_SRC	hsa04810	Regulation of actin cytoskeleton
ELME000182	nsp01,nsp02,nsp03,nsp04,nsp05,nsp06,nsp09,nsp10,nsp12,nsp13,nsp14,nsp15,nsp16,N	P09619	LIG_SH2_STAT5	hsa04810	Regulation of actin cytoskeleton
ELME000458	nsp02,nsp03,nsp04,nsp05,nsp06,nsp12,nsp13,nsp14,nsp16	P09619	LIG_SH2_CRK	hsa05166	HTLV I infection
ELME000084	nsp03,nsp04,nsp13,nsp14	P09619	LIG_SH2_GRB2like	hsa05166	HTLV I infection
ELME000474	nsp03	P09619	LIG_SH2_NCK_1	hsa05166	HTLV I infection
ELME000081	nsp03,nsp13,nsp14	P09619	LIG_SH2_SRC	hsa05166	HTLV I infection
ELME000182	nsp01,nsp02,nsp03,nsp04,nsp05,nsp06,nsp09,nsp10,nsp12,nsp13,nsp14,nsp15,nsp16,N	P09619	LIG_SH2_STAT5	hsa05166	HTLV I infection
ELME000458	nsp02,nsp03,nsp04,nsp05,nsp06,nsp12,nsp13,nsp14,nsp16	P09619	LIG_SH2_CRK	hsa05200	Pathways in cancer
ELME000084	nsp03,nsp04,nsp13,nsp14	P09619	LIG_SH2_GRB2like	hsa05200	Pathways in cancer
ELME000474	nsp03	P09619	LIG_SH2_NCK_1	hsa05200	Pathways in cancer
ELME000081	nsp03,nsp13,nsp14	P09619	LIG_SH2_SRC	hsa05200	Pathways in cancer
ELME000182	nsp01,nsp02,nsp03,nsp04,nsp05,nsp06,nsp09,nsp10,nsp12,nsp13,nsp14,nsp15,nsp16,N	P09619	LIG_SH2_STAT5	hsa05200	Pathways in cancer
ELME000458	nsp02,nsp03,nsp04,nsp05,nsp06,nsp12,nsp13,nsp14,nsp16	P09619	LIG_SH2_CRK	hsa05206	MicroRNAs in cancer
ELME000084	nsp03,nsp04,nsp13,nsp14	P09619	LIG_SH2_GRB2like	hsa05206	MicroRNAs in cancer
ELME000474	nsp03	P09619	LIG_SH2_NCK_1	hsa05206	MicroRNAs in cancer
ELME000081	nsp03,nsp13,nsp14	P09619	LIG_SH2_SRC	hsa05206	MicroRNAs in cancer
ELME000182	nsp01,nsp02,nsp03,nsp04,nsp05,nsp06,nsp09,nsp10,nsp12,nsp13,nsp14,nsp15,nsp16,N	P09619	LIG_SH2_STAT5	hsa05206	MicroRNAs in cancer
ELME000458	nsp02,nsp03,nsp04,nsp05,nsp06,nsp12,nsp13,nsp14,nsp16	P09619	LIG_SH2_CRK	hsa05214	Glioma
ELME000084	nsp03,nsp04,nsp13,nsp14	P09619	LIG_SH2_GRB2like	hsa05214	Glioma
ELME000474	nsp03	P09619	LIG_SH2_NCK_1	hsa05214	Glioma
ELME000081	nsp03,nsp13,nsp14	P09619	LIG_SH2_SRC	hsa05214	Glioma
ELME000182	nsp01,nsp02,nsp03,nsp04,nsp05,nsp06,nsp09,nsp10,nsp12,nsp13,nsp14,nsp15,nsp16,N	P09619	LIG_SH2_STAT5	hsa05214	Glioma
ELME000458	nsp02,nsp03,nsp04,nsp05,nsp06,nsp12,nsp13,nsp14,nsp16	P09619	LIG_SH2_CRK	hsa05215	Prostate cancer
ELME000084	nsp03,nsp04,nsp13,nsp14	P09619	LIG_SH2_GRB2like	hsa05215	Prostate cancer
ELME000474	nsp03	P09619	LIG_SH2_NCK_1	hsa05215	Prostate cancer
ELME000081	nsp03,nsp13,nsp14	P09619	LIG_SH2_SRC	hsa05215	Prostate cancer
ELME000182	nsp01,nsp02,nsp03,nsp04,nsp05,nsp06,nsp09,nsp10,nsp12,nsp13,nsp14,nsp15,nsp16,N	P09619	LIG_SH2_STAT5	hsa05215	Prostate cancer
ELME000458	nsp02,nsp03,nsp04,nsp05,nsp06,nsp12,nsp13,nsp14,nsp16	P09619	LIG_SH2_CRK	hsa05218	Melanoma
ELME000084	nsp03,nsp04,nsp13,nsp14	P09619	LIG_SH2_GRB2like	hsa05218	Melanoma
ELME000474	nsp03	P09619	LIG_SH2_NCK_1	hsa05218	Melanoma
ELME000081	nsp03,nsp13,nsp14	P09619	LIG_SH2_SRC	hsa05218	Melanoma
ELME000182	nsp01,nsp02,nsp03,nsp04,nsp05,nsp06,nsp09,nsp10,nsp12,nsp13,nsp14,nsp15,nsp16,N	P09619	LIG_SH2_STAT5	hsa05218	Melanoma
ELME000458	nsp02,nsp03,nsp04,nsp05,nsp06,nsp12,nsp13,nsp14,nsp16	P09619	LIG_SH2_CRK	hsa05230	Central carbon metabolism in cancer
ELME000084	nsp03,nsp04,nsp13,nsp14	P09619	LIG_SH2_GRB2like	hsa05230	Central carbon metabolism in cancer
ELME000474	nsp03	P09619	LIG_SH2_NCK_1	hsa05230	Central carbon metabolism in cancer
ELME000081	nsp03,nsp13,nsp14	P09619	LIG_SH2_SRC	hsa05230	Central carbon metabolism in cancer
ELME000182	nsp01,nsp02,nsp03,nsp04,nsp05,nsp06,nsp09,nsp10,nsp12,nsp13,nsp14,nsp15,nsp16,N	P09619	LIG_SH2_STAT5	hsa05230	Central carbon metabolism in cancer
ELME000458	nsp02,nsp03,nsp04,nsp05,nsp06,nsp12,nsp13,nsp14,nsp16	P09619	LIG_SH2_CRK	hsa05231	Choline metabolism in cancer
ELME000084	nsp03,nsp04,nsp13,nsp14	P09619	LIG_SH2_GRB2like	hsa05231	Choline metabolism in cancer
ELME000474	nsp03	P09619	LIG_SH2_NCK_1	hsa05231	Choline metabolism in cancer
ELME000081	nsp03,nsp13,nsp14	P09619	LIG_SH2_SRC	hsa05231	Choline metabolism in cancer
ELME000182	nsp01,nsp02,nsp03,nsp04,nsp05,nsp06,nsp09,nsp10,nsp12,nsp13,nsp14,nsp15,nsp16,N	P09619	LIG_SH2_STAT5	hsa05231	Choline metabolism in cancer
ELME000149	nsp02,nsp03,nsp06	P09693	TRG_LysEnd_APsAcLL_1	hsa04640	Hematopoietic cell lineage
ELME000149	nsp02,nsp03,nsp06	P09693	TRG_LysEnd_APsAcLL_1	hsa04660	T cell receptor signaling pathway
ELME000149	nsp02,nsp03,nsp06	P09693	TRG_LysEnd_APsAcLL_1	hsa05142	Chagas disease (American trypanosomiasis)
ELME000149	nsp02,nsp03,nsp06	P09693	TRG_LysEnd_APsAcLL_1	hsa05162	Measles
ELME000149	nsp02,nsp03,nsp06	P09693	TRG_LysEnd_APsAcLL_1	hsa05166	HTLV I infection
ELME000321	nsp03	P09874	CLV_C14_Caspase3-7	hsa03410	Base excision repair
ELME000321	nsp03	P09874	CLV_C14_Caspase3-7	hsa04064	NF kappa B signaling pathway
ELME000136	nsp02,nsp03,nsp04,nsp05,nsp13,nsp14,N	P10276	DOC_WW_Pin1_4	hsa05200	Pathways in cancer
ELME000159	nsp02,nsp03,nsp04,nsp05,nsp13,nsp14,N	P10276	MOD_ProDKin_1	hsa05200	Pathways in cancer
ELME000136	nsp02,nsp03,nsp04,nsp05,nsp13,nsp14,N	P10276	DOC_WW_Pin1_4	hsa05202	Transcriptional misregulation in cancer
ELME000159	nsp02,nsp03,nsp04,nsp05,nsp13,nsp14,N	P10276	MOD_ProDKin_1	hsa05202	Transcriptional misregulation in cancer
ELME000136	nsp02,nsp03,nsp04,nsp05,nsp13,nsp14,N	P10276	DOC_WW_Pin1_4	hsa05221	Acute myeloid leukemia
ELME000159	nsp02,nsp03,nsp04,nsp05,nsp13,nsp14,N	P10276	MOD_ProDKin_1	hsa05221	Acute myeloid leukemia
ELME000084	nsp03,nsp04,nsp13,nsp14	P10747	LIG_SH2_GRB2like	hsa04514	Cell adhesion molecules (CAMs)
ELME000084	nsp03,nsp04,nsp13,nsp14	P10747	LIG_SH2_GRB2like	hsa04660	T cell receptor signaling pathway
ELME000084	nsp03,nsp04,nsp13,nsp14	P10747	LIG_SH2_GRB2like	hsa04672	Intestinal immune network for IgA production
ELME000084	nsp03,nsp04,nsp13,nsp14	P10747	LIG_SH2_GRB2like	hsa04940	Type I diabetes mellitus
ELME000084	nsp03,nsp04,nsp13,nsp14	P10747	LIG_SH2_GRB2like	hsa05162	Measles
ELME000084	nsp03,nsp04,nsp13,nsp14	P10747	LIG_SH2_GRB2like	hsa05320	Autoimmune thyroid disease
ELME000084	nsp03,nsp04,nsp13,nsp14	P10747	LIG_SH2_GRB2like	hsa05322	Systemic lupus erythematosus
ELME000084	nsp03,nsp04,nsp13,nsp14	P10747	LIG_SH2_GRB2like	hsa05323	Rheumatoid arthritis
ELME000084	nsp03,nsp04,nsp13,nsp14	P10747	LIG_SH2_GRB2like	hsa05330	Allograft rejection
ELME000084	nsp03,nsp04,nsp13,nsp14	P10747	LIG_SH2_GRB2like	hsa05332	Graft versus host disease
ELME000084	nsp03,nsp04,nsp13,nsp14	P10747	LIG_SH2_GRB2like	hsa05416	Viral myocarditis
ELME000182	nsp01,nsp02,nsp03,nsp04,nsp05,nsp06,nsp09,nsp10,nsp12,nsp13,nsp14,nsp15,nsp16,N	P10912	LIG_SH2_STAT5	hsa04060	Cytokine cytokine receptor interaction
ELME000182	nsp01,nsp02,nsp03,nsp04,nsp05,nsp06,nsp09,nsp10,nsp12,nsp13,nsp14,nsp15,nsp16,N	P10912	LIG_SH2_STAT5	hsa04080	Neuroactive ligand receptor interaction
ELME000182	nsp01,nsp02,nsp03,nsp04,nsp05,nsp06,nsp09,nsp10,nsp12,nsp13,nsp14,nsp15,nsp16,N	P10912	LIG_SH2_STAT5	hsa04151	PI3K Akt signaling pathway
ELME000182	nsp01,nsp02,nsp03,nsp04,nsp05,nsp06,nsp09,nsp10,nsp12,nsp13,nsp14,nsp15,nsp16,N	P10912	LIG_SH2_STAT5	hsa04630	Jak STAT signaling pathway
ELME000120	nsp02,nsp03,nsp04,nsp05,nsp06,nsp09,nsp12,nsp13,nsp14,nsp15,nsp16,N	P11117	TRG_ENDOCYTIC_2	hsa04142	Lysosome
ELME000084	nsp03,nsp04,nsp13,nsp14	P11274	LIG_SH2_GRB2like	hsa05200	Pathways in cancer
ELME000084	nsp03,nsp04,nsp13,nsp14	P11274	LIG_SH2_GRB2like	hsa05220	Chronic myeloid leukemia
ELME000120	nsp02,nsp03,nsp04,nsp05,nsp06,nsp09,nsp12,nsp13,nsp14,nsp15,nsp16,N	P11279	TRG_ENDOCYTIC_2	hsa04142	Lysosome
ELME000120	nsp02,nsp03,nsp04,nsp05,nsp06,nsp09,nsp12,nsp13,nsp14,nsp15,nsp16,N	P11279	TRG_ENDOCYTIC_2	hsa04145	Phagosome
ELME000120	nsp02,nsp03,nsp04,nsp05,nsp06,nsp09,nsp12,nsp13,nsp14,nsp15,nsp16,N	P11279	TRG_ENDOCYTIC_2	hsa05152	Tuberculosis
ELME000321	nsp03	P11473	CLV_C14_Caspase3-7	hsa04961	Endocrine and other factor regulated calcium reabsorption
ELME000321	nsp03	P11473	CLV_C14_Caspase3-7	hsa04978	Mineral absorption
ELME000321	nsp03	P11473	CLV_C14_Caspase3-7	hsa05152	Tuberculosis
ELME000202	nsp02,nsp03,nsp04,nsp05,nsp12,nsp13,nsp15,nsp16,N	P11831	MOD_PIKK_1	hsa04010	MAPK signaling pathway
ELME000202	nsp02,nsp03,nsp04,nsp05,nsp12,nsp13,nsp15,nsp16,N	P11831	MOD_PIKK_1	hsa04022	cGMP PKG signaling pathway
ELME000202	nsp02,nsp03,nsp04,nsp05,nsp12,nsp13,nsp15,nsp16,N	P11831	MOD_PIKK_1	hsa05166	HTLV I infection
ELME000202	nsp02,nsp03,nsp04,nsp05,nsp12,nsp13,nsp15,nsp16,N	P11831	MOD_PIKK_1	hsa05203	Viral carcinogenesis
ELME000321	nsp03	P12830	CLV_C14_Caspase3-7	hsa04015	Rap1 signaling pathway
ELME000321	nsp03	P12830	CLV_C14_Caspase3-7	hsa04390	Hippo signaling pathway
ELME000321	nsp03	P12830	CLV_C14_Caspase3-7	hsa04514	Cell adhesion molecules (CAMs)
ELME000321	nsp03	P12830	CLV_C14_Caspase3-7	hsa04520	Adherens junction
ELME000321	nsp03	P12830	CLV_C14_Caspase3-7	hsa05100	Bacterial invasion of epithelial cells
ELME000321	nsp03	P12830	CLV_C14_Caspase3-7	hsa05130	Pathogenic Escherichia coli infection
ELME000321	nsp03	P12830	CLV_C14_Caspase3-7	hsa05200	Pathways in cancer
ELME000321	nsp03	P12830	CLV_C14_Caspase3-7	hsa05213	Endometrial cancer
ELME000321	nsp03	P12830	CLV_C14_Caspase3-7	hsa05216	Thyroid cancer
ELME000321	nsp03	P12830	CLV_C14_Caspase3-7	hsa05218	Melanoma
ELME000321	nsp03	P12830	CLV_C14_Caspase3-7	hsa05219	Bladder cancer
ELME000081	nsp03,nsp13,nsp14	P12931	LIG_SH2_SRC	hsa04012	ErbB signaling pathway
ELME000081	nsp03,nsp13,nsp14	P12931	LIG_SH2_SRC	hsa04015	Rap1 signaling pathway
ELME000081	nsp03,nsp13,nsp14	P12931	LIG_SH2_SRC	hsa04062	Chemokine signaling pathway
ELME000081	nsp03,nsp13,nsp14	P12931	LIG_SH2_SRC	hsa04144	Endocytosis
ELME000081	nsp03,nsp13,nsp14	P12931	LIG_SH2_SRC	hsa04370	VEGF signaling pathway
ELME000081	nsp03,nsp13,nsp14	P12931	LIG_SH2_SRC	hsa04510	Focal adhesion
ELME000081	nsp03,nsp13,nsp14	P12931	LIG_SH2_SRC	hsa04520	Adherens junction
ELME000081	nsp03,nsp13,nsp14	P12931	LIG_SH2_SRC	hsa04530	Tight junction
ELME000081	nsp03,nsp13,nsp14	P12931	LIG_SH2_SRC	hsa04540	Gap junction
ELME000081	nsp03,nsp13,nsp14	P12931	LIG_SH2_SRC	hsa04611	Platelet activation
ELME000081	nsp03,nsp13,nsp14	P12931	LIG_SH2_SRC	hsa04727	GABAergic synapse
ELME000081	nsp03,nsp13,nsp14	P12931	LIG_SH2_SRC	hsa04750	Inflammatory mediator regulation of TRP channels
ELME000081	nsp03,nsp13,nsp14	P12931	LIG_SH2_SRC	hsa04810	Regulation of actin cytoskeleton
ELME000081	nsp03,nsp13,nsp14	P12931	LIG_SH2_SRC	hsa04912	GnRH signaling pathway
ELME000081	nsp03,nsp13,nsp14	P12931	LIG_SH2_SRC	hsa04915	Estrogen signaling pathway
ELME000081	nsp03,nsp13,nsp14	P12931	LIG_SH2_SRC	hsa04917	Prolactin signaling pathway
ELME000081	nsp03,nsp13,nsp14	P12931	LIG_SH2_SRC	hsa04919	Thyroid hormone signaling pathway
ELME000081	nsp03,nsp13,nsp14	P12931	LIG_SH2_SRC	hsa04921	Oxytocin signaling pathway
ELME000081	nsp03,nsp13,nsp14	P12931	LIG_SH2_SRC	hsa05100	Bacterial invasion of epithelial cells
ELME000081	nsp03,nsp13,nsp14	P12931	LIG_SH2_SRC	hsa05120	Epithelial cell signaling in Helicobacter pylori infection
ELME000081	nsp03,nsp13,nsp14	P12931	LIG_SH2_SRC	hsa05131	Shigellosis
ELME000081	nsp03,nsp13,nsp14	P12931	LIG_SH2_SRC	hsa05152	Tuberculosis
ELME000081	nsp03,nsp13,nsp14	P12931	LIG_SH2_SRC	hsa05161	Hepatitis B
ELME000081	nsp03,nsp13,nsp14	P12931	LIG_SH2_SRC	hsa05203	Viral carcinogenesis
ELME000081	nsp03,nsp13,nsp14	P12931	LIG_SH2_SRC	hsa05205	Proteoglycans in cancer
ELME000081	nsp03,nsp13,nsp14	P12931	LIG_SH2_SRC	hsa05219	Bladder cancer
ELME000417	nsp02,nsp03,nsp05,nsp06,nsp12,nsp13,nsp14,nsp16	P13569	LIG_14-3-3_CanoR_1	hsa02010	ABC transporters
ELME000012	nsp03,nsp14	P13569	TRG_ER_diArg_1	hsa02010	ABC transporters
ELME000417	nsp02,nsp03,nsp05,nsp06,nsp12,nsp13,nsp14,nsp16	P13569	LIG_14-3-3_CanoR_1	hsa04024	cAMP signaling pathway
ELME000012	nsp03,nsp14	P13569	TRG_ER_diArg_1	hsa04024	cAMP signaling pathway
ELME000417	nsp02,nsp03,nsp05,nsp06,nsp12,nsp13,nsp14,nsp16	P13569	LIG_14-3-3_CanoR_1	hsa04152	AMPK signaling pathway
ELME000012	nsp03,nsp14	P13569	TRG_ER_diArg_1	hsa04152	AMPK signaling pathway
ELME000417	nsp02,nsp03,nsp05,nsp06,nsp12,nsp13,nsp14,nsp16	P13569	LIG_14-3-3_CanoR_1	hsa04971	Gastric acid secretion
ELME000012	nsp03,nsp14	P13569	TRG_ER_diArg_1	hsa04971	Gastric acid secretion
ELME000417	nsp02,nsp03,nsp05,nsp06,nsp12,nsp13,nsp14,nsp16	P13569	LIG_14-3-3_CanoR_1	hsa04972	Pancreatic secretion
ELME000012	nsp03,nsp14	P13569	TRG_ER_diArg_1	hsa04972	Pancreatic secretion
ELME000417	nsp02,nsp03,nsp05,nsp06,nsp12,nsp13,nsp14,nsp16	P13569	LIG_14-3-3_CanoR_1	hsa04976	Bile secretion
ELME000012	nsp03,nsp14	P13569	TRG_ER_diArg_1	hsa04976	Bile secretion
ELME000417	nsp02,nsp03,nsp05,nsp06,nsp12,nsp13,nsp14,nsp16	P13569	LIG_14-3-3_CanoR_1	hsa05110	Vibrio cholerae infection
ELME000012	nsp03,nsp14	P13569	TRG_ER_diArg_1	hsa05110	Vibrio cholerae infection
ELME000070	nsp02,nsp03,nsp12,nsp15,nsp16,N	P13671	MOD_N-GLC_1	hsa04610	Complement and coagulation cascades
ELME000070	nsp02,nsp03,nsp12,nsp15,nsp16,N	P13671	MOD_N-GLC_1	hsa05020	Prion diseases
ELME000070	nsp02,nsp03,nsp12,nsp15,nsp16,N	P13671	MOD_N-GLC_1	hsa05322	Systemic lupus erythematosus
ELME000136	nsp02,nsp03,nsp04,nsp05,nsp13,nsp14,N	P14598	DOC_WW_Pin1_4	hsa04062	Chemokine signaling pathway
ELME000136	nsp02,nsp03,nsp04,nsp05,nsp13,nsp14,N	P14598	DOC_WW_Pin1_4	hsa04145	Phagosome
ELME000136	nsp02,nsp03,nsp04,nsp05,nsp13,nsp14,N	P14598	DOC_WW_Pin1_4	hsa04380	Osteoclast differentiation
ELME000136	nsp02,nsp03,nsp04,nsp05,nsp13,nsp14,N	P14598	DOC_WW_Pin1_4	hsa04666	Fc gamma R mediated phagocytosis
ELME000136	nsp02,nsp03,nsp04,nsp05,nsp13,nsp14,N	P14598	DOC_WW_Pin1_4	hsa04670	Leukocyte transendothelial migration
ELME000136	nsp02,nsp03,nsp04,nsp05,nsp13,nsp14,N	P14598	DOC_WW_Pin1_4	hsa05140	Leishmaniasis
ELME000231	nsp12	P14635	DEG_APCC_DBOX_1	hsa04068	FoxO signaling pathway
ELME000231	nsp12	P14635	DEG_APCC_DBOX_1	hsa04110	Cell cycle
ELME000231	nsp12	P14635	DEG_APCC_DBOX_1	hsa04114	Oocyte meiosis
ELME000231	nsp12	P14635	DEG_APCC_DBOX_1	hsa04115	p53 signaling pathway
ELME000231	nsp12	P14635	DEG_APCC_DBOX_1	hsa04914	Progesterone mediated oocyte maturation
ELME000095	nsp04	P14784	LIG_PTB_Phospho_1	hsa04060	Cytokine cytokine receptor interaction
ELME000182	nsp01,nsp02,nsp03,nsp04,nsp05,nsp06,nsp09,nsp10,nsp12,nsp13,nsp14,nsp15,nsp16,N	P14784	LIG_SH2_STAT5	hsa04060	Cytokine cytokine receptor interaction
ELME000095	nsp04	P14784	LIG_PTB_Phospho_1	hsa04144	Endocytosis
ELME000182	nsp01,nsp02,nsp03,nsp04,nsp05,nsp06,nsp09,nsp10,nsp12,nsp13,nsp14,nsp15,nsp16,N	P14784	LIG_SH2_STAT5	hsa04144	Endocytosis
ELME000095	nsp04	P14784	LIG_PTB_Phospho_1	hsa04151	PI3K Akt signaling pathway
ELME000182	nsp01,nsp02,nsp03,nsp04,nsp05,nsp06,nsp09,nsp10,nsp12,nsp13,nsp14,nsp15,nsp16,N	P14784	LIG_SH2_STAT5	hsa04151	PI3K Akt signaling pathway
ELME000095	nsp04	P14784	LIG_PTB_Phospho_1	hsa04630	Jak STAT signaling pathway
ELME000182	nsp01,nsp02,nsp03,nsp04,nsp05,nsp06,nsp09,nsp10,nsp12,nsp13,nsp14,nsp15,nsp16,N	P14784	LIG_SH2_STAT5	hsa04630	Jak STAT signaling pathway
ELME000095	nsp04	P14784	LIG_PTB_Phospho_1	hsa05162	Measles
ELME000182	nsp01,nsp02,nsp03,nsp04,nsp05,nsp06,nsp09,nsp10,nsp12,nsp13,nsp14,nsp15,nsp16,N	P14784	LIG_SH2_STAT5	hsa05162	Measles
ELME000095	nsp04	P14784	LIG_PTB_Phospho_1	hsa05166	HTLV I infection
ELME000182	nsp01,nsp02,nsp03,nsp04,nsp05,nsp06,nsp09,nsp10,nsp12,nsp13,nsp14,nsp15,nsp16,N	P14784	LIG_SH2_STAT5	hsa05166	HTLV I infection
ELME000095	nsp04	P14784	LIG_PTB_Phospho_1	hsa05202	Transcriptional misregulation in cancer
ELME000182	nsp01,nsp02,nsp03,nsp04,nsp05,nsp06,nsp09,nsp10,nsp12,nsp13,nsp14,nsp15,nsp16,N	P14784	LIG_SH2_STAT5	hsa05202	Transcriptional misregulation in cancer
ELME000084	nsp03,nsp04,nsp13,nsp14	P15391	LIG_SH2_GRB2like	hsa04151	PI3K Akt signaling pathway
ELME000084	nsp03,nsp04,nsp13,nsp14	P15391	LIG_SH2_GRB2like	hsa04640	Hematopoietic cell lineage
ELME000084	nsp03,nsp04,nsp13,nsp14	P15391	LIG_SH2_GRB2like	hsa04662	B cell receptor signaling pathway
ELME000084	nsp03,nsp04,nsp13,nsp14	P15391	LIG_SH2_GRB2like	hsa05169	Epstein Barr virus infection
ELME000084	nsp03,nsp04,nsp13,nsp14	P15391	LIG_SH2_GRB2like	hsa05340	Primary immunodeficiency
ELME000149	nsp02,nsp03,nsp06	P16070	TRG_LysEnd_APsAcLL_1	hsa04512	ECM receptor interaction
ELME000149	nsp02,nsp03,nsp06	P16070	TRG_LysEnd_APsAcLL_1	hsa04640	Hematopoietic cell lineage
ELME000149	nsp02,nsp03,nsp06	P16070	TRG_LysEnd_APsAcLL_1	hsa05131	Shigellosis
ELME000149	nsp02,nsp03,nsp06	P16070	TRG_LysEnd_APsAcLL_1	hsa05169	Epstein Barr virus infection
ELME000149	nsp02,nsp03,nsp06	P16070	TRG_LysEnd_APsAcLL_1	hsa05205	Proteoglycans in cancer
ELME000149	nsp02,nsp03,nsp06	P16070	TRG_LysEnd_APsAcLL_1	hsa05206	MicroRNAs in cancer
ELME000122	nsp03,nsp04,nsp15	P16109	LIG_PTB_Apo_2	hsa04514	Cell adhesion molecules (CAMs)
ELME000122	nsp03,nsp04,nsp15	P16109	LIG_PTB_Apo_2	hsa05144	Malaria
ELME000122	nsp03,nsp04,nsp15	P16109	LIG_PTB_Apo_2	hsa05150	Staphylococcus aureus infection
ELME000095	nsp04	P16144	LIG_PTB_Phospho_1	hsa04151	PI3K Akt signaling pathway
ELME000095	nsp04	P16144	LIG_PTB_Phospho_1	hsa04510	Focal adhesion
ELME000095	nsp04	P16144	LIG_PTB_Phospho_1	hsa04512	ECM receptor interaction
ELME000095	nsp04	P16144	LIG_PTB_Phospho_1	hsa04810	Regulation of actin cytoskeleton
ELME000095	nsp04	P16144	LIG_PTB_Phospho_1	hsa05410	Hypertrophic cardiomyopathy (HCM)
ELME000095	nsp04	P16144	LIG_PTB_Phospho_1	hsa05412	Arrhythmogenic right ventricular cardiomyopathy (ARVC)
ELME000095	nsp04	P16144	LIG_PTB_Phospho_1	hsa05414	Dilated cardiomyopathy
ELME000120	nsp02,nsp03,nsp04,nsp05,nsp06,nsp09,nsp12,nsp13,nsp14,nsp15,nsp16,N	P16410	TRG_ENDOCYTIC_2	hsa04514	Cell adhesion molecules (CAMs)
ELME000120	nsp02,nsp03,nsp04,nsp05,nsp06,nsp09,nsp12,nsp13,nsp14,nsp15,nsp16,N	P16410	TRG_ENDOCYTIC_2	hsa04660	T cell receptor signaling pathway
ELME000120	nsp02,nsp03,nsp04,nsp05,nsp06,nsp09,nsp12,nsp13,nsp14,nsp15,nsp16,N	P16410	TRG_ENDOCYTIC_2	hsa05320	Autoimmune thyroid disease
ELME000120	nsp02,nsp03,nsp04,nsp05,nsp06,nsp09,nsp12,nsp13,nsp14,nsp15,nsp16,N	P16410	TRG_ENDOCYTIC_2	hsa05323	Rheumatoid arthritis
ELME000182	nsp01,nsp02,nsp03,nsp04,nsp05,nsp06,nsp09,nsp10,nsp12,nsp13,nsp14,nsp15,nsp16,N	P16471	LIG_SH2_STAT5	hsa04060	Cytokine cytokine receptor interaction
ELME000070	nsp02,nsp03,nsp12,nsp15,nsp16,N	P16471	MOD_N-GLC_1	hsa04060	Cytokine cytokine receptor interaction
ELME000182	nsp01,nsp02,nsp03,nsp04,nsp05,nsp06,nsp09,nsp10,nsp12,nsp13,nsp14,nsp15,nsp16,N	P16471	LIG_SH2_STAT5	hsa04080	Neuroactive ligand receptor interaction
ELME000070	nsp02,nsp03,nsp12,nsp15,nsp16,N	P16471	MOD_N-GLC_1	hsa04080	Neuroactive ligand receptor interaction
ELME000182	nsp01,nsp02,nsp03,nsp04,nsp05,nsp06,nsp09,nsp10,nsp12,nsp13,nsp14,nsp15,nsp16,N	P16471	LIG_SH2_STAT5	hsa04151	PI3K Akt signaling pathway
ELME000070	nsp02,nsp03,nsp12,nsp15,nsp16,N	P16471	MOD_N-GLC_1	hsa04151	PI3K Akt signaling pathway
ELME000182	nsp01,nsp02,nsp03,nsp04,nsp05,nsp06,nsp09,nsp10,nsp12,nsp13,nsp14,nsp15,nsp16,N	P16471	LIG_SH2_STAT5	hsa04630	Jak STAT signaling pathway
ELME000070	nsp02,nsp03,nsp12,nsp15,nsp16,N	P16471	MOD_N-GLC_1	hsa04630	Jak STAT signaling pathway
ELME000182	nsp01,nsp02,nsp03,nsp04,nsp05,nsp06,nsp09,nsp10,nsp12,nsp13,nsp14,nsp15,nsp16,N	P16471	LIG_SH2_STAT5	hsa04917	Prolactin signaling pathway
ELME000070	nsp02,nsp03,nsp12,nsp15,nsp16,N	P16471	MOD_N-GLC_1	hsa04917	Prolactin signaling pathway
ELME000182	nsp01,nsp02,nsp03,nsp04,nsp05,nsp06,nsp09,nsp10,nsp12,nsp13,nsp14,nsp15,nsp16,N	P16871	LIG_SH2_STAT5	hsa04060	Cytokine cytokine receptor interaction
ELME000182	nsp01,nsp02,nsp03,nsp04,nsp05,nsp06,nsp09,nsp10,nsp12,nsp13,nsp14,nsp15,nsp16,N	P16871	LIG_SH2_STAT5	hsa04068	FoxO signaling pathway
ELME000182	nsp01,nsp02,nsp03,nsp04,nsp05,nsp06,nsp09,nsp10,nsp12,nsp13,nsp14,nsp15,nsp16,N	P16871	LIG_SH2_STAT5	hsa04151	PI3K Akt signaling pathway
ELME000182	nsp01,nsp02,nsp03,nsp04,nsp05,nsp06,nsp09,nsp10,nsp12,nsp13,nsp14,nsp15,nsp16,N	P16871	LIG_SH2_STAT5	hsa04630	Jak STAT signaling pathway
ELME000182	nsp01,nsp02,nsp03,nsp04,nsp05,nsp06,nsp09,nsp10,nsp12,nsp13,nsp14,nsp15,nsp16,N	P16871	LIG_SH2_STAT5	hsa04640	Hematopoietic cell lineage
ELME000182	nsp01,nsp02,nsp03,nsp04,nsp05,nsp06,nsp09,nsp10,nsp12,nsp13,nsp14,nsp15,nsp16,N	P16871	LIG_SH2_STAT5	hsa05340	Primary immunodeficiency
ELME000146	nsp02,nsp03,nsp04,nsp05,nsp06,nsp09,nsp12,nsp13,nsp14,nsp15,N	P18850	CLV_PCSK_SKI1_1	hsa04141	Protein processing in endoplasmic reticulum
ELME000146	nsp02,nsp03,nsp04,nsp05,nsp06,nsp09,nsp12,nsp13,nsp14,nsp15,N	P18850	CLV_PCSK_SKI1_1	hsa05010	Alzheimer's disease
ELME000220	nsp03,nsp04,nsp13,nsp14,nsp15,N	P18887	LIG_FHA_2	hsa03410	Base excision repair
ELME000064	nsp02,nsp03,nsp04,nsp05,nsp06,nsp13,nsp15,nsp16,N	P18887	MOD_CK2_1	hsa03410	Base excision repair
ELME000202	nsp02,nsp03,nsp04,nsp05,nsp12,nsp13,nsp15,nsp16,N	P18887	MOD_PIKK_1	hsa03410	Base excision repair
ELME000182	nsp01,nsp02,nsp03,nsp04,nsp05,nsp06,nsp09,nsp10,nsp12,nsp13,nsp14,nsp15,nsp16,N	P19235	LIG_SH2_STAT5	hsa04060	Cytokine cytokine receptor interaction
ELME000182	nsp01,nsp02,nsp03,nsp04,nsp05,nsp06,nsp09,nsp10,nsp12,nsp13,nsp14,nsp15,nsp16,N	P19235	LIG_SH2_STAT5	hsa04151	PI3K Akt signaling pathway
ELME000182	nsp01,nsp02,nsp03,nsp04,nsp05,nsp06,nsp09,nsp10,nsp12,nsp13,nsp14,nsp15,nsp16,N	P19235	LIG_SH2_STAT5	hsa04630	Jak STAT signaling pathway
ELME000182	nsp01,nsp02,nsp03,nsp04,nsp05,nsp06,nsp09,nsp10,nsp12,nsp13,nsp14,nsp15,nsp16,N	P19235	LIG_SH2_STAT5	hsa04640	Hematopoietic cell lineage
ELME000393	nsp03,nsp15	P19338	MOD_SUMO_rev_2	hsa05130	Pathogenic Escherichia coli infection
ELME000233	nsp03,nsp12,nsp14	P19419	DOC_MAPK_gen_1	hsa04010	MAPK signaling pathway
ELME000233	nsp03,nsp12,nsp14	P19419	DOC_MAPK_gen_1	hsa04012	ErbB signaling pathway
ELME000233	nsp03,nsp12,nsp14	P19419	DOC_MAPK_gen_1	hsa04014	Ras signaling pathway
ELME000233	nsp03,nsp12,nsp14	P19419	DOC_MAPK_gen_1	hsa04510	Focal adhesion
ELME000233	nsp03,nsp12,nsp14	P19419	DOC_MAPK_gen_1	hsa04910	Insulin signaling pathway
ELME000233	nsp03,nsp12,nsp14	P19419	DOC_MAPK_gen_1	hsa04912	GnRH signaling pathway
ELME000233	nsp03,nsp12,nsp14	P19419	DOC_MAPK_gen_1	hsa04921	Oxytocin signaling pathway
ELME000233	nsp03,nsp12,nsp14	P19419	DOC_MAPK_gen_1	hsa05020	Prion diseases
ELME000233	nsp03,nsp12,nsp14	P19419	DOC_MAPK_gen_1	hsa05140	Leishmaniasis
ELME000233	nsp03,nsp12,nsp14	P19419	DOC_MAPK_gen_1	hsa05161	Hepatitis B
ELME000233	nsp03,nsp12,nsp14	P19419	DOC_MAPK_gen_1	hsa05166	HTLV I infection
ELME000233	nsp03,nsp12,nsp14	P19419	DOC_MAPK_gen_1	hsa05205	Proteoglycans in cancer
ELME000233	nsp03,nsp12,nsp14	P19419	DOC_MAPK_gen_1	hsa05213	Endometrial cancer
ELME000465	nsp02,nsp03,nsp04,nsp05,nsp06,nsp13	P20273	LIG_SH2_STAP1	hsa04514	Cell adhesion molecules (CAMs)
ELME000020	nsp04,nsp06,nsp14	P20273	LIG_TYR_ITIM	hsa04514	Cell adhesion molecules (CAMs)
ELME000465	nsp02,nsp03,nsp04,nsp05,nsp06,nsp13	P20273	LIG_SH2_STAP1	hsa04640	Hematopoietic cell lineage
ELME000020	nsp04,nsp06,nsp14	P20273	LIG_TYR_ITIM	hsa04640	Hematopoietic cell lineage
ELME000465	nsp02,nsp03,nsp04,nsp05,nsp06,nsp13	P20273	LIG_SH2_STAP1	hsa04662	B cell receptor signaling pathway
ELME000020	nsp04,nsp06,nsp14	P20273	LIG_TYR_ITIM	hsa04662	B cell receptor signaling pathway
ELME000117	nsp13	P20333	LIG_TRAF2_1	hsa04060	Cytokine cytokine receptor interaction
ELME000117	nsp13	P20333	LIG_TRAF2_1	hsa04668	TNF signaling pathway
ELME000117	nsp13	P20333	LIG_TRAF2_1	hsa04920	Adipocytokine signaling pathway
ELME000117	nsp13	P20333	LIG_TRAF2_1	hsa05014	Amyotrophic lateral sclerosis (ALS)
ELME000070	nsp02,nsp03,nsp12,nsp15,nsp16,N	P21452	MOD_N-GLC_1	hsa04020	Calcium signaling pathway
ELME000070	nsp02,nsp03,nsp12,nsp15,nsp16,N	P21452	MOD_N-GLC_1	hsa04080	Neuroactive ligand receptor interaction
ELME000070	nsp02,nsp03,nsp12,nsp15,nsp16,N	P21815	MOD_N-GLC_1	hsa04151	PI3K Akt signaling pathway
ELME000070	nsp02,nsp03,nsp12,nsp15,nsp16,N	P21815	MOD_N-GLC_1	hsa04510	Focal adhesion
ELME000070	nsp02,nsp03,nsp12,nsp15,nsp16,N	P21815	MOD_N-GLC_1	hsa04512	ECM receptor interaction
ELME000095	nsp04	P21860	LIG_PTB_Phospho_1	hsa04012	ErbB signaling pathway
ELME000084	nsp03,nsp04,nsp13,nsp14	P21860	LIG_SH2_GRB2like	hsa04012	ErbB signaling pathway
ELME000095	nsp04	P21860	LIG_PTB_Phospho_1	hsa04020	Calcium signaling pathway
ELME000084	nsp03,nsp04,nsp13,nsp14	P21860	LIG_SH2_GRB2like	hsa04020	Calcium signaling pathway
ELME000095	nsp04	P21860	LIG_PTB_Phospho_1	hsa04144	Endocytosis
ELME000084	nsp03,nsp04,nsp13,nsp14	P21860	LIG_SH2_GRB2like	hsa04144	Endocytosis
ELME000095	nsp04	P21860	LIG_PTB_Phospho_1	hsa05205	Proteoglycans in cancer
ELME000084	nsp03,nsp04,nsp13,nsp14	P21860	LIG_SH2_GRB2like	hsa05205	Proteoglycans in cancer
ELME000095	nsp04	P21860	LIG_PTB_Phospho_1	hsa05206	MicroRNAs in cancer
ELME000084	nsp03,nsp04,nsp13,nsp14	P21860	LIG_SH2_GRB2like	hsa05206	MicroRNAs in cancer
ELME000070	nsp02,nsp03,nsp12,nsp15,nsp16,N	P22303	MOD_N-GLC_1	hsa00564	Glycerophospholipid metabolism
ELME000070	nsp02,nsp03,nsp12,nsp15,nsp16,N	P22303	MOD_N-GLC_1	hsa04725	Cholinergic synapse
ELME000136	nsp02,nsp03,nsp04,nsp05,nsp13,nsp14,N	P22736	DOC_WW_Pin1_4	hsa04010	MAPK signaling pathway
ELME000136	nsp02,nsp03,nsp04,nsp05,nsp13,nsp14,N	P22736	DOC_WW_Pin1_4	hsa04151	PI3K Akt signaling pathway
ELME000202	nsp02,nsp03,nsp04,nsp05,nsp12,nsp13,nsp15,nsp16,N	P23025	MOD_PIKK_1	hsa03420	Nucleotide excision repair
ELME000335	nsp13	P23497	LIG_SUMO_SIM_anti_2	hsa05168	Herpes simplex infection
ELME000333	nsp03,nsp06,nsp12	P23497	LIG_SUMO_SIM_par_1	hsa05168	Herpes simplex infection
ELME000335	nsp13	P23497	LIG_SUMO_SIM_anti_2	hsa05203	Viral carcinogenesis
ELME000333	nsp03,nsp06,nsp12	P23497	LIG_SUMO_SIM_par_1	hsa05203	Viral carcinogenesis
ELME000095	nsp04	P24394	LIG_PTB_Phospho_1	hsa04060	Cytokine cytokine receptor interaction
ELME000095	nsp04	P24394	LIG_PTB_Phospho_1	hsa04151	PI3K Akt signaling pathway
ELME000095	nsp04	P24394	LIG_PTB_Phospho_1	hsa04630	Jak STAT signaling pathway
ELME000095	nsp04	P24394	LIG_PTB_Phospho_1	hsa04640	Hematopoietic cell lineage
ELME000095	nsp04	P24394	LIG_PTB_Phospho_1	hsa05321	Inflammatory bowel disease (IBD)
ELME000053	nsp02,nsp03,nsp04,nsp05,nsp06,nsp08,nsp10,nsp12,nsp13,nsp14,nsp15,nsp16,N	P24864	MOD_GSK3_1	hsa04110	Cell cycle
ELME000053	nsp02,nsp03,nsp04,nsp05,nsp06,nsp08,nsp10,nsp12,nsp13,nsp14,nsp15,nsp16,N	P24864	MOD_GSK3_1	hsa04114	Oocyte meiosis
ELME000053	nsp02,nsp03,nsp04,nsp05,nsp06,nsp08,nsp10,nsp12,nsp13,nsp14,nsp15,nsp16,N	P24864	MOD_GSK3_1	hsa04115	p53 signaling pathway
ELME000053	nsp02,nsp03,nsp04,nsp05,nsp06,nsp08,nsp10,nsp12,nsp13,nsp14,nsp15,nsp16,N	P24864	MOD_GSK3_1	hsa04151	PI3K Akt signaling pathway
ELME000053	nsp02,nsp03,nsp04,nsp05,nsp06,nsp08,nsp10,nsp12,nsp13,nsp14,nsp15,nsp16,N	P24864	MOD_GSK3_1	hsa05161	Hepatitis B
ELME000053	nsp02,nsp03,nsp04,nsp05,nsp06,nsp08,nsp10,nsp12,nsp13,nsp14,nsp15,nsp16,N	P24864	MOD_GSK3_1	hsa05162	Measles
ELME000053	nsp02,nsp03,nsp04,nsp05,nsp06,nsp08,nsp10,nsp12,nsp13,nsp14,nsp15,nsp16,N	P24864	MOD_GSK3_1	hsa05200	Pathways in cancer
ELME000053	nsp02,nsp03,nsp04,nsp05,nsp06,nsp08,nsp10,nsp12,nsp13,nsp14,nsp15,nsp16,N	P24864	MOD_GSK3_1	hsa05203	Viral carcinogenesis
ELME000053	nsp02,nsp03,nsp04,nsp05,nsp06,nsp08,nsp10,nsp12,nsp13,nsp14,nsp15,nsp16,N	P24864	MOD_GSK3_1	hsa05206	MicroRNAs in cancer
ELME000053	nsp02,nsp03,nsp04,nsp05,nsp06,nsp08,nsp10,nsp12,nsp13,nsp14,nsp15,nsp16,N	P24864	MOD_GSK3_1	hsa05215	Prostate cancer
ELME000053	nsp02,nsp03,nsp04,nsp05,nsp06,nsp08,nsp10,nsp12,nsp13,nsp14,nsp15,nsp16,N	P24864	MOD_GSK3_1	hsa05222	Small cell lung cancer
ELME000063	nsp02,nsp03,nsp04,nsp05,nsp07,nsp08,nsp12,nsp13,nsp14,nsp15,nsp16,N	P25054	MOD_CK1_1	hsa04310	Wnt signaling pathway
ELME000063	nsp02,nsp03,nsp04,nsp05,nsp07,nsp08,nsp12,nsp13,nsp14,nsp15,nsp16,N	P25054	MOD_CK1_1	hsa04390	Hippo signaling pathway
ELME000063	nsp02,nsp03,nsp04,nsp05,nsp07,nsp08,nsp12,nsp13,nsp14,nsp15,nsp16,N	P25054	MOD_CK1_1	hsa04550	Signaling pathways regulating pluripotency of stem cells
ELME000063	nsp02,nsp03,nsp04,nsp05,nsp07,nsp08,nsp12,nsp13,nsp14,nsp15,nsp16,N	P25054	MOD_CK1_1	hsa04810	Regulation of actin cytoskeleton
ELME000063	nsp02,nsp03,nsp04,nsp05,nsp07,nsp08,nsp12,nsp13,nsp14,nsp15,nsp16,N	P25054	MOD_CK1_1	hsa05166	HTLV I infection
ELME000063	nsp02,nsp03,nsp04,nsp05,nsp07,nsp08,nsp12,nsp13,nsp14,nsp15,nsp16,N	P25054	MOD_CK1_1	hsa05200	Pathways in cancer
ELME000063	nsp02,nsp03,nsp04,nsp05,nsp07,nsp08,nsp12,nsp13,nsp14,nsp15,nsp16,N	P25054	MOD_CK1_1	hsa05206	MicroRNAs in cancer
ELME000063	nsp02,nsp03,nsp04,nsp05,nsp07,nsp08,nsp12,nsp13,nsp14,nsp15,nsp16,N	P25054	MOD_CK1_1	hsa05210	Colorectal cancer
ELME000063	nsp02,nsp03,nsp04,nsp05,nsp07,nsp08,nsp12,nsp13,nsp14,nsp15,nsp16,N	P25054	MOD_CK1_1	hsa05213	Endometrial cancer
ELME000063	nsp02,nsp03,nsp04,nsp05,nsp07,nsp08,nsp12,nsp13,nsp14,nsp15,nsp16,N	P25054	MOD_CK1_1	hsa05217	Basal cell carcinoma
ELME000117	nsp13	P25942	LIG_TRAF2_1	hsa04060	Cytokine cytokine receptor interaction
ELME000117	nsp13	P25942	LIG_TRAF2_1	hsa04064	NF kappa B signaling pathway
ELME000117	nsp13	P25942	LIG_TRAF2_1	hsa04514	Cell adhesion molecules (CAMs)
ELME000117	nsp13	P25942	LIG_TRAF2_1	hsa04620	Toll like receptor signaling pathway
ELME000117	nsp13	P25942	LIG_TRAF2_1	hsa04672	Intestinal immune network for IgA production
ELME000117	nsp13	P25942	LIG_TRAF2_1	hsa05144	Malaria
ELME000117	nsp13	P25942	LIG_TRAF2_1	hsa05145	Toxoplasmosis
ELME000117	nsp13	P25942	LIG_TRAF2_1	hsa05166	HTLV I infection
ELME000117	nsp13	P25942	LIG_TRAF2_1	hsa05169	Epstein Barr virus infection
ELME000117	nsp13	P25942	LIG_TRAF2_1	hsa05202	Transcriptional misregulation in cancer
ELME000117	nsp13	P25942	LIG_TRAF2_1	hsa05310	Asthma
ELME000117	nsp13	P25942	LIG_TRAF2_1	hsa05320	Autoimmune thyroid disease
ELME000117	nsp13	P25942	LIG_TRAF2_1	hsa05322	Systemic lupus erythematosus
ELME000117	nsp13	P25942	LIG_TRAF2_1	hsa05330	Allograft rejection
ELME000117	nsp13	P25942	LIG_TRAF2_1	hsa05340	Primary immunodeficiency
ELME000117	nsp13	P25942	LIG_TRAF2_1	hsa05416	Viral myocarditis
ELME000122	nsp03,nsp04,nsp15	P26010	LIG_PTB_Apo_2	hsa04151	PI3K Akt signaling pathway
ELME000122	nsp03,nsp04,nsp15	P26010	LIG_PTB_Apo_2	hsa04510	Focal adhesion
ELME000122	nsp03,nsp04,nsp15	P26010	LIG_PTB_Apo_2	hsa04512	ECM receptor interaction
ELME000122	nsp03,nsp04,nsp15	P26010	LIG_PTB_Apo_2	hsa04514	Cell adhesion molecules (CAMs)
ELME000122	nsp03,nsp04,nsp15	P26010	LIG_PTB_Apo_2	hsa04672	Intestinal immune network for IgA production
ELME000122	nsp03,nsp04,nsp15	P26010	LIG_PTB_Apo_2	hsa04810	Regulation of actin cytoskeleton
ELME000122	nsp03,nsp04,nsp15	P26010	LIG_PTB_Apo_2	hsa05202	Transcriptional misregulation in cancer
ELME000122	nsp03,nsp04,nsp15	P26010	LIG_PTB_Apo_2	hsa05410	Hypertrophic cardiomyopathy (HCM)
ELME000122	nsp03,nsp04,nsp15	P26010	LIG_PTB_Apo_2	hsa05412	Arrhythmogenic right ventricular cardiomyopathy (ARVC)
ELME000122	nsp03,nsp04,nsp15	P26010	LIG_PTB_Apo_2	hsa05414	Dilated cardiomyopathy
ELME000394	nsp03,nsp12,nsp13,nsp15,N	P26358	DOC_USP7_UBL2_3	hsa00270	Cysteine and methionine metabolism
ELME000394	nsp03,nsp12,nsp13,nsp15,N	P26358	DOC_USP7_UBL2_3	hsa01100	Metabolic pathways
ELME000394	nsp03,nsp12,nsp13,nsp15,N	P26358	DOC_USP7_UBL2_3	hsa05206	MicroRNAs in cancer
ELME000012	nsp03,nsp14	P26678	TRG_ER_diArg_1	hsa04020	Calcium signaling pathway
ELME000012	nsp03,nsp14	P26678	TRG_ER_diArg_1	hsa04022	cGMP PKG signaling pathway
ELME000012	nsp03,nsp14	P26678	TRG_ER_diArg_1	hsa04024	cAMP signaling pathway
ELME000012	nsp03,nsp14	P26678	TRG_ER_diArg_1	hsa04261	Adrenergic signaling in cardiomyocytes
ELME000012	nsp03,nsp14	P26678	TRG_ER_diArg_1	hsa04919	Thyroid hormone signaling pathway
ELME000012	nsp03,nsp14	P26678	TRG_ER_diArg_1	hsa05414	Dilated cardiomyopathy
ELME000020	nsp04,nsp06,nsp14	P26715	LIG_TYR_ITIM	hsa04612	Antigen processing and presentation
ELME000020	nsp04,nsp06,nsp14	P26715	LIG_TYR_ITIM	hsa04650	Natural killer cell mediated cytotoxicity
ELME000020	nsp04,nsp06,nsp14	P26715	LIG_TYR_ITIM	hsa05332	Graft versus host disease
ELME000117	nsp13	P26842	LIG_TRAF2_1	hsa04060	Cytokine cytokine receptor interaction
ELME000368	nsp01,nsp02,nsp03,nsp04,nsp05,nsp06,nsp12,nsp13,nsp14,nsp15	P27797	LIG_LIR_Gen_1	hsa04141	Protein processing in endoplasmic reticulum
ELME000368	nsp01,nsp02,nsp03,nsp04,nsp05,nsp06,nsp12,nsp13,nsp14,nsp15	P27797	LIG_LIR_Gen_1	hsa04145	Phagosome
ELME000368	nsp01,nsp02,nsp03,nsp04,nsp05,nsp06,nsp12,nsp13,nsp14,nsp15	P27797	LIG_LIR_Gen_1	hsa04612	Antigen processing and presentation
ELME000368	nsp01,nsp02,nsp03,nsp04,nsp05,nsp06,nsp12,nsp13,nsp14,nsp15	P27797	LIG_LIR_Gen_1	hsa05142	Chagas disease (American trypanosomiasis)
ELME000368	nsp01,nsp02,nsp03,nsp04,nsp05,nsp06,nsp12,nsp13,nsp14,nsp15	P27797	LIG_LIR_Gen_1	hsa05166	HTLV I infection
ELME000233	nsp03,nsp12,nsp14	P28324	DOC_MAPK_gen_1	hsa04010	MAPK signaling pathway
ELME000159	nsp02,nsp03,nsp04,nsp05,nsp13,nsp14,N	P28324	MOD_ProDKin_1	hsa04010	MAPK signaling pathway
ELME000233	nsp03,nsp12,nsp14	P28324	DOC_MAPK_gen_1	hsa05166	HTLV I infection
ELME000159	nsp02,nsp03,nsp04,nsp05,nsp13,nsp14,N	P28324	MOD_ProDKin_1	hsa05166	HTLV I infection
ELME000233	nsp03,nsp12,nsp14	P28324	DOC_MAPK_gen_1	hsa05202	Transcriptional misregulation in cancer
ELME000159	nsp02,nsp03,nsp04,nsp05,nsp13,nsp14,N	P28324	MOD_ProDKin_1	hsa05202	Transcriptional misregulation in cancer
ELME000233	nsp03,nsp12,nsp14	P28562	DOC_MAPK_gen_1	hsa04010	MAPK signaling pathway
ELME000233	nsp03,nsp12,nsp14	P28562	DOC_MAPK_gen_1	hsa04726	Serotonergic synapse
ELME000106	nsp03,nsp13	P28749	DOC_CyclinA_RxL_1	hsa04110	Cell cycle
ELME000106	nsp03,nsp13	P28749	DOC_CyclinA_RxL_1	hsa04350	TGF beta signaling pathway
ELME000106	nsp03,nsp13	P28749	DOC_CyclinA_RxL_1	hsa05203	Viral carcinogenesis
ELME000117	nsp13	P28908	LIG_TRAF2_1	hsa04060	Cytokine cytokine receptor interaction
ELME000084	nsp03,nsp04,nsp13,nsp14	P29353	LIG_SH2_GRB2like	hsa04012	ErbB signaling pathway
ELME000084	nsp03,nsp04,nsp13,nsp14	P29353	LIG_SH2_GRB2like	hsa04014	Ras signaling pathway
ELME000084	nsp03,nsp04,nsp13,nsp14	P29353	LIG_SH2_GRB2like	hsa04062	Chemokine signaling pathway
ELME000084	nsp03,nsp04,nsp13,nsp14	P29353	LIG_SH2_GRB2like	hsa04510	Focal adhesion
ELME000084	nsp03,nsp04,nsp13,nsp14	P29353	LIG_SH2_GRB2like	hsa04650	Natural killer cell mediated cytotoxicity
ELME000084	nsp03,nsp04,nsp13,nsp14	P29353	LIG_SH2_GRB2like	hsa04722	Neurotrophin signaling pathway
ELME000084	nsp03,nsp04,nsp13,nsp14	P29353	LIG_SH2_GRB2like	hsa04910	Insulin signaling pathway
ELME000084	nsp03,nsp04,nsp13,nsp14	P29353	LIG_SH2_GRB2like	hsa04915	Estrogen signaling pathway
ELME000084	nsp03,nsp04,nsp13,nsp14	P29353	LIG_SH2_GRB2like	hsa04917	Prolactin signaling pathway
ELME000084	nsp03,nsp04,nsp13,nsp14	P29353	LIG_SH2_GRB2like	hsa05034	Alcoholism
ELME000084	nsp03,nsp04,nsp13,nsp14	P29353	LIG_SH2_GRB2like	hsa05100	Bacterial invasion of epithelial cells
ELME000084	nsp03,nsp04,nsp13,nsp14	P29353	LIG_SH2_GRB2like	hsa05206	MicroRNAs in cancer
ELME000084	nsp03,nsp04,nsp13,nsp14	P29353	LIG_SH2_GRB2like	hsa05214	Glioma
ELME000084	nsp03,nsp04,nsp13,nsp14	P29353	LIG_SH2_GRB2like	hsa05220	Chronic myeloid leukemia
ELME000136	nsp02,nsp03,nsp04,nsp05,nsp13,nsp14,N	P29590	DOC_WW_Pin1_4	hsa04120	Ubiquitin mediated proteolysis
ELME000335	nsp13	P29590	LIG_SUMO_SIM_anti_2	hsa04120	Ubiquitin mediated proteolysis
ELME000333	nsp03,nsp06,nsp12	P29590	LIG_SUMO_SIM_par_1	hsa04120	Ubiquitin mediated proteolysis
ELME000136	nsp02,nsp03,nsp04,nsp05,nsp13,nsp14,N	P29590	DOC_WW_Pin1_4	hsa04144	Endocytosis
ELME000335	nsp13	P29590	LIG_SUMO_SIM_anti_2	hsa04144	Endocytosis
ELME000333	nsp03,nsp06,nsp12	P29590	LIG_SUMO_SIM_par_1	hsa04144	Endocytosis
ELME000136	nsp02,nsp03,nsp04,nsp05,nsp13,nsp14,N	P29590	DOC_WW_Pin1_4	hsa05164	Influenza A
ELME000335	nsp13	P29590	LIG_SUMO_SIM_anti_2	hsa05164	Influenza A
ELME000333	nsp03,nsp06,nsp12	P29590	LIG_SUMO_SIM_par_1	hsa05164	Influenza A
ELME000136	nsp02,nsp03,nsp04,nsp05,nsp13,nsp14,N	P29590	DOC_WW_Pin1_4	hsa05168	Herpes simplex infection
ELME000335	nsp13	P29590	LIG_SUMO_SIM_anti_2	hsa05168	Herpes simplex infection
ELME000333	nsp03,nsp06,nsp12	P29590	LIG_SUMO_SIM_par_1	hsa05168	Herpes simplex infection
ELME000136	nsp02,nsp03,nsp04,nsp05,nsp13,nsp14,N	P29590	DOC_WW_Pin1_4	hsa05200	Pathways in cancer
ELME000335	nsp13	P29590	LIG_SUMO_SIM_anti_2	hsa05200	Pathways in cancer
ELME000333	nsp03,nsp06,nsp12	P29590	LIG_SUMO_SIM_par_1	hsa05200	Pathways in cancer
ELME000136	nsp02,nsp03,nsp04,nsp05,nsp13,nsp14,N	P29590	DOC_WW_Pin1_4	hsa05202	Transcriptional misregulation in cancer
ELME000335	nsp13	P29590	LIG_SUMO_SIM_anti_2	hsa05202	Transcriptional misregulation in cancer
ELME000333	nsp03,nsp06,nsp12	P29590	LIG_SUMO_SIM_par_1	hsa05202	Transcriptional misregulation in cancer
ELME000136	nsp02,nsp03,nsp04,nsp05,nsp13,nsp14,N	P29590	DOC_WW_Pin1_4	hsa05221	Acute myeloid leukemia
ELME000335	nsp13	P29590	LIG_SUMO_SIM_anti_2	hsa05221	Acute myeloid leukemia
ELME000333	nsp03,nsp06,nsp12	P29590	LIG_SUMO_SIM_par_1	hsa05221	Acute myeloid leukemia
ELME000106	nsp03,nsp13	P30304	DOC_CyclinA_RxL_1	hsa04110	Cell cycle
ELME000063	nsp02,nsp03,nsp04,nsp05,nsp07,nsp08,nsp12,nsp13,nsp14,nsp15,nsp16,N	P30304	MOD_CK1_1	hsa04110	Cell cycle
ELME000106	nsp03,nsp13	P30304	DOC_CyclinA_RxL_1	hsa04914	Progesterone mediated oocyte maturation
ELME000063	nsp02,nsp03,nsp04,nsp05,nsp07,nsp08,nsp12,nsp13,nsp14,nsp15,nsp16,N	P30304	MOD_CK1_1	hsa04914	Progesterone mediated oocyte maturation
ELME000106	nsp03,nsp13	P30304	DOC_CyclinA_RxL_1	hsa05206	MicroRNAs in cancer
ELME000063	nsp02,nsp03,nsp04,nsp05,nsp07,nsp08,nsp12,nsp13,nsp14,nsp15,nsp16,N	P30304	MOD_CK1_1	hsa05206	MicroRNAs in cancer
ELME000442	nsp02,nsp03,nsp04,nsp05,nsp06,nsp08,nsp12,nsp13,nsp14,nsp15,nsp16	P30307	MOD_Plk_1	hsa04110	Cell cycle
ELME000443	nsp03	P30307	MOD_Plk_2-3	hsa04110	Cell cycle
ELME000442	nsp02,nsp03,nsp04,nsp05,nsp06,nsp08,nsp12,nsp13,nsp14,nsp15,nsp16	P30307	MOD_Plk_1	hsa04114	Oocyte meiosis
ELME000443	nsp03	P30307	MOD_Plk_2-3	hsa04114	Oocyte meiosis
ELME000442	nsp02,nsp03,nsp04,nsp05,nsp06,nsp08,nsp12,nsp13,nsp14,nsp15,nsp16	P30307	MOD_Plk_1	hsa04914	Progesterone mediated oocyte maturation
ELME000443	nsp03	P30307	MOD_Plk_2-3	hsa04914	Progesterone mediated oocyte maturation
ELME000442	nsp02,nsp03,nsp04,nsp05,nsp06,nsp08,nsp12,nsp13,nsp14,nsp15,nsp16	P30307	MOD_Plk_1	hsa05206	MicroRNAs in cancer
ELME000443	nsp03	P30307	MOD_Plk_2-3	hsa05206	MicroRNAs in cancer
ELME000012	nsp03,nsp14	P30518	TRG_ER_diArg_1	hsa04080	Neuroactive ligand receptor interaction
ELME000012	nsp03,nsp14	P30518	TRG_ER_diArg_1	hsa04962	Vasopressin regulated water reabsorption
ELME000070	nsp02,nsp03,nsp12,nsp15,nsp16,N	P30559	MOD_N-GLC_1	hsa04020	Calcium signaling pathway
ELME000070	nsp02,nsp03,nsp12,nsp15,nsp16,N	P30559	MOD_N-GLC_1	hsa04024	cAMP signaling pathway
ELME000070	nsp02,nsp03,nsp12,nsp15,nsp16,N	P30559	MOD_N-GLC_1	hsa04080	Neuroactive ligand receptor interaction
ELME000070	nsp02,nsp03,nsp12,nsp15,nsp16,N	P30559	MOD_N-GLC_1	hsa04921	Oxytocin signaling pathway
ELME000136	nsp02,nsp03,nsp04,nsp05,nsp13,nsp14,N	P31749	DOC_WW_Pin1_4	hsa04010	MAPK signaling pathway
ELME000064	nsp02,nsp03,nsp04,nsp05,nsp06,nsp13,nsp15,nsp16,N	P31749	MOD_CK2_1	hsa04010	MAPK signaling pathway
ELME000136	nsp02,nsp03,nsp04,nsp05,nsp13,nsp14,N	P31749	DOC_WW_Pin1_4	hsa04012	ErbB signaling pathway
ELME000064	nsp02,nsp03,nsp04,nsp05,nsp06,nsp13,nsp15,nsp16,N	P31749	MOD_CK2_1	hsa04012	ErbB signaling pathway
ELME000136	nsp02,nsp03,nsp04,nsp05,nsp13,nsp14,N	P31749	DOC_WW_Pin1_4	hsa04014	Ras signaling pathway
ELME000064	nsp02,nsp03,nsp04,nsp05,nsp06,nsp13,nsp15,nsp16,N	P31749	MOD_CK2_1	hsa04014	Ras signaling pathway
ELME000136	nsp02,nsp03,nsp04,nsp05,nsp13,nsp14,N	P31749	DOC_WW_Pin1_4	hsa04015	Rap1 signaling pathway
ELME000064	nsp02,nsp03,nsp04,nsp05,nsp06,nsp13,nsp15,nsp16,N	P31749	MOD_CK2_1	hsa04015	Rap1 signaling pathway
ELME000136	nsp02,nsp03,nsp04,nsp05,nsp13,nsp14,N	P31749	DOC_WW_Pin1_4	hsa04022	cGMP PKG signaling pathway
ELME000064	nsp02,nsp03,nsp04,nsp05,nsp06,nsp13,nsp15,nsp16,N	P31749	MOD_CK2_1	hsa04022	cGMP PKG signaling pathway
ELME000136	nsp02,nsp03,nsp04,nsp05,nsp13,nsp14,N	P31749	DOC_WW_Pin1_4	hsa04024	cAMP signaling pathway
ELME000064	nsp02,nsp03,nsp04,nsp05,nsp06,nsp13,nsp15,nsp16,N	P31749	MOD_CK2_1	hsa04024	cAMP signaling pathway
ELME000136	nsp02,nsp03,nsp04,nsp05,nsp13,nsp14,N	P31749	DOC_WW_Pin1_4	hsa04062	Chemokine signaling pathway
ELME000064	nsp02,nsp03,nsp04,nsp05,nsp06,nsp13,nsp15,nsp16,N	P31749	MOD_CK2_1	hsa04062	Chemokine signaling pathway
ELME000136	nsp02,nsp03,nsp04,nsp05,nsp13,nsp14,N	P31749	DOC_WW_Pin1_4	hsa04066	HIF 1 signaling pathway
ELME000064	nsp02,nsp03,nsp04,nsp05,nsp06,nsp13,nsp15,nsp16,N	P31749	MOD_CK2_1	hsa04066	HIF 1 signaling pathway
ELME000136	nsp02,nsp03,nsp04,nsp05,nsp13,nsp14,N	P31749	DOC_WW_Pin1_4	hsa04068	FoxO signaling pathway
ELME000064	nsp02,nsp03,nsp04,nsp05,nsp06,nsp13,nsp15,nsp16,N	P31749	MOD_CK2_1	hsa04068	FoxO signaling pathway
ELME000136	nsp02,nsp03,nsp04,nsp05,nsp13,nsp14,N	P31749	DOC_WW_Pin1_4	hsa04071	Sphingolipid signaling pathway
ELME000064	nsp02,nsp03,nsp04,nsp05,nsp06,nsp13,nsp15,nsp16,N	P31749	MOD_CK2_1	hsa04071	Sphingolipid signaling pathway
ELME000136	nsp02,nsp03,nsp04,nsp05,nsp13,nsp14,N	P31749	DOC_WW_Pin1_4	hsa04150	mTOR signaling pathway
ELME000064	nsp02,nsp03,nsp04,nsp05,nsp06,nsp13,nsp15,nsp16,N	P31749	MOD_CK2_1	hsa04150	mTOR signaling pathway
ELME000136	nsp02,nsp03,nsp04,nsp05,nsp13,nsp14,N	P31749	DOC_WW_Pin1_4	hsa04151	PI3K Akt signaling pathway
ELME000064	nsp02,nsp03,nsp04,nsp05,nsp06,nsp13,nsp15,nsp16,N	P31749	MOD_CK2_1	hsa04151	PI3K Akt signaling pathway
ELME000136	nsp02,nsp03,nsp04,nsp05,nsp13,nsp14,N	P31749	DOC_WW_Pin1_4	hsa04152	AMPK signaling pathway
ELME000064	nsp02,nsp03,nsp04,nsp05,nsp06,nsp13,nsp15,nsp16,N	P31749	MOD_CK2_1	hsa04152	AMPK signaling pathway
ELME000136	nsp02,nsp03,nsp04,nsp05,nsp13,nsp14,N	P31749	DOC_WW_Pin1_4	hsa04210	Apoptosis
ELME000064	nsp02,nsp03,nsp04,nsp05,nsp06,nsp13,nsp15,nsp16,N	P31749	MOD_CK2_1	hsa04210	Apoptosis
ELME000136	nsp02,nsp03,nsp04,nsp05,nsp13,nsp14,N	P31749	DOC_WW_Pin1_4	hsa04261	Adrenergic signaling in cardiomyocytes
ELME000064	nsp02,nsp03,nsp04,nsp05,nsp06,nsp13,nsp15,nsp16,N	P31749	MOD_CK2_1	hsa04261	Adrenergic signaling in cardiomyocytes
ELME000136	nsp02,nsp03,nsp04,nsp05,nsp13,nsp14,N	P31749	DOC_WW_Pin1_4	hsa04370	VEGF signaling pathway
ELME000064	nsp02,nsp03,nsp04,nsp05,nsp06,nsp13,nsp15,nsp16,N	P31749	MOD_CK2_1	hsa04370	VEGF signaling pathway
ELME000136	nsp02,nsp03,nsp04,nsp05,nsp13,nsp14,N	P31749	DOC_WW_Pin1_4	hsa04380	Osteoclast differentiation
ELME000064	nsp02,nsp03,nsp04,nsp05,nsp06,nsp13,nsp15,nsp16,N	P31749	MOD_CK2_1	hsa04380	Osteoclast differentiation
ELME000136	nsp02,nsp03,nsp04,nsp05,nsp13,nsp14,N	P31749	DOC_WW_Pin1_4	hsa04510	Focal adhesion
ELME000064	nsp02,nsp03,nsp04,nsp05,nsp06,nsp13,nsp15,nsp16,N	P31749	MOD_CK2_1	hsa04510	Focal adhesion
ELME000136	nsp02,nsp03,nsp04,nsp05,nsp13,nsp14,N	P31749	DOC_WW_Pin1_4	hsa04530	Tight junction
ELME000064	nsp02,nsp03,nsp04,nsp05,nsp06,nsp13,nsp15,nsp16,N	P31749	MOD_CK2_1	hsa04530	Tight junction
ELME000136	nsp02,nsp03,nsp04,nsp05,nsp13,nsp14,N	P31749	DOC_WW_Pin1_4	hsa04550	Signaling pathways regulating pluripotency of stem cells
ELME000064	nsp02,nsp03,nsp04,nsp05,nsp06,nsp13,nsp15,nsp16,N	P31749	MOD_CK2_1	hsa04550	Signaling pathways regulating pluripotency of stem cells
ELME000136	nsp02,nsp03,nsp04,nsp05,nsp13,nsp14,N	P31749	DOC_WW_Pin1_4	hsa04611	Platelet activation
ELME000064	nsp02,nsp03,nsp04,nsp05,nsp06,nsp13,nsp15,nsp16,N	P31749	MOD_CK2_1	hsa04611	Platelet activation
ELME000136	nsp02,nsp03,nsp04,nsp05,nsp13,nsp14,N	P31749	DOC_WW_Pin1_4	hsa04620	Toll like receptor signaling pathway
ELME000064	nsp02,nsp03,nsp04,nsp05,nsp06,nsp13,nsp15,nsp16,N	P31749	MOD_CK2_1	hsa04620	Toll like receptor signaling pathway
ELME000136	nsp02,nsp03,nsp04,nsp05,nsp13,nsp14,N	P31749	DOC_WW_Pin1_4	hsa04630	Jak STAT signaling pathway
ELME000064	nsp02,nsp03,nsp04,nsp05,nsp06,nsp13,nsp15,nsp16,N	P31749	MOD_CK2_1	hsa04630	Jak STAT signaling pathway
ELME000136	nsp02,nsp03,nsp04,nsp05,nsp13,nsp14,N	P31749	DOC_WW_Pin1_4	hsa04660	T cell receptor signaling pathway
ELME000064	nsp02,nsp03,nsp04,nsp05,nsp06,nsp13,nsp15,nsp16,N	P31749	MOD_CK2_1	hsa04660	T cell receptor signaling pathway
ELME000136	nsp02,nsp03,nsp04,nsp05,nsp13,nsp14,N	P31749	DOC_WW_Pin1_4	hsa04662	B cell receptor signaling pathway
ELME000064	nsp02,nsp03,nsp04,nsp05,nsp06,nsp13,nsp15,nsp16,N	P31749	MOD_CK2_1	hsa04662	B cell receptor signaling pathway
ELME000136	nsp02,nsp03,nsp04,nsp05,nsp13,nsp14,N	P31749	DOC_WW_Pin1_4	hsa04664	Fc epsilon RI signaling pathway
ELME000064	nsp02,nsp03,nsp04,nsp05,nsp06,nsp13,nsp15,nsp16,N	P31749	MOD_CK2_1	hsa04664	Fc epsilon RI signaling pathway
ELME000136	nsp02,nsp03,nsp04,nsp05,nsp13,nsp14,N	P31749	DOC_WW_Pin1_4	hsa04666	Fc gamma R mediated phagocytosis
ELME000064	nsp02,nsp03,nsp04,nsp05,nsp06,nsp13,nsp15,nsp16,N	P31749	MOD_CK2_1	hsa04666	Fc gamma R mediated phagocytosis
ELME000136	nsp02,nsp03,nsp04,nsp05,nsp13,nsp14,N	P31749	DOC_WW_Pin1_4	hsa04668	TNF signaling pathway
ELME000064	nsp02,nsp03,nsp04,nsp05,nsp06,nsp13,nsp15,nsp16,N	P31749	MOD_CK2_1	hsa04668	TNF signaling pathway
ELME000136	nsp02,nsp03,nsp04,nsp05,nsp13,nsp14,N	P31749	DOC_WW_Pin1_4	hsa04722	Neurotrophin signaling pathway
ELME000064	nsp02,nsp03,nsp04,nsp05,nsp06,nsp13,nsp15,nsp16,N	P31749	MOD_CK2_1	hsa04722	Neurotrophin signaling pathway
ELME000136	nsp02,nsp03,nsp04,nsp05,nsp13,nsp14,N	P31749	DOC_WW_Pin1_4	hsa04725	Cholinergic synapse
ELME000064	nsp02,nsp03,nsp04,nsp05,nsp06,nsp13,nsp15,nsp16,N	P31749	MOD_CK2_1	hsa04725	Cholinergic synapse
ELME000136	nsp02,nsp03,nsp04,nsp05,nsp13,nsp14,N	P31749	DOC_WW_Pin1_4	hsa04728	Dopaminergic synapse
ELME000064	nsp02,nsp03,nsp04,nsp05,nsp06,nsp13,nsp15,nsp16,N	P31749	MOD_CK2_1	hsa04728	Dopaminergic synapse
ELME000136	nsp02,nsp03,nsp04,nsp05,nsp13,nsp14,N	P31749	DOC_WW_Pin1_4	hsa04910	Insulin signaling pathway
ELME000064	nsp02,nsp03,nsp04,nsp05,nsp06,nsp13,nsp15,nsp16,N	P31749	MOD_CK2_1	hsa04910	Insulin signaling pathway
ELME000136	nsp02,nsp03,nsp04,nsp05,nsp13,nsp14,N	P31749	DOC_WW_Pin1_4	hsa04914	Progesterone mediated oocyte maturation
ELME000064	nsp02,nsp03,nsp04,nsp05,nsp06,nsp13,nsp15,nsp16,N	P31749	MOD_CK2_1	hsa04914	Progesterone mediated oocyte maturation
ELME000136	nsp02,nsp03,nsp04,nsp05,nsp13,nsp14,N	P31749	DOC_WW_Pin1_4	hsa04915	Estrogen signaling pathway
ELME000064	nsp02,nsp03,nsp04,nsp05,nsp06,nsp13,nsp15,nsp16,N	P31749	MOD_CK2_1	hsa04915	Estrogen signaling pathway
ELME000136	nsp02,nsp03,nsp04,nsp05,nsp13,nsp14,N	P31749	DOC_WW_Pin1_4	hsa04917	Prolactin signaling pathway
ELME000064	nsp02,nsp03,nsp04,nsp05,nsp06,nsp13,nsp15,nsp16,N	P31749	MOD_CK2_1	hsa04917	Prolactin signaling pathway
ELME000136	nsp02,nsp03,nsp04,nsp05,nsp13,nsp14,N	P31749	DOC_WW_Pin1_4	hsa04919	Thyroid hormone signaling pathway
ELME000064	nsp02,nsp03,nsp04,nsp05,nsp06,nsp13,nsp15,nsp16,N	P31749	MOD_CK2_1	hsa04919	Thyroid hormone signaling pathway
ELME000136	nsp02,nsp03,nsp04,nsp05,nsp13,nsp14,N	P31749	DOC_WW_Pin1_4	hsa04920	Adipocytokine signaling pathway
ELME000064	nsp02,nsp03,nsp04,nsp05,nsp06,nsp13,nsp15,nsp16,N	P31749	MOD_CK2_1	hsa04920	Adipocytokine signaling pathway
ELME000136	nsp02,nsp03,nsp04,nsp05,nsp13,nsp14,N	P31749	DOC_WW_Pin1_4	hsa04922	Glucagon signaling pathway
ELME000064	nsp02,nsp03,nsp04,nsp05,nsp06,nsp13,nsp15,nsp16,N	P31749	MOD_CK2_1	hsa04922	Glucagon signaling pathway
ELME000136	nsp02,nsp03,nsp04,nsp05,nsp13,nsp14,N	P31749	DOC_WW_Pin1_4	hsa04923	Regulation of lipolysis in adipocytes
ELME000064	nsp02,nsp03,nsp04,nsp05,nsp06,nsp13,nsp15,nsp16,N	P31749	MOD_CK2_1	hsa04923	Regulation of lipolysis in adipocytes
ELME000136	nsp02,nsp03,nsp04,nsp05,nsp13,nsp14,N	P31749	DOC_WW_Pin1_4	hsa04932	Non alcoholic fatty liver disease (NAFLD)
ELME000064	nsp02,nsp03,nsp04,nsp05,nsp06,nsp13,nsp15,nsp16,N	P31749	MOD_CK2_1	hsa04932	Non alcoholic fatty liver disease (NAFLD)
ELME000136	nsp02,nsp03,nsp04,nsp05,nsp13,nsp14,N	P31749	DOC_WW_Pin1_4	hsa04973	Carbohydrate digestion and absorption
ELME000064	nsp02,nsp03,nsp04,nsp05,nsp06,nsp13,nsp15,nsp16,N	P31749	MOD_CK2_1	hsa04973	Carbohydrate digestion and absorption
ELME000136	nsp02,nsp03,nsp04,nsp05,nsp13,nsp14,N	P31749	DOC_WW_Pin1_4	hsa05142	Chagas disease (American trypanosomiasis)
ELME000064	nsp02,nsp03,nsp04,nsp05,nsp06,nsp13,nsp15,nsp16,N	P31749	MOD_CK2_1	hsa05142	Chagas disease (American trypanosomiasis)
ELME000136	nsp02,nsp03,nsp04,nsp05,nsp13,nsp14,N	P31749	DOC_WW_Pin1_4	hsa05145	Toxoplasmosis
ELME000064	nsp02,nsp03,nsp04,nsp05,nsp06,nsp13,nsp15,nsp16,N	P31749	MOD_CK2_1	hsa05145	Toxoplasmosis
ELME000136	nsp02,nsp03,nsp04,nsp05,nsp13,nsp14,N	P31749	DOC_WW_Pin1_4	hsa05152	Tuberculosis
ELME000064	nsp02,nsp03,nsp04,nsp05,nsp06,nsp13,nsp15,nsp16,N	P31749	MOD_CK2_1	hsa05152	Tuberculosis
ELME000136	nsp02,nsp03,nsp04,nsp05,nsp13,nsp14,N	P31749	DOC_WW_Pin1_4	hsa05160	Hepatitis C
ELME000064	nsp02,nsp03,nsp04,nsp05,nsp06,nsp13,nsp15,nsp16,N	P31749	MOD_CK2_1	hsa05160	Hepatitis C
ELME000136	nsp02,nsp03,nsp04,nsp05,nsp13,nsp14,N	P31749	DOC_WW_Pin1_4	hsa05161	Hepatitis B
ELME000064	nsp02,nsp03,nsp04,nsp05,nsp06,nsp13,nsp15,nsp16,N	P31749	MOD_CK2_1	hsa05161	Hepatitis B
ELME000136	nsp02,nsp03,nsp04,nsp05,nsp13,nsp14,N	P31749	DOC_WW_Pin1_4	hsa05162	Measles
ELME000064	nsp02,nsp03,nsp04,nsp05,nsp06,nsp13,nsp15,nsp16,N	P31749	MOD_CK2_1	hsa05162	Measles
ELME000136	nsp02,nsp03,nsp04,nsp05,nsp13,nsp14,N	P31749	DOC_WW_Pin1_4	hsa05164	Influenza A
ELME000064	nsp02,nsp03,nsp04,nsp05,nsp06,nsp13,nsp15,nsp16,N	P31749	MOD_CK2_1	hsa05164	Influenza A
ELME000136	nsp02,nsp03,nsp04,nsp05,nsp13,nsp14,N	P31749	DOC_WW_Pin1_4	hsa05166	HTLV I infection
ELME000064	nsp02,nsp03,nsp04,nsp05,nsp06,nsp13,nsp15,nsp16,N	P31749	MOD_CK2_1	hsa05166	HTLV I infection
ELME000136	nsp02,nsp03,nsp04,nsp05,nsp13,nsp14,N	P31749	DOC_WW_Pin1_4	hsa05169	Epstein Barr virus infection
ELME000064	nsp02,nsp03,nsp04,nsp05,nsp06,nsp13,nsp15,nsp16,N	P31749	MOD_CK2_1	hsa05169	Epstein Barr virus infection
ELME000136	nsp02,nsp03,nsp04,nsp05,nsp13,nsp14,N	P31749	DOC_WW_Pin1_4	hsa05200	Pathways in cancer
ELME000064	nsp02,nsp03,nsp04,nsp05,nsp06,nsp13,nsp15,nsp16,N	P31749	MOD_CK2_1	hsa05200	Pathways in cancer
ELME000136	nsp02,nsp03,nsp04,nsp05,nsp13,nsp14,N	P31749	DOC_WW_Pin1_4	hsa05205	Proteoglycans in cancer
ELME000064	nsp02,nsp03,nsp04,nsp05,nsp06,nsp13,nsp15,nsp16,N	P31749	MOD_CK2_1	hsa05205	Proteoglycans in cancer
ELME000136	nsp02,nsp03,nsp04,nsp05,nsp13,nsp14,N	P31749	DOC_WW_Pin1_4	hsa05210	Colorectal cancer
ELME000064	nsp02,nsp03,nsp04,nsp05,nsp06,nsp13,nsp15,nsp16,N	P31749	MOD_CK2_1	hsa05210	Colorectal cancer
ELME000136	nsp02,nsp03,nsp04,nsp05,nsp13,nsp14,N	P31749	DOC_WW_Pin1_4	hsa05211	Renal cell carcinoma
ELME000064	nsp02,nsp03,nsp04,nsp05,nsp06,nsp13,nsp15,nsp16,N	P31749	MOD_CK2_1	hsa05211	Renal cell carcinoma
ELME000136	nsp02,nsp03,nsp04,nsp05,nsp13,nsp14,N	P31749	DOC_WW_Pin1_4	hsa05212	Pancreatic cancer
ELME000064	nsp02,nsp03,nsp04,nsp05,nsp06,nsp13,nsp15,nsp16,N	P31749	MOD_CK2_1	hsa05212	Pancreatic cancer
ELME000136	nsp02,nsp03,nsp04,nsp05,nsp13,nsp14,N	P31749	DOC_WW_Pin1_4	hsa05213	Endometrial cancer
ELME000064	nsp02,nsp03,nsp04,nsp05,nsp06,nsp13,nsp15,nsp16,N	P31749	MOD_CK2_1	hsa05213	Endometrial cancer
ELME000136	nsp02,nsp03,nsp04,nsp05,nsp13,nsp14,N	P31749	DOC_WW_Pin1_4	hsa05214	Glioma
ELME000064	nsp02,nsp03,nsp04,nsp05,nsp06,nsp13,nsp15,nsp16,N	P31749	MOD_CK2_1	hsa05214	Glioma
ELME000136	nsp02,nsp03,nsp04,nsp05,nsp13,nsp14,N	P31749	DOC_WW_Pin1_4	hsa05215	Prostate cancer
ELME000064	nsp02,nsp03,nsp04,nsp05,nsp06,nsp13,nsp15,nsp16,N	P31749	MOD_CK2_1	hsa05215	Prostate cancer
ELME000136	nsp02,nsp03,nsp04,nsp05,nsp13,nsp14,N	P31749	DOC_WW_Pin1_4	hsa05218	Melanoma
ELME000064	nsp02,nsp03,nsp04,nsp05,nsp06,nsp13,nsp15,nsp16,N	P31749	MOD_CK2_1	hsa05218	Melanoma
ELME000136	nsp02,nsp03,nsp04,nsp05,nsp13,nsp14,N	P31749	DOC_WW_Pin1_4	hsa05220	Chronic myeloid leukemia
ELME000064	nsp02,nsp03,nsp04,nsp05,nsp06,nsp13,nsp15,nsp16,N	P31749	MOD_CK2_1	hsa05220	Chronic myeloid leukemia
ELME000136	nsp02,nsp03,nsp04,nsp05,nsp13,nsp14,N	P31749	DOC_WW_Pin1_4	hsa05221	Acute myeloid leukemia
ELME000064	nsp02,nsp03,nsp04,nsp05,nsp06,nsp13,nsp15,nsp16,N	P31749	MOD_CK2_1	hsa05221	Acute myeloid leukemia
ELME000136	nsp02,nsp03,nsp04,nsp05,nsp13,nsp14,N	P31749	DOC_WW_Pin1_4	hsa05222	Small cell lung cancer
ELME000064	nsp02,nsp03,nsp04,nsp05,nsp06,nsp13,nsp15,nsp16,N	P31749	MOD_CK2_1	hsa05222	Small cell lung cancer
ELME000136	nsp02,nsp03,nsp04,nsp05,nsp13,nsp14,N	P31749	DOC_WW_Pin1_4	hsa05223	Non small cell lung cancer
ELME000064	nsp02,nsp03,nsp04,nsp05,nsp06,nsp13,nsp15,nsp16,N	P31749	MOD_CK2_1	hsa05223	Non small cell lung cancer
ELME000136	nsp02,nsp03,nsp04,nsp05,nsp13,nsp14,N	P31749	DOC_WW_Pin1_4	hsa05230	Central carbon metabolism in cancer
ELME000064	nsp02,nsp03,nsp04,nsp05,nsp06,nsp13,nsp15,nsp16,N	P31749	MOD_CK2_1	hsa05230	Central carbon metabolism in cancer
ELME000136	nsp02,nsp03,nsp04,nsp05,nsp13,nsp14,N	P31749	DOC_WW_Pin1_4	hsa05231	Choline metabolism in cancer
ELME000064	nsp02,nsp03,nsp04,nsp05,nsp06,nsp13,nsp15,nsp16,N	P31749	MOD_CK2_1	hsa05231	Choline metabolism in cancer
ELME000465	nsp02,nsp03,nsp04,nsp05,nsp06,nsp13	P31994	LIG_SH2_STAP1	hsa04145	Phagosome
ELME000020	nsp04,nsp06,nsp14	P31994	LIG_TYR_ITIM	hsa04145	Phagosome
ELME000465	nsp02,nsp03,nsp04,nsp05,nsp06,nsp13	P31994	LIG_SH2_STAP1	hsa04380	Osteoclast differentiation
ELME000020	nsp04,nsp06,nsp14	P31994	LIG_TYR_ITIM	hsa04380	Osteoclast differentiation
ELME000465	nsp02,nsp03,nsp04,nsp05,nsp06,nsp13	P31994	LIG_SH2_STAP1	hsa04662	B cell receptor signaling pathway
ELME000020	nsp04,nsp06,nsp14	P31994	LIG_TYR_ITIM	hsa04662	B cell receptor signaling pathway
ELME000465	nsp02,nsp03,nsp04,nsp05,nsp06,nsp13	P31994	LIG_SH2_STAP1	hsa04666	Fc gamma R mediated phagocytosis
ELME000020	nsp04,nsp06,nsp14	P31994	LIG_TYR_ITIM	hsa04666	Fc gamma R mediated phagocytosis
ELME000465	nsp02,nsp03,nsp04,nsp05,nsp06,nsp13	P31994	LIG_SH2_STAP1	hsa05150	Staphylococcus aureus infection
ELME000020	nsp04,nsp06,nsp14	P31994	LIG_TYR_ITIM	hsa05150	Staphylococcus aureus infection
ELME000465	nsp02,nsp03,nsp04,nsp05,nsp06,nsp13	P31994	LIG_SH2_STAP1	hsa05152	Tuberculosis
ELME000020	nsp04,nsp06,nsp14	P31994	LIG_TYR_ITIM	hsa05152	Tuberculosis
ELME000465	nsp02,nsp03,nsp04,nsp05,nsp06,nsp13	P31994	LIG_SH2_STAP1	hsa05162	Measles
ELME000020	nsp04,nsp06,nsp14	P31994	LIG_TYR_ITIM	hsa05162	Measles
ELME000120	nsp02,nsp03,nsp04,nsp05,nsp06,nsp09,nsp12,nsp13,nsp14,nsp15,nsp16,N	P32004	TRG_ENDOCYTIC_2	hsa04360	Axon guidance
ELME000120	nsp02,nsp03,nsp04,nsp05,nsp06,nsp09,nsp12,nsp13,nsp14,nsp15,nsp16,N	P32004	TRG_ENDOCYTIC_2	hsa04514	Cell adhesion molecules (CAMs)
ELME000417	nsp02,nsp03,nsp05,nsp06,nsp12,nsp13,nsp14,nsp16	P32418	LIG_14-3-3_CanoR_1	hsa04020	Calcium signaling pathway
ELME000417	nsp02,nsp03,nsp05,nsp06,nsp12,nsp13,nsp14,nsp16	P32418	LIG_14-3-3_CanoR_1	hsa04022	cGMP PKG signaling pathway
ELME000417	nsp02,nsp03,nsp05,nsp06,nsp12,nsp13,nsp14,nsp16	P32418	LIG_14-3-3_CanoR_1	hsa04260	Cardiac muscle contraction
ELME000417	nsp02,nsp03,nsp05,nsp06,nsp12,nsp13,nsp14,nsp16	P32418	LIG_14-3-3_CanoR_1	hsa04261	Adrenergic signaling in cardiomyocytes
ELME000417	nsp02,nsp03,nsp05,nsp06,nsp12,nsp13,nsp14,nsp16	P32418	LIG_14-3-3_CanoR_1	hsa04961	Endocrine and other factor regulated calcium reabsorption
ELME000417	nsp02,nsp03,nsp05,nsp06,nsp12,nsp13,nsp14,nsp16	P32418	LIG_14-3-3_CanoR_1	hsa04974	Protein digestion and absorption
ELME000417	nsp02,nsp03,nsp05,nsp06,nsp12,nsp13,nsp14,nsp16	P32418	LIG_14-3-3_CanoR_1	hsa04978	Mineral absorption
ELME000417	nsp02,nsp03,nsp05,nsp06,nsp12,nsp13,nsp14,nsp16	P32418	LIG_14-3-3_CanoR_1	hsa05410	Hypertrophic cardiomyopathy (HCM)
ELME000417	nsp02,nsp03,nsp05,nsp06,nsp12,nsp13,nsp14,nsp16	P32418	LIG_14-3-3_CanoR_1	hsa05412	Arrhythmogenic right ventricular cardiomyopathy (ARVC)
ELME000417	nsp02,nsp03,nsp05,nsp06,nsp12,nsp13,nsp14,nsp16	P32418	LIG_14-3-3_CanoR_1	hsa05414	Dilated cardiomyopathy
ELME000182	nsp01,nsp02,nsp03,nsp04,nsp05,nsp06,nsp09,nsp10,nsp12,nsp13,nsp14,nsp15,nsp16,N	P32927	LIG_SH2_STAT5	hsa04060	Cytokine cytokine receptor interaction
ELME000070	nsp02,nsp03,nsp12,nsp15,nsp16,N	P32927	MOD_N-GLC_1	hsa04060	Cytokine cytokine receptor interaction
ELME000182	nsp01,nsp02,nsp03,nsp04,nsp05,nsp06,nsp09,nsp10,nsp12,nsp13,nsp14,nsp15,nsp16,N	P32927	LIG_SH2_STAT5	hsa04210	Apoptosis
ELME000070	nsp02,nsp03,nsp12,nsp15,nsp16,N	P32927	MOD_N-GLC_1	hsa04210	Apoptosis
ELME000182	nsp01,nsp02,nsp03,nsp04,nsp05,nsp06,nsp09,nsp10,nsp12,nsp13,nsp14,nsp15,nsp16,N	P32927	LIG_SH2_STAT5	hsa04630	Jak STAT signaling pathway
ELME000070	nsp02,nsp03,nsp12,nsp15,nsp16,N	P32927	MOD_N-GLC_1	hsa04630	Jak STAT signaling pathway
ELME000062	nsp03,nsp12,nsp13,nsp16,N	P33076	MOD_PKA_2	hsa04612	Antigen processing and presentation
ELME000062	nsp03,nsp12,nsp13,nsp16,N	P33076	MOD_PKA_2	hsa05145	Toxoplasmosis
ELME000062	nsp03,nsp12,nsp13,nsp16,N	P33076	MOD_PKA_2	hsa05152	Tuberculosis
ELME000062	nsp03,nsp12,nsp13,nsp16,N	P33076	MOD_PKA_2	hsa05164	Influenza A
ELME000062	nsp03,nsp12,nsp13,nsp16,N	P33076	MOD_PKA_2	hsa05340	Primary immunodeficiency
ELME000136	nsp02,nsp03,nsp04,nsp05,nsp13,nsp14,N	P35222	DOC_WW_Pin1_4	hsa04015	Rap1 signaling pathway
ELME000053	nsp02,nsp03,nsp04,nsp05,nsp06,nsp08,nsp10,nsp12,nsp13,nsp14,nsp15,nsp16,N	P35222	MOD_GSK3_1	hsa04015	Rap1 signaling pathway
ELME000136	nsp02,nsp03,nsp04,nsp05,nsp13,nsp14,N	P35222	DOC_WW_Pin1_4	hsa04310	Wnt signaling pathway
ELME000053	nsp02,nsp03,nsp04,nsp05,nsp06,nsp08,nsp10,nsp12,nsp13,nsp14,nsp15,nsp16,N	P35222	MOD_GSK3_1	hsa04310	Wnt signaling pathway
ELME000136	nsp02,nsp03,nsp04,nsp05,nsp13,nsp14,N	P35222	DOC_WW_Pin1_4	hsa04390	Hippo signaling pathway
ELME000053	nsp02,nsp03,nsp04,nsp05,nsp06,nsp08,nsp10,nsp12,nsp13,nsp14,nsp15,nsp16,N	P35222	MOD_GSK3_1	hsa04390	Hippo signaling pathway
ELME000136	nsp02,nsp03,nsp04,nsp05,nsp13,nsp14,N	P35222	DOC_WW_Pin1_4	hsa04510	Focal adhesion
ELME000053	nsp02,nsp03,nsp04,nsp05,nsp06,nsp08,nsp10,nsp12,nsp13,nsp14,nsp15,nsp16,N	P35222	MOD_GSK3_1	hsa04510	Focal adhesion
ELME000136	nsp02,nsp03,nsp04,nsp05,nsp13,nsp14,N	P35222	DOC_WW_Pin1_4	hsa04520	Adherens junction
ELME000053	nsp02,nsp03,nsp04,nsp05,nsp06,nsp08,nsp10,nsp12,nsp13,nsp14,nsp15,nsp16,N	P35222	MOD_GSK3_1	hsa04520	Adherens junction
ELME000136	nsp02,nsp03,nsp04,nsp05,nsp13,nsp14,N	P35222	DOC_WW_Pin1_4	hsa04530	Tight junction
ELME000053	nsp02,nsp03,nsp04,nsp05,nsp06,nsp08,nsp10,nsp12,nsp13,nsp14,nsp15,nsp16,N	P35222	MOD_GSK3_1	hsa04530	Tight junction
ELME000136	nsp02,nsp03,nsp04,nsp05,nsp13,nsp14,N	P35222	DOC_WW_Pin1_4	hsa04550	Signaling pathways regulating pluripotency of stem cells
ELME000053	nsp02,nsp03,nsp04,nsp05,nsp06,nsp08,nsp10,nsp12,nsp13,nsp14,nsp15,nsp16,N	P35222	MOD_GSK3_1	hsa04550	Signaling pathways regulating pluripotency of stem cells
ELME000136	nsp02,nsp03,nsp04,nsp05,nsp13,nsp14,N	P35222	DOC_WW_Pin1_4	hsa04670	Leukocyte transendothelial migration
ELME000053	nsp02,nsp03,nsp04,nsp05,nsp06,nsp08,nsp10,nsp12,nsp13,nsp14,nsp15,nsp16,N	P35222	MOD_GSK3_1	hsa04670	Leukocyte transendothelial migration
ELME000136	nsp02,nsp03,nsp04,nsp05,nsp13,nsp14,N	P35222	DOC_WW_Pin1_4	hsa04916	Melanogenesis
ELME000053	nsp02,nsp03,nsp04,nsp05,nsp06,nsp08,nsp10,nsp12,nsp13,nsp14,nsp15,nsp16,N	P35222	MOD_GSK3_1	hsa04916	Melanogenesis
ELME000136	nsp02,nsp03,nsp04,nsp05,nsp13,nsp14,N	P35222	DOC_WW_Pin1_4	hsa04919	Thyroid hormone signaling pathway
ELME000053	nsp02,nsp03,nsp04,nsp05,nsp06,nsp08,nsp10,nsp12,nsp13,nsp14,nsp15,nsp16,N	P35222	MOD_GSK3_1	hsa04919	Thyroid hormone signaling pathway
ELME000136	nsp02,nsp03,nsp04,nsp05,nsp13,nsp14,N	P35222	DOC_WW_Pin1_4	hsa05100	Bacterial invasion of epithelial cells
ELME000053	nsp02,nsp03,nsp04,nsp05,nsp06,nsp08,nsp10,nsp12,nsp13,nsp14,nsp15,nsp16,N	P35222	MOD_GSK3_1	hsa05100	Bacterial invasion of epithelial cells
ELME000136	nsp02,nsp03,nsp04,nsp05,nsp13,nsp14,N	P35222	DOC_WW_Pin1_4	hsa05130	Pathogenic Escherichia coli infection
ELME000053	nsp02,nsp03,nsp04,nsp05,nsp06,nsp08,nsp10,nsp12,nsp13,nsp14,nsp15,nsp16,N	P35222	MOD_GSK3_1	hsa05130	Pathogenic Escherichia coli infection
ELME000136	nsp02,nsp03,nsp04,nsp05,nsp13,nsp14,N	P35222	DOC_WW_Pin1_4	hsa05166	HTLV I infection
ELME000053	nsp02,nsp03,nsp04,nsp05,nsp06,nsp08,nsp10,nsp12,nsp13,nsp14,nsp15,nsp16,N	P35222	MOD_GSK3_1	hsa05166	HTLV I infection
ELME000136	nsp02,nsp03,nsp04,nsp05,nsp13,nsp14,N	P35222	DOC_WW_Pin1_4	hsa05200	Pathways in cancer
ELME000053	nsp02,nsp03,nsp04,nsp05,nsp06,nsp08,nsp10,nsp12,nsp13,nsp14,nsp15,nsp16,N	P35222	MOD_GSK3_1	hsa05200	Pathways in cancer
ELME000136	nsp02,nsp03,nsp04,nsp05,nsp13,nsp14,N	P35222	DOC_WW_Pin1_4	hsa05205	Proteoglycans in cancer
ELME000053	nsp02,nsp03,nsp04,nsp05,nsp06,nsp08,nsp10,nsp12,nsp13,nsp14,nsp15,nsp16,N	P35222	MOD_GSK3_1	hsa05205	Proteoglycans in cancer
ELME000136	nsp02,nsp03,nsp04,nsp05,nsp13,nsp14,N	P35222	DOC_WW_Pin1_4	hsa05210	Colorectal cancer
ELME000053	nsp02,nsp03,nsp04,nsp05,nsp06,nsp08,nsp10,nsp12,nsp13,nsp14,nsp15,nsp16,N	P35222	MOD_GSK3_1	hsa05210	Colorectal cancer
ELME000136	nsp02,nsp03,nsp04,nsp05,nsp13,nsp14,N	P35222	DOC_WW_Pin1_4	hsa05213	Endometrial cancer
ELME000053	nsp02,nsp03,nsp04,nsp05,nsp06,nsp08,nsp10,nsp12,nsp13,nsp14,nsp15,nsp16,N	P35222	MOD_GSK3_1	hsa05213	Endometrial cancer
ELME000136	nsp02,nsp03,nsp04,nsp05,nsp13,nsp14,N	P35222	DOC_WW_Pin1_4	hsa05215	Prostate cancer
ELME000053	nsp02,nsp03,nsp04,nsp05,nsp06,nsp08,nsp10,nsp12,nsp13,nsp14,nsp15,nsp16,N	P35222	MOD_GSK3_1	hsa05215	Prostate cancer
ELME000136	nsp02,nsp03,nsp04,nsp05,nsp13,nsp14,N	P35222	DOC_WW_Pin1_4	hsa05216	Thyroid cancer
ELME000053	nsp02,nsp03,nsp04,nsp05,nsp06,nsp08,nsp10,nsp12,nsp13,nsp14,nsp15,nsp16,N	P35222	MOD_GSK3_1	hsa05216	Thyroid cancer
ELME000136	nsp02,nsp03,nsp04,nsp05,nsp13,nsp14,N	P35222	DOC_WW_Pin1_4	hsa05217	Basal cell carcinoma
ELME000053	nsp02,nsp03,nsp04,nsp05,nsp06,nsp08,nsp10,nsp12,nsp13,nsp14,nsp15,nsp16,N	P35222	MOD_GSK3_1	hsa05217	Basal cell carcinoma
ELME000136	nsp02,nsp03,nsp04,nsp05,nsp13,nsp14,N	P35222	DOC_WW_Pin1_4	hsa05412	Arrhythmogenic right ventricular cardiomyopathy (ARVC)
ELME000053	nsp02,nsp03,nsp04,nsp05,nsp06,nsp08,nsp10,nsp12,nsp13,nsp14,nsp15,nsp16,N	P35222	MOD_GSK3_1	hsa05412	Arrhythmogenic right ventricular cardiomyopathy (ARVC)
ELME000136	nsp02,nsp03,nsp04,nsp05,nsp13,nsp14,N	P35568	DOC_WW_Pin1_4	hsa04022	cGMP PKG signaling pathway
ELME000084	nsp03,nsp04,nsp13,nsp14	P35568	LIG_SH2_GRB2like	hsa04022	cGMP PKG signaling pathway
ELME000064	nsp02,nsp03,nsp04,nsp05,nsp06,nsp13,nsp15,nsp16,N	P35568	MOD_CK2_1	hsa04022	cGMP PKG signaling pathway
ELME000136	nsp02,nsp03,nsp04,nsp05,nsp13,nsp14,N	P35568	DOC_WW_Pin1_4	hsa04068	FoxO signaling pathway
ELME000084	nsp03,nsp04,nsp13,nsp14	P35568	LIG_SH2_GRB2like	hsa04068	FoxO signaling pathway
ELME000064	nsp02,nsp03,nsp04,nsp05,nsp06,nsp13,nsp15,nsp16,N	P35568	MOD_CK2_1	hsa04068	FoxO signaling pathway
ELME000136	nsp02,nsp03,nsp04,nsp05,nsp13,nsp14,N	P35568	DOC_WW_Pin1_4	hsa04150	mTOR signaling pathway
ELME000084	nsp03,nsp04,nsp13,nsp14	P35568	LIG_SH2_GRB2like	hsa04150	mTOR signaling pathway
ELME000064	nsp02,nsp03,nsp04,nsp05,nsp06,nsp13,nsp15,nsp16,N	P35568	MOD_CK2_1	hsa04150	mTOR signaling pathway
ELME000136	nsp02,nsp03,nsp04,nsp05,nsp13,nsp14,N	P35568	DOC_WW_Pin1_4	hsa04151	PI3K Akt signaling pathway
ELME000084	nsp03,nsp04,nsp13,nsp14	P35568	LIG_SH2_GRB2like	hsa04151	PI3K Akt signaling pathway
ELME000064	nsp02,nsp03,nsp04,nsp05,nsp06,nsp13,nsp15,nsp16,N	P35568	MOD_CK2_1	hsa04151	PI3K Akt signaling pathway
ELME000136	nsp02,nsp03,nsp04,nsp05,nsp13,nsp14,N	P35568	DOC_WW_Pin1_4	hsa04152	AMPK signaling pathway
ELME000084	nsp03,nsp04,nsp13,nsp14	P35568	LIG_SH2_GRB2like	hsa04152	AMPK signaling pathway
ELME000064	nsp02,nsp03,nsp04,nsp05,nsp06,nsp13,nsp15,nsp16,N	P35568	MOD_CK2_1	hsa04152	AMPK signaling pathway
ELME000136	nsp02,nsp03,nsp04,nsp05,nsp13,nsp14,N	P35568	DOC_WW_Pin1_4	hsa04722	Neurotrophin signaling pathway
ELME000084	nsp03,nsp04,nsp13,nsp14	P35568	LIG_SH2_GRB2like	hsa04722	Neurotrophin signaling pathway
ELME000064	nsp02,nsp03,nsp04,nsp05,nsp06,nsp13,nsp15,nsp16,N	P35568	MOD_CK2_1	hsa04722	Neurotrophin signaling pathway
ELME000136	nsp02,nsp03,nsp04,nsp05,nsp13,nsp14,N	P35568	DOC_WW_Pin1_4	hsa04910	Insulin signaling pathway
ELME000084	nsp03,nsp04,nsp13,nsp14	P35568	LIG_SH2_GRB2like	hsa04910	Insulin signaling pathway
ELME000064	nsp02,nsp03,nsp04,nsp05,nsp06,nsp13,nsp15,nsp16,N	P35568	MOD_CK2_1	hsa04910	Insulin signaling pathway
ELME000136	nsp02,nsp03,nsp04,nsp05,nsp13,nsp14,N	P35568	DOC_WW_Pin1_4	hsa04920	Adipocytokine signaling pathway
ELME000084	nsp03,nsp04,nsp13,nsp14	P35568	LIG_SH2_GRB2like	hsa04920	Adipocytokine signaling pathway
ELME000064	nsp02,nsp03,nsp04,nsp05,nsp06,nsp13,nsp15,nsp16,N	P35568	MOD_CK2_1	hsa04920	Adipocytokine signaling pathway
ELME000136	nsp02,nsp03,nsp04,nsp05,nsp13,nsp14,N	P35568	DOC_WW_Pin1_4	hsa04923	Regulation of lipolysis in adipocytes
ELME000084	nsp03,nsp04,nsp13,nsp14	P35568	LIG_SH2_GRB2like	hsa04923	Regulation of lipolysis in adipocytes
ELME000064	nsp02,nsp03,nsp04,nsp05,nsp06,nsp13,nsp15,nsp16,N	P35568	MOD_CK2_1	hsa04923	Regulation of lipolysis in adipocytes
ELME000136	nsp02,nsp03,nsp04,nsp05,nsp13,nsp14,N	P35568	DOC_WW_Pin1_4	hsa04930	Type II diabetes mellitus
ELME000084	nsp03,nsp04,nsp13,nsp14	P35568	LIG_SH2_GRB2like	hsa04930	Type II diabetes mellitus
ELME000064	nsp02,nsp03,nsp04,nsp05,nsp06,nsp13,nsp15,nsp16,N	P35568	MOD_CK2_1	hsa04930	Type II diabetes mellitus
ELME000136	nsp02,nsp03,nsp04,nsp05,nsp13,nsp14,N	P35568	DOC_WW_Pin1_4	hsa04932	Non alcoholic fatty liver disease (NAFLD)
ELME000084	nsp03,nsp04,nsp13,nsp14	P35568	LIG_SH2_GRB2like	hsa04932	Non alcoholic fatty liver disease (NAFLD)
ELME000064	nsp02,nsp03,nsp04,nsp05,nsp06,nsp13,nsp15,nsp16,N	P35568	MOD_CK2_1	hsa04932	Non alcoholic fatty liver disease (NAFLD)
ELME000136	nsp02,nsp03,nsp04,nsp05,nsp13,nsp14,N	P35568	DOC_WW_Pin1_4	hsa04960	Aldosterone regulated sodium reabsorption
ELME000084	nsp03,nsp04,nsp13,nsp14	P35568	LIG_SH2_GRB2like	hsa04960	Aldosterone regulated sodium reabsorption
ELME000064	nsp02,nsp03,nsp04,nsp05,nsp06,nsp13,nsp15,nsp16,N	P35568	MOD_CK2_1	hsa04960	Aldosterone regulated sodium reabsorption
ELME000136	nsp02,nsp03,nsp04,nsp05,nsp13,nsp14,N	P35568	DOC_WW_Pin1_4	hsa05206	MicroRNAs in cancer
ELME000084	nsp03,nsp04,nsp13,nsp14	P35568	LIG_SH2_GRB2like	hsa05206	MicroRNAs in cancer
ELME000064	nsp02,nsp03,nsp04,nsp05,nsp06,nsp13,nsp15,nsp16,N	P35568	MOD_CK2_1	hsa05206	MicroRNAs in cancer
ELME000012	nsp03,nsp14	P35610	TRG_ER_diArg_1	hsa00100	Steroid biosynthesis
ELME000117	nsp13	P36941	LIG_TRAF2_1	hsa04060	Cytokine cytokine receptor interaction
ELME000117	nsp13	P36941	LIG_TRAF2_1	hsa04064	NF kappa B signaling pathway
ELME000117	nsp13	P36941	LIG_TRAF2_1	hsa04066	HIF 1 signaling pathway
ELME000117	nsp13	P36941	LIG_TRAF2_1	hsa04672	Intestinal immune network for IgA production
ELME000117	nsp13	P36941	LIG_TRAF2_1	hsa05166	HTLV I infection
ELME000117	nsp13	P36941	LIG_TRAF2_1	hsa05203	Viral carcinogenesis
ELME000321	nsp03	P36956	CLV_C14_Caspase3-7	hsa04152	AMPK signaling pathway
ELME000442	nsp02,nsp03,nsp04,nsp05,nsp06,nsp08,nsp12,nsp13,nsp14,nsp15,nsp16	P36956	MOD_Plk_1	hsa04152	AMPK signaling pathway
ELME000321	nsp03	P36956	CLV_C14_Caspase3-7	hsa04910	Insulin signaling pathway
ELME000442	nsp02,nsp03,nsp04,nsp05,nsp06,nsp08,nsp12,nsp13,nsp14,nsp15,nsp16	P36956	MOD_Plk_1	hsa04910	Insulin signaling pathway
ELME000321	nsp03	P36956	CLV_C14_Caspase3-7	hsa04932	Non alcoholic fatty liver disease (NAFLD)
ELME000442	nsp02,nsp03,nsp04,nsp05,nsp06,nsp08,nsp12,nsp13,nsp14,nsp15,nsp16	P36956	MOD_Plk_1	hsa04932	Non alcoholic fatty liver disease (NAFLD)
ELME000137	nsp03,nsp09,nsp12	P38398	DOC_PP1_RVXF_1	hsa03460	Fanconi anemia pathway
ELME000202	nsp02,nsp03,nsp04,nsp05,nsp12,nsp13,nsp15,nsp16,N	P38398	MOD_PIKK_1	hsa03460	Fanconi anemia pathway
ELME000137	nsp03,nsp09,nsp12	P38398	DOC_PP1_RVXF_1	hsa04120	Ubiquitin mediated proteolysis
ELME000202	nsp02,nsp03,nsp04,nsp05,nsp12,nsp13,nsp15,nsp16,N	P38398	MOD_PIKK_1	hsa04120	Ubiquitin mediated proteolysis
ELME000137	nsp03,nsp09,nsp12	P38398	DOC_PP1_RVXF_1	hsa04151	PI3K Akt signaling pathway
ELME000202	nsp02,nsp03,nsp04,nsp05,nsp12,nsp13,nsp15,nsp16,N	P38398	MOD_PIKK_1	hsa04151	PI3K Akt signaling pathway
ELME000137	nsp03,nsp09,nsp12	P38398	DOC_PP1_RVXF_1	hsa05206	MicroRNAs in cancer
ELME000202	nsp02,nsp03,nsp04,nsp05,nsp12,nsp13,nsp15,nsp16,N	P38398	MOD_PIKK_1	hsa05206	MicroRNAs in cancer
ELME000106	nsp03,nsp13	P38936	DOC_CyclinA_RxL_1	hsa04012	ErbB signaling pathway
ELME000106	nsp03,nsp13	P38936	DOC_CyclinA_RxL_1	hsa04066	HIF 1 signaling pathway
ELME000106	nsp03,nsp13	P38936	DOC_CyclinA_RxL_1	hsa04068	FoxO signaling pathway
ELME000106	nsp03,nsp13	P38936	DOC_CyclinA_RxL_1	hsa04110	Cell cycle
ELME000106	nsp03,nsp13	P38936	DOC_CyclinA_RxL_1	hsa04115	p53 signaling pathway
ELME000106	nsp03,nsp13	P38936	DOC_CyclinA_RxL_1	hsa04151	PI3K Akt signaling pathway
ELME000106	nsp03,nsp13	P38936	DOC_CyclinA_RxL_1	hsa04921	Oxytocin signaling pathway
ELME000106	nsp03,nsp13	P38936	DOC_CyclinA_RxL_1	hsa05160	Hepatitis C
ELME000106	nsp03,nsp13	P38936	DOC_CyclinA_RxL_1	hsa05161	Hepatitis B
ELME000106	nsp03,nsp13	P38936	DOC_CyclinA_RxL_1	hsa05166	HTLV I infection
ELME000106	nsp03,nsp13	P38936	DOC_CyclinA_RxL_1	hsa05169	Epstein Barr virus infection
ELME000106	nsp03,nsp13	P38936	DOC_CyclinA_RxL_1	hsa05200	Pathways in cancer
ELME000106	nsp03,nsp13	P38936	DOC_CyclinA_RxL_1	hsa05202	Transcriptional misregulation in cancer
ELME000106	nsp03,nsp13	P38936	DOC_CyclinA_RxL_1	hsa05203	Viral carcinogenesis
ELME000106	nsp03,nsp13	P38936	DOC_CyclinA_RxL_1	hsa05205	Proteoglycans in cancer
ELME000106	nsp03,nsp13	P38936	DOC_CyclinA_RxL_1	hsa05206	MicroRNAs in cancer
ELME000106	nsp03,nsp13	P38936	DOC_CyclinA_RxL_1	hsa05214	Glioma
ELME000106	nsp03,nsp13	P38936	DOC_CyclinA_RxL_1	hsa05215	Prostate cancer
ELME000106	nsp03,nsp13	P38936	DOC_CyclinA_RxL_1	hsa05218	Melanoma
ELME000106	nsp03,nsp13	P38936	DOC_CyclinA_RxL_1	hsa05219	Bladder cancer
ELME000106	nsp03,nsp13	P38936	DOC_CyclinA_RxL_1	hsa05220	Chronic myeloid leukemia
ELME000163	nsp02,nsp13	P40189	LIG_SH2_STAT3	hsa04060	Cytokine cytokine receptor interaction
ELME000070	nsp02,nsp03,nsp12,nsp15,nsp16,N	P40189	MOD_N-GLC_1	hsa04060	Cytokine cytokine receptor interaction
ELME000163	nsp02,nsp13	P40189	LIG_SH2_STAT3	hsa04550	Signaling pathways regulating pluripotency of stem cells
ELME000070	nsp02,nsp03,nsp12,nsp15,nsp16,N	P40189	MOD_N-GLC_1	hsa04550	Signaling pathways regulating pluripotency of stem cells
ELME000163	nsp02,nsp13	P40189	LIG_SH2_STAT3	hsa04630	Jak STAT signaling pathway
ELME000070	nsp02,nsp03,nsp12,nsp15,nsp16,N	P40189	MOD_N-GLC_1	hsa04630	Jak STAT signaling pathway
ELME000163	nsp02,nsp13	P40189	LIG_SH2_STAT3	hsa05203	Viral carcinogenesis
ELME000070	nsp02,nsp03,nsp12,nsp15,nsp16,N	P40189	MOD_N-GLC_1	hsa05203	Viral carcinogenesis
ELME000070	nsp02,nsp03,nsp12,nsp15,nsp16,N	P40225	MOD_N-GLC_1	hsa04060	Cytokine cytokine receptor interaction
ELME000070	nsp02,nsp03,nsp12,nsp15,nsp16,N	P40225	MOD_N-GLC_1	hsa04630	Jak STAT signaling pathway
ELME000070	nsp02,nsp03,nsp12,nsp15,nsp16,N	P40225	MOD_N-GLC_1	hsa04640	Hematopoietic cell lineage
ELME000163	nsp02,nsp13	P40238	LIG_SH2_STAT3	hsa04060	Cytokine cytokine receptor interaction
ELME000163	nsp02,nsp13	P40238	LIG_SH2_STAT3	hsa04630	Jak STAT signaling pathway
ELME000136	nsp02,nsp03,nsp04,nsp05,nsp13,nsp14,N	P40763	DOC_WW_Pin1_4	hsa04062	Chemokine signaling pathway
ELME000136	nsp02,nsp03,nsp04,nsp05,nsp13,nsp14,N	P40763	DOC_WW_Pin1_4	hsa04066	HIF 1 signaling pathway
ELME000136	nsp02,nsp03,nsp04,nsp05,nsp13,nsp14,N	P40763	DOC_WW_Pin1_4	hsa04068	FoxO signaling pathway
ELME000136	nsp02,nsp03,nsp04,nsp05,nsp13,nsp14,N	P40763	DOC_WW_Pin1_4	hsa04550	Signaling pathways regulating pluripotency of stem cells
ELME000136	nsp02,nsp03,nsp04,nsp05,nsp13,nsp14,N	P40763	DOC_WW_Pin1_4	hsa04630	Jak STAT signaling pathway
ELME000136	nsp02,nsp03,nsp04,nsp05,nsp13,nsp14,N	P40763	DOC_WW_Pin1_4	hsa04917	Prolactin signaling pathway
ELME000136	nsp02,nsp03,nsp04,nsp05,nsp13,nsp14,N	P40763	DOC_WW_Pin1_4	hsa04920	Adipocytokine signaling pathway
ELME000136	nsp02,nsp03,nsp04,nsp05,nsp13,nsp14,N	P40763	DOC_WW_Pin1_4	hsa05145	Toxoplasmosis
ELME000136	nsp02,nsp03,nsp04,nsp05,nsp13,nsp14,N	P40763	DOC_WW_Pin1_4	hsa05160	Hepatitis C
ELME000136	nsp02,nsp03,nsp04,nsp05,nsp13,nsp14,N	P40763	DOC_WW_Pin1_4	hsa05161	Hepatitis B
ELME000136	nsp02,nsp03,nsp04,nsp05,nsp13,nsp14,N	P40763	DOC_WW_Pin1_4	hsa05162	Measles
ELME000136	nsp02,nsp03,nsp04,nsp05,nsp13,nsp14,N	P40763	DOC_WW_Pin1_4	hsa05169	Epstein Barr virus infection
ELME000136	nsp02,nsp03,nsp04,nsp05,nsp13,nsp14,N	P40763	DOC_WW_Pin1_4	hsa05200	Pathways in cancer
ELME000136	nsp02,nsp03,nsp04,nsp05,nsp13,nsp14,N	P40763	DOC_WW_Pin1_4	hsa05203	Viral carcinogenesis
ELME000136	nsp02,nsp03,nsp04,nsp05,nsp13,nsp14,N	P40763	DOC_WW_Pin1_4	hsa05205	Proteoglycans in cancer
ELME000136	nsp02,nsp03,nsp04,nsp05,nsp13,nsp14,N	P40763	DOC_WW_Pin1_4	hsa05206	MicroRNAs in cancer
ELME000136	nsp02,nsp03,nsp04,nsp05,nsp13,nsp14,N	P40763	DOC_WW_Pin1_4	hsa05212	Pancreatic cancer
ELME000136	nsp02,nsp03,nsp04,nsp05,nsp13,nsp14,N	P40763	DOC_WW_Pin1_4	hsa05221	Acute myeloid leukemia
ELME000136	nsp02,nsp03,nsp04,nsp05,nsp13,nsp14,N	P40763	DOC_WW_Pin1_4	hsa05321	Inflammatory bowel disease (IBD)
ELME000328	nsp03,nsp04,nsp12	P40855	LIG_Pex14_2	hsa04146	Peroxisome
ELME000149	nsp02,nsp03,nsp06	P41143	TRG_LysEnd_APsAcLL_1	hsa04022	cGMP PKG signaling pathway
ELME000149	nsp02,nsp03,nsp06	P41143	TRG_LysEnd_APsAcLL_1	hsa04071	Sphingolipid signaling pathway
ELME000149	nsp02,nsp03,nsp06	P41143	TRG_LysEnd_APsAcLL_1	hsa04080	Neuroactive ligand receptor interaction
ELME000159	nsp02,nsp03,nsp04,nsp05,nsp13,nsp14,N	P41212	MOD_ProDKin_1	hsa04320	Dorso ventral axis formation
ELME000159	nsp02,nsp03,nsp04,nsp05,nsp13,nsp14,N	P41212	MOD_ProDKin_1	hsa05202	Transcriptional misregulation in cancer
ELME000321	nsp03	P42858	CLV_C14_Caspase3-7	hsa05016	Huntington's disease
ELME000117	nsp13	P43489	LIG_TRAF2_1	hsa04060	Cytokine cytokine receptor interaction
ELME000020	nsp04,nsp06,nsp14	P43630	LIG_TYR_ITIM	hsa04612	Antigen processing and presentation
ELME000020	nsp04,nsp06,nsp14	P43630	LIG_TYR_ITIM	hsa04650	Natural killer cell mediated cytotoxicity
ELME000020	nsp04,nsp06,nsp14	P43630	LIG_TYR_ITIM	hsa05332	Graft versus host disease
ELME000233	nsp03,nsp12,nsp14	P45985	DOC_MAPK_gen_1	hsa04010	MAPK signaling pathway
ELME000432	nsp03,nsp13,nsp14	P45985	DOC_MAPK_MEF2A_6	hsa04010	MAPK signaling pathway
ELME000233	nsp03,nsp12,nsp14	P45985	DOC_MAPK_gen_1	hsa04012	ErbB signaling pathway
ELME000432	nsp03,nsp13,nsp14	P45985	DOC_MAPK_MEF2A_6	hsa04012	ErbB signaling pathway
ELME000233	nsp03,nsp12,nsp14	P45985	DOC_MAPK_gen_1	hsa04620	Toll like receptor signaling pathway
ELME000432	nsp03,nsp13,nsp14	P45985	DOC_MAPK_MEF2A_6	hsa04620	Toll like receptor signaling pathway
ELME000233	nsp03,nsp12,nsp14	P45985	DOC_MAPK_gen_1	hsa04664	Fc epsilon RI signaling pathway
ELME000432	nsp03,nsp13,nsp14	P45985	DOC_MAPK_MEF2A_6	hsa04664	Fc epsilon RI signaling pathway
ELME000233	nsp03,nsp12,nsp14	P45985	DOC_MAPK_gen_1	hsa04668	TNF signaling pathway
ELME000432	nsp03,nsp13,nsp14	P45985	DOC_MAPK_MEF2A_6	hsa04668	TNF signaling pathway
ELME000233	nsp03,nsp12,nsp14	P45985	DOC_MAPK_gen_1	hsa04912	GnRH signaling pathway
ELME000432	nsp03,nsp13,nsp14	P45985	DOC_MAPK_MEF2A_6	hsa04912	GnRH signaling pathway
ELME000233	nsp03,nsp12,nsp14	P45985	DOC_MAPK_gen_1	hsa05120	Epithelial cell signaling in Helicobacter pylori infection
ELME000432	nsp03,nsp13,nsp14	P45985	DOC_MAPK_MEF2A_6	hsa05120	Epithelial cell signaling in Helicobacter pylori infection
ELME000233	nsp03,nsp12,nsp14	P45985	DOC_MAPK_gen_1	hsa05142	Chagas disease (American trypanosomiasis)
ELME000432	nsp03,nsp13,nsp14	P45985	DOC_MAPK_MEF2A_6	hsa05142	Chagas disease (American trypanosomiasis)
ELME000233	nsp03,nsp12,nsp14	P45985	DOC_MAPK_gen_1	hsa05161	Hepatitis B
ELME000432	nsp03,nsp13,nsp14	P45985	DOC_MAPK_MEF2A_6	hsa05161	Hepatitis B
ELME000233	nsp03,nsp12,nsp14	P45985	DOC_MAPK_gen_1	hsa05164	Influenza A
ELME000432	nsp03,nsp13,nsp14	P45985	DOC_MAPK_MEF2A_6	hsa05164	Influenza A
ELME000233	nsp03,nsp12,nsp14	P45985	DOC_MAPK_gen_1	hsa05166	HTLV I infection
ELME000432	nsp03,nsp13,nsp14	P45985	DOC_MAPK_MEF2A_6	hsa05166	HTLV I infection
ELME000233	nsp03,nsp12,nsp14	P45985	DOC_MAPK_gen_1	hsa05169	Epstein Barr virus infection
ELME000432	nsp03,nsp13,nsp14	P45985	DOC_MAPK_MEF2A_6	hsa05169	Epstein Barr virus infection
ELME000106	nsp03,nsp13	P46527	DOC_CyclinA_RxL_1	hsa04012	ErbB signaling pathway
ELME000136	nsp02,nsp03,nsp04,nsp05,nsp13,nsp14,N	P46527	DOC_WW_Pin1_4	hsa04012	ErbB signaling pathway
ELME000106	nsp03,nsp13	P46527	DOC_CyclinA_RxL_1	hsa04066	HIF 1 signaling pathway
ELME000136	nsp02,nsp03,nsp04,nsp05,nsp13,nsp14,N	P46527	DOC_WW_Pin1_4	hsa04066	HIF 1 signaling pathway
ELME000106	nsp03,nsp13	P46527	DOC_CyclinA_RxL_1	hsa04068	FoxO signaling pathway
ELME000136	nsp02,nsp03,nsp04,nsp05,nsp13,nsp14,N	P46527	DOC_WW_Pin1_4	hsa04068	FoxO signaling pathway
ELME000106	nsp03,nsp13	P46527	DOC_CyclinA_RxL_1	hsa04110	Cell cycle
ELME000136	nsp02,nsp03,nsp04,nsp05,nsp13,nsp14,N	P46527	DOC_WW_Pin1_4	hsa04110	Cell cycle
ELME000106	nsp03,nsp13	P46527	DOC_CyclinA_RxL_1	hsa04151	PI3K Akt signaling pathway
ELME000136	nsp02,nsp03,nsp04,nsp05,nsp13,nsp14,N	P46527	DOC_WW_Pin1_4	hsa04151	PI3K Akt signaling pathway
ELME000106	nsp03,nsp13	P46527	DOC_CyclinA_RxL_1	hsa05161	Hepatitis B
ELME000136	nsp02,nsp03,nsp04,nsp05,nsp13,nsp14,N	P46527	DOC_WW_Pin1_4	hsa05161	Hepatitis B
ELME000106	nsp03,nsp13	P46527	DOC_CyclinA_RxL_1	hsa05162	Measles
ELME000136	nsp02,nsp03,nsp04,nsp05,nsp13,nsp14,N	P46527	DOC_WW_Pin1_4	hsa05162	Measles
ELME000106	nsp03,nsp13	P46527	DOC_CyclinA_RxL_1	hsa05169	Epstein Barr virus infection
ELME000136	nsp02,nsp03,nsp04,nsp05,nsp13,nsp14,N	P46527	DOC_WW_Pin1_4	hsa05169	Epstein Barr virus infection
ELME000106	nsp03,nsp13	P46527	DOC_CyclinA_RxL_1	hsa05200	Pathways in cancer
ELME000136	nsp02,nsp03,nsp04,nsp05,nsp13,nsp14,N	P46527	DOC_WW_Pin1_4	hsa05200	Pathways in cancer
ELME000106	nsp03,nsp13	P46527	DOC_CyclinA_RxL_1	hsa05202	Transcriptional misregulation in cancer
ELME000136	nsp02,nsp03,nsp04,nsp05,nsp13,nsp14,N	P46527	DOC_WW_Pin1_4	hsa05202	Transcriptional misregulation in cancer
ELME000106	nsp03,nsp13	P46527	DOC_CyclinA_RxL_1	hsa05203	Viral carcinogenesis
ELME000136	nsp02,nsp03,nsp04,nsp05,nsp13,nsp14,N	P46527	DOC_WW_Pin1_4	hsa05203	Viral carcinogenesis
ELME000106	nsp03,nsp13	P46527	DOC_CyclinA_RxL_1	hsa05206	MicroRNAs in cancer
ELME000136	nsp02,nsp03,nsp04,nsp05,nsp13,nsp14,N	P46527	DOC_WW_Pin1_4	hsa05206	MicroRNAs in cancer
ELME000106	nsp03,nsp13	P46527	DOC_CyclinA_RxL_1	hsa05215	Prostate cancer
ELME000136	nsp02,nsp03,nsp04,nsp05,nsp13,nsp14,N	P46527	DOC_WW_Pin1_4	hsa05215	Prostate cancer
ELME000106	nsp03,nsp13	P46527	DOC_CyclinA_RxL_1	hsa05220	Chronic myeloid leukemia
ELME000136	nsp02,nsp03,nsp04,nsp05,nsp13,nsp14,N	P46527	DOC_WW_Pin1_4	hsa05220	Chronic myeloid leukemia
ELME000106	nsp03,nsp13	P46527	DOC_CyclinA_RxL_1	hsa05222	Small cell lung cancer
ELME000136	nsp02,nsp03,nsp04,nsp05,nsp13,nsp14,N	P46527	DOC_WW_Pin1_4	hsa05222	Small cell lung cancer
ELME000136	nsp02,nsp03,nsp04,nsp05,nsp13,nsp14,N	P46531	DOC_WW_Pin1_4	hsa04320	Dorso ventral axis formation
ELME000136	nsp02,nsp03,nsp04,nsp05,nsp13,nsp14,N	P46531	DOC_WW_Pin1_4	hsa04330	Notch signaling pathway
ELME000136	nsp02,nsp03,nsp04,nsp05,nsp13,nsp14,N	P46531	DOC_WW_Pin1_4	hsa04919	Thyroid hormone signaling pathway
ELME000136	nsp02,nsp03,nsp04,nsp05,nsp13,nsp14,N	P46531	DOC_WW_Pin1_4	hsa05020	Prion diseases
ELME000136	nsp02,nsp03,nsp04,nsp05,nsp13,nsp14,N	P46531	DOC_WW_Pin1_4	hsa05206	MicroRNAs in cancer
[truncated: 781 more rows]
