# Supplementary material for: Uncovering potential host proteins and pathways that may interact with eukaryotic short linear motifs in viral proteins of MERS, SARS and SARS2 coronaviruses that infect humans
Source: PLoS One. 2021 Feb 3;16(2):e0246150. doi: 10.1371/journal.pone.0246150 (PMC7857568; doi:10.1371/journal.pone.0246150)
Supplement: S22 Table — (XLSX) [file pone.0246150.s022.xlsx]

## Sheet: g6_elm_kegg1
ELM id	Viral protein	Interaction protein	ELM name	Pathway id	Pathway name
ELME000334	nsp04	O95863	MOD_LATS_1	hsa04520	Adherens junction
ELME000321	nsp06	P12830	CLV_C14_Caspase3-7	hsa04520	Adherens junction
ELME000302	nsp03	O43889	LIG_HCF-1_HBM_1	hsa04261	Adrenergic signaling in cardiomyocytes
ELME000302	nsp03	O43889	LIG_HCF-1_HBM_1	hsa05034	Alcoholism
ELME000062	nsp10	P48048	MOD_PKA_2	hsa04960	Aldosterone regulated sodium reabsorption
ELME000133	nsp01	P25942	LIG_TRAF6	hsa05330	Allograft rejection
ELME000321	nsp06	P55211	CLV_C14_Caspase3-7	hsa05010	Alzheimer's disease
ELME000302	nsp03	O43889	LIG_HCF-1_HBM_1	hsa05031	Amphetamine addiction
ELME000423	nsp01,nsp02	P05412	DOC_MAPK_NFAT4_5	hsa05031	Amphetamine addiction
ELME000302	nsp03	O43889	LIG_HCF-1_HBM_1	hsa04152	AMPK signaling pathway
ELME000321	nsp06	P36956	CLV_C14_Caspase3-7	hsa04152	AMPK signaling pathway
ELME000321	nsp06	P55211	CLV_C14_Caspase3-7	hsa05014	Amyotrophic lateral sclerosis (ALS)
ELME000062	nsp10	P33076	MOD_PKA_2	hsa04612	Antigen processing and presentation
ELME000133	nsp01	O43187	LIG_TRAF6	hsa04210	Apoptosis
ELME000133	nsp01	P51617	LIG_TRAF6	hsa04210	Apoptosis
ELME000321	nsp06	P55211	CLV_C14_Caspase3-7	hsa04210	Apoptosis
ELME000321	nsp06	P55212	CLV_C14_Caspase3-7	hsa04210	Apoptosis
ELME000133	nsp01	P25942	LIG_TRAF6	hsa05310	Asthma
ELME000133	nsp01	P25942	LIG_TRAF6	hsa05320	Autoimmune thyroid disease
ELME000423	nsp01,nsp02	Q12968	DOC_MAPK_NFAT4_5	hsa04360	Axon guidance
ELME000321	nsp06	Q13177	CLV_C14_Caspase3-7	hsa04360	Axon guidance
ELME000321	nsp06	Q13464	CLV_C14_Caspase3-7	hsa04360	Axon guidance
ELME000237	nsp15	O95644	DOC_PP2B_PxIxI_1	hsa04662	B cell receptor signaling pathway
ELME000062	nsp10	O95644	MOD_PKA_2	hsa04662	B cell receptor signaling pathway
ELME000423	nsp01,nsp02	P05412	DOC_MAPK_NFAT4_5	hsa04662	B cell receptor signaling pathway
ELME000423	nsp01,nsp02	Q12968	DOC_MAPK_NFAT4_5	hsa04662	B cell receptor signaling pathway
ELME000321	nsp06	P12830	CLV_C14_Caspase3-7	hsa05100	Bacterial invasion of epithelial cells
ELME000321	nsp06	P09874	CLV_C14_Caspase3-7	hsa03410	Base excision repair
ELME000321	nsp06	P06400	CLV_C14_Caspase3-7	hsa05219	Bladder cancer
ELME000321	nsp06	P12830	CLV_C14_Caspase3-7	hsa05219	Bladder cancer
ELME000302	nsp03	Q01094	LIG_HCF-1_HBM_1	hsa05219	Bladder cancer
ELME000302	nsp03	O43889	LIG_HCF-1_HBM_1	hsa04024	cAMP signaling pathway
ELME000237	nsp15	O95644	DOC_PP2B_PxIxI_1	hsa04024	cAMP signaling pathway
ELME000062	nsp10	O95644	MOD_PKA_2	hsa04024	cAMP signaling pathway
ELME000423	nsp01,nsp02	P05412	DOC_MAPK_NFAT4_5	hsa04024	cAMP signaling pathway
ELME000321	nsp06	Q13464	CLV_C14_Caspase3-7	hsa04024	cAMP signaling pathway
ELME000321	nsp06	P12830	CLV_C14_Caspase3-7	hsa04514	Cell adhesion molecules (CAMs)
ELME000133	nsp01	P25942	LIG_TRAF6	hsa04514	Cell adhesion molecules (CAMs)
ELME000321	nsp06	P06400	CLV_C14_Caspase3-7	hsa04110	Cell cycle
ELME000321	nsp06	P78527	CLV_C14_Caspase3-7	hsa04110	Cell cycle
ELME000302	nsp03	Q01094	LIG_HCF-1_HBM_1	hsa04110	Cell cycle
ELME000302	nsp03	Q16254	LIG_HCF-1_HBM_1	hsa04110	Cell cycle
ELME000321	nsp06	Q99741	CLV_C14_Caspase3-7	hsa04110	Cell cycle
ELME000321	nsp06	P60484	CLV_C14_Caspase3-7	hsa05230	Central carbon metabolism in cancer
ELME000302	nsp03	O43889	LIG_HCF-1_HBM_1	hsa04022	cGMP PKG signaling pathway
ELME000237	nsp15	O95644	DOC_PP2B_PxIxI_1	hsa04022	cGMP PKG signaling pathway
ELME000062	nsp10	O95644	MOD_PKA_2	hsa04022	cGMP PKG signaling pathway
ELME000423	nsp01,nsp02	Q12968	DOC_MAPK_NFAT4_5	hsa04022	cGMP PKG signaling pathway
ELME000321	nsp06	Q13464	CLV_C14_Caspase3-7	hsa04022	cGMP PKG signaling pathway
ELME000423	nsp01,nsp02	P05412	DOC_MAPK_NFAT4_5	hsa05142	Chagas disease (American trypanosomiasis)
ELME000157	nsp01	P07766	LIG_SH3_5	hsa05142	Chagas disease (American trypanosomiasis)
ELME000423	nsp01,nsp02	P45985	DOC_MAPK_NFAT4_5	hsa05142	Chagas disease (American trypanosomiasis)
ELME000133	nsp01	P51617	LIG_TRAF6	hsa05142	Chagas disease (American trypanosomiasis)
ELME000321	nsp06	Q05655	CLV_C14_Caspase3-7	hsa04062	Chemokine signaling pathway
ELME000321	nsp06	Q13464	CLV_C14_Caspase3-7	hsa04062	Chemokine signaling pathway
ELME000423	nsp01,nsp02	P05412	DOC_MAPK_NFAT4_5	hsa05231	Choline metabolism in cancer
ELME000302	nsp03	O43889	LIG_HCF-1_HBM_1	hsa04725	Cholinergic synapse
ELME000321	nsp06	P06400	CLV_C14_Caspase3-7	hsa05220	Chronic myeloid leukemia
ELME000302	nsp03	Q01094	LIG_HCF-1_HBM_1	hsa05220	Chronic myeloid leukemia
ELME000302	nsp03	O43889	LIG_HCF-1_HBM_1	hsa05030	Cocaine addiction
ELME000423	nsp01,nsp02	P05412	DOC_MAPK_NFAT4_5	hsa05030	Cocaine addiction
ELME000062	nsp10	O15392	MOD_PKA_2	hsa05210	Colorectal cancer
ELME000423	nsp01,nsp02	P05412	DOC_MAPK_NFAT4_5	hsa05210	Colorectal cancer
ELME000321	nsp06	P55211	CLV_C14_Caspase3-7	hsa05210	Colorectal cancer
ELME000133	nsp01	P25942	LIG_TRAF6	hsa04060	Cytokine cytokine receptor interaction
ELME000133	nsp01	Q9Y6Q6	LIG_TRAF6	hsa04060	Cytokine cytokine receptor interaction
ELME000302	nsp03	O43889	LIG_HCF-1_HBM_1	hsa04728	Dopaminergic synapse
ELME000321	nsp06	P11473	CLV_C14_Caspase3-7	hsa04961	Endocrine and other factor regulated calcium reabsorption
ELME000334	nsp04	Q96J02	MOD_LATS_1	hsa04144	Endocytosis
ELME000321	nsp06	P12830	CLV_C14_Caspase3-7	hsa05213	Endometrial cancer
ELME000321	nsp06	P55211	CLV_C14_Caspase3-7	hsa05213	Endometrial cancer
ELME000321	nsp06	P60484	CLV_C14_Caspase3-7	hsa05213	Endometrial cancer
ELME000423	nsp01,nsp02	P05412	DOC_MAPK_NFAT4_5	hsa05120	Epithelial cell signaling in Helicobacter pylori infection
ELME000423	nsp01,nsp02	P45985	DOC_MAPK_NFAT4_5	hsa05120	Epithelial cell signaling in Helicobacter pylori infection
ELME000423	nsp01,nsp02	P05412	DOC_MAPK_NFAT4_5	hsa05169	Epstein Barr virus infection
ELME000321	nsp06	P06400	CLV_C14_Caspase3-7	hsa05169	Epstein Barr virus infection
ELME000133	nsp01	P25942	LIG_TRAF6	hsa05169	Epstein Barr virus infection
ELME000423	nsp01,nsp02	P45985	DOC_MAPK_NFAT4_5	hsa05169	Epstein Barr virus infection
ELME000133	nsp01	P51617	LIG_TRAF6	hsa05169	Epstein Barr virus infection
ELME000321	nsp06	Q7KZF4	CLV_C14_Caspase3-7	hsa05169	Epstein Barr virus infection
ELME000423	nsp01,nsp02	P05412	DOC_MAPK_NFAT4_5	hsa04012	ErbB signaling pathway
ELME000423	nsp01,nsp02	P45985	DOC_MAPK_NFAT4_5	hsa04012	ErbB signaling pathway
ELME000321	nsp06	Q13177	CLV_C14_Caspase3-7	hsa04012	ErbB signaling pathway
ELME000302	nsp03	O43889	LIG_HCF-1_HBM_1	hsa04915	Estrogen signaling pathway
ELME000423	nsp01,nsp02	P05412	DOC_MAPK_NFAT4_5	hsa04915	Estrogen signaling pathway
ELME000321	nsp06	Q05655	CLV_C14_Caspase3-7	hsa04915	Estrogen signaling pathway
ELME000423	nsp01,nsp02	P45985	DOC_MAPK_NFAT4_5	hsa04664	Fc epsilon RI signaling pathway
ELME000321	nsp06	Q05655	CLV_C14_Caspase3-7	hsa04664	Fc epsilon RI signaling pathway
ELME000321	nsp06	Q05655	CLV_C14_Caspase3-7	hsa04666	Fc gamma R mediated phagocytosis
ELME000423	nsp01,nsp02	P05412	DOC_MAPK_NFAT4_5	hsa04510	Focal adhesion
ELME000321	nsp06	P60484	CLV_C14_Caspase3-7	hsa04510	Focal adhesion
ELME000321	nsp06	Q13177	CLV_C14_Caspase3-7	hsa04510	Focal adhesion
ELME000321	nsp06	Q13464	CLV_C14_Caspase3-7	hsa04510	Focal adhesion
ELME000321	nsp06	P60484	CLV_C14_Caspase3-7	hsa04068	FoxO signaling pathway
ELME000321	nsp06	Q13043	CLV_C14_Caspase3-7	hsa04068	FoxO signaling pathway
ELME000062	nsp10	P48048	MOD_PKA_2	hsa04971	Gastric acid secretion
ELME000321	nsp06	P06400	CLV_C14_Caspase3-7	hsa05214	Glioma
ELME000321	nsp06	P60484	CLV_C14_Caspase3-7	hsa05214	Glioma
ELME000302	nsp03	Q01094	LIG_HCF-1_HBM_1	hsa05214	Glioma
ELME000302	nsp03	O43889	LIG_HCF-1_HBM_1	hsa04922	Glucagon signaling pathway
ELME000423	nsp01,nsp02	P05412	DOC_MAPK_NFAT4_5	hsa04912	GnRH signaling pathway
ELME000423	nsp01,nsp02	P45985	DOC_MAPK_NFAT4_5	hsa04912	GnRH signaling pathway
ELME000321	nsp06	Q05655	CLV_C14_Caspase3-7	hsa04912	GnRH signaling pathway
ELME000157	nsp01	P07766	LIG_SH3_5	hsa04640	Hematopoietic cell lineage
ELME000062	nsp10	O15392	MOD_PKA_2	hsa05161	Hepatitis B
ELME000302	nsp03	O43889	LIG_HCF-1_HBM_1	hsa05161	Hepatitis B
ELME000237	nsp15	O95644	DOC_PP2B_PxIxI_1	hsa05161	Hepatitis B
ELME000062	nsp10	O95644	MOD_PKA_2	hsa05161	Hepatitis B
ELME000423	nsp01,nsp02	P05412	DOC_MAPK_NFAT4_5	hsa05161	Hepatitis B
ELME000321	nsp06	P06400	CLV_C14_Caspase3-7	hsa05161	Hepatitis B
ELME000423	nsp01,nsp02	P45985	DOC_MAPK_NFAT4_5	hsa05161	Hepatitis B
ELME000321	nsp06	P55211	CLV_C14_Caspase3-7	hsa05161	Hepatitis B
ELME000321	nsp06	P60484	CLV_C14_Caspase3-7	hsa05161	Hepatitis B
ELME000302	nsp03	Q01094	LIG_HCF-1_HBM_1	hsa05161	Hepatitis B
ELME000423	nsp01,nsp02	Q12968	DOC_MAPK_NFAT4_5	hsa05161	Hepatitis B
ELME000423	nsp01,nsp02	P05412	DOC_MAPK_NFAT4_5	hsa05168	Herpes simplex infection
ELME000062	nsp10	O15392	MOD_PKA_2	hsa04390	Hippo signaling pathway
ELME000321	nsp06	P12830	CLV_C14_Caspase3-7	hsa04390	Hippo signaling pathway
ELME000321	nsp06	Q13188	CLV_C14_Caspase3-7	hsa04390	Hippo signaling pathway
ELME000334	nsp04	Q9GZV5	MOD_LATS_1	hsa04390	Hippo signaling pathway
ELME000237	nsp15	O95644	DOC_PP2B_PxIxI_1	hsa05166	HTLV I infection
ELME000062	nsp10	O95644	MOD_PKA_2	hsa05166	HTLV I infection
ELME000423	nsp01,nsp02	P05412	DOC_MAPK_NFAT4_5	hsa05166	HTLV I infection
ELME000321	nsp06	P06400	CLV_C14_Caspase3-7	hsa05166	HTLV I infection
ELME000157	nsp01	P07766	LIG_SH3_5	hsa05166	HTLV I infection
ELME000133	nsp01	P25942	LIG_TRAF6	hsa05166	HTLV I infection
ELME000423	nsp01,nsp02	P45985	DOC_MAPK_NFAT4_5	hsa05166	HTLV I infection
ELME000302	nsp03	Q01094	LIG_HCF-1_HBM_1	hsa05166	HTLV I infection
ELME000423	nsp01,nsp02	Q12968	DOC_MAPK_NFAT4_5	hsa05166	HTLV I infection
ELME000302	nsp03	O43889	LIG_HCF-1_HBM_1	hsa05016	Huntington's disease
ELME000321	nsp06	P42858	CLV_C14_Caspase3-7	hsa05016	Huntington's disease
ELME000321	nsp06	P55211	CLV_C14_Caspase3-7	hsa05016	Huntington's disease
ELME000237	nsp15	O95644	DOC_PP2B_PxIxI_1	hsa05321	Inflammatory bowel disease (IBD)
ELME000062	nsp10	O95644	MOD_PKA_2	hsa05321	Inflammatory bowel disease (IBD)
ELME000423	nsp01,nsp02	P05412	DOC_MAPK_NFAT4_5	hsa05321	Inflammatory bowel disease (IBD)
ELME000321	nsp06	Q05655	CLV_C14_Caspase3-7	hsa04750	Inflammatory mediator regulation of TRP channels
ELME000423	nsp01,nsp02	P05412	DOC_MAPK_NFAT4_5	hsa05164	Influenza A
ELME000062	nsp10	P33076	MOD_PKA_2	hsa05164	Influenza A
ELME000423	nsp01,nsp02	P45985	DOC_MAPK_NFAT4_5	hsa05164	Influenza A
ELME000321	nsp06	P55211	CLV_C14_Caspase3-7	hsa05164	Influenza A
ELME000321	nsp06	P60484	CLV_C14_Caspase3-7	hsa00562	Inositol phosphate metabolism
ELME000302	nsp03	O43889	LIG_HCF-1_HBM_1	hsa04911	Insulin secretion
ELME000321	nsp06	P36956	CLV_C14_Caspase3-7	hsa04910	Insulin signaling pathway
ELME000133	nsp01	P25942	LIG_TRAF6	hsa04672	Intestinal immune network for IgA production
ELME000321	nsp06	P55211	CLV_C14_Caspase3-7	hsa05134	Legionellosis
ELME000423	nsp01,nsp02	P05412	DOC_MAPK_NFAT4_5	hsa05140	Leishmaniasis
ELME000133	nsp01	P51617	LIG_TRAF6	hsa05140	Leishmaniasis
ELME000321	nsp06	Q13464	CLV_C14_Caspase3-7	hsa04670	Leukocyte transendothelial migration
ELME000133	nsp01	P25942	LIG_TRAF6	hsa05144	Malaria
ELME000237	nsp15	O95644	DOC_PP2B_PxIxI_1	hsa04010	MAPK signaling pathway
ELME000062	nsp10	O95644	MOD_PKA_2	hsa04010	MAPK signaling pathway
ELME000423	nsp01,nsp02	P05412	DOC_MAPK_NFAT4_5	hsa04010	MAPK signaling pathway
ELME000423	nsp01,nsp02	P17535	DOC_MAPK_NFAT4_5	hsa04010	MAPK signaling pathway
ELME000423	nsp01,nsp02	P45985	DOC_MAPK_NFAT4_5	hsa04010	MAPK signaling pathway
ELME000423	nsp01,nsp02	Q12968	DOC_MAPK_NFAT4_5	hsa04010	MAPK signaling pathway
ELME000321	nsp06	Q13043	CLV_C14_Caspase3-7	hsa04010	MAPK signaling pathway
ELME000321	nsp06	Q13177	CLV_C14_Caspase3-7	hsa04010	MAPK signaling pathway
ELME000321	nsp06	Q13188	CLV_C14_Caspase3-7	hsa04010	MAPK signaling pathway
ELME000321	nsp06	Q9UQF2	CLV_C14_Caspase3-7	hsa04010	MAPK signaling pathway
ELME000157	nsp01	P07766	LIG_SH3_5	hsa05162	Measles
ELME000133	nsp01	P51617	LIG_TRAF6	hsa05162	Measles
ELME000302	nsp03	O43889	LIG_HCF-1_HBM_1	hsa04916	Melanogenesis
ELME000321	nsp06	P06400	CLV_C14_Caspase3-7	hsa05218	Melanoma
ELME000321	nsp06	P12830	CLV_C14_Caspase3-7	hsa05218	Melanoma
ELME000321	nsp06	P60484	CLV_C14_Caspase3-7	hsa05218	Melanoma
ELME000302	nsp03	Q01094	LIG_HCF-1_HBM_1	hsa05218	Melanoma
ELME000321	nsp06	P60484	CLV_C14_Caspase3-7	hsa05206	MicroRNAs in cancer
ELME000302	nsp03	Q01094	LIG_HCF-1_HBM_1	hsa05206	MicroRNAs in cancer
ELME000321	nsp06	Q13464	CLV_C14_Caspase3-7	hsa05206	MicroRNAs in cancer
ELME000321	nsp06	P11473	CLV_C14_Caspase3-7	hsa04978	Mineral absorption
ELME000321	nsp06	P60484	CLV_C14_Caspase3-7	hsa04150	mTOR signaling pathway
ELME000237	nsp15	O95644	DOC_PP2B_PxIxI_1	hsa04650	Natural killer cell mediated cytotoxicity
ELME000062	nsp10	O95644	MOD_PKA_2	hsa04650	Natural killer cell mediated cytotoxicity
ELME000133	nsp01	O43187	LIG_TRAF6	hsa04722	Neurotrophin signaling pathway
ELME000423	nsp01,nsp02	O43353	DOC_MAPK_NFAT4_5	hsa04722	Neurotrophin signaling pathway
ELME000133	nsp01	O43353	LIG_TRAF6	hsa04722	Neurotrophin signaling pathway
ELME000423	nsp01,nsp02	P05412	DOC_MAPK_NFAT4_5	hsa04722	Neurotrophin signaling pathway
ELME000133	nsp01	P51617	LIG_TRAF6	hsa04722	Neurotrophin signaling pathway
ELME000062	nsp10	P52565	MOD_PKA_2	hsa04722	Neurotrophin signaling pathway
ELME000321	nsp06	P52566	CLV_C14_Caspase3-7	hsa04722	Neurotrophin signaling pathway
ELME000321	nsp06	Q05655	CLV_C14_Caspase3-7	hsa04722	Neurotrophin signaling pathway
ELME000321	nsp06	P09874	CLV_C14_Caspase3-7	hsa04064	NF kappa B signaling pathway
ELME000133	nsp01	P25942	LIG_TRAF6	hsa04064	NF kappa B signaling pathway
ELME000133	nsp01	P51617	LIG_TRAF6	hsa04064	NF kappa B signaling pathway
ELME000133	nsp01	Q9Y6Q6	LIG_TRAF6	hsa04064	NF kappa B signaling pathway
ELME000423	nsp01,nsp02	O43353	DOC_MAPK_NFAT4_5	hsa04621	NOD like receptor signaling pathway
ELME000133	nsp01	O43353	LIG_TRAF6	hsa04621	NOD like receptor signaling pathway
ELME000423	nsp01,nsp02	P05412	DOC_MAPK_NFAT4_5	hsa04932	Non alcoholic fatty liver disease (NAFLD)
ELME000321	nsp06	P36956	CLV_C14_Caspase3-7	hsa04932	Non alcoholic fatty liver disease (NAFLD)
ELME000334	nsp04	Q96J02	MOD_LATS_1	hsa04932	Non alcoholic fatty liver disease (NAFLD)
ELME000321	nsp06	P78527	CLV_C14_Caspase3-7	hsa03450	Non homologous end joining
ELME000321	nsp06	P06400	CLV_C14_Caspase3-7	hsa05223	Non small cell lung cancer
ELME000321	nsp06	P55211	CLV_C14_Caspase3-7	hsa05223	Non small cell lung cancer
ELME000302	nsp03	Q01094	LIG_HCF-1_HBM_1	hsa05223	Non small cell lung cancer
ELME000321	nsp06	Q13043	CLV_C14_Caspase3-7	hsa05223	Non small cell lung cancer
ELME000237	nsp15	O95644	DOC_PP2B_PxIxI_1	hsa04380	Osteoclast differentiation
ELME000062	nsp10	O95644	MOD_PKA_2	hsa04380	Osteoclast differentiation
ELME000423	nsp01,nsp02	P05412	DOC_MAPK_NFAT4_5	hsa04380	Osteoclast differentiation
ELME000133	nsp01	Q9Y6Q6	LIG_TRAF6	hsa04380	Osteoclast differentiation
ELME000237	nsp15	O95644	DOC_PP2B_PxIxI_1	hsa04921	Oxytocin signaling pathway
ELME000062	nsp10	O95644	MOD_PKA_2	hsa04921	Oxytocin signaling pathway
ELME000423	nsp01,nsp02	P05412	DOC_MAPK_NFAT4_5	hsa04921	Oxytocin signaling pathway
ELME000423	nsp01,nsp02	Q12968	DOC_MAPK_NFAT4_5	hsa04921	Oxytocin signaling pathway
ELME000321	nsp06	Q13464	CLV_C14_Caspase3-7	hsa04921	Oxytocin signaling pathway
ELME000321	nsp06	P55211	CLV_C14_Caspase3-7	hsa04115	p53 signaling pathway
ELME000321	nsp06	P60484	CLV_C14_Caspase3-7	hsa04115	p53 signaling pathway
ELME000321	nsp06	P06400	CLV_C14_Caspase3-7	hsa05212	Pancreatic cancer
ELME000321	nsp06	P55211	CLV_C14_Caspase3-7	hsa05212	Pancreatic cancer
ELME000302	nsp03	Q01094	LIG_HCF-1_HBM_1	hsa05212	Pancreatic cancer
ELME000321	nsp06	P55211	CLV_C14_Caspase3-7	hsa05012	Parkinson's disease
ELME000321	nsp06	P12830	CLV_C14_Caspase3-7	hsa05130	Pathogenic Escherichia coli infection
ELME000393	nsp05	P19338	MOD_SUMO_rev_2	hsa05130	Pathogenic Escherichia coli infection
ELME000321	nsp06	Q13464	CLV_C14_Caspase3-7	hsa05130	Pathogenic Escherichia coli infection
ELME000062	nsp10	O15392	MOD_PKA_2	hsa05200	Pathways in cancer
ELME000423	nsp01,nsp02	P05412	DOC_MAPK_NFAT4_5	hsa05200	Pathways in cancer
ELME000321	nsp06	P06400	CLV_C14_Caspase3-7	hsa05200	Pathways in cancer
ELME000321	nsp06	P12830	CLV_C14_Caspase3-7	hsa05200	Pathways in cancer
ELME000321	nsp06	P55211	CLV_C14_Caspase3-7	hsa05200	Pathways in cancer
ELME000321	nsp06	P60484	CLV_C14_Caspase3-7	hsa05200	Pathways in cancer
ELME000302	nsp03	Q01094	LIG_HCF-1_HBM_1	hsa05200	Pathways in cancer
ELME000321	nsp06	Q13043	CLV_C14_Caspase3-7	hsa05200	Pathways in cancer
ELME000321	nsp06	Q13464	CLV_C14_Caspase3-7	hsa05200	Pathways in cancer
ELME000423	nsp01,nsp02	P05412	DOC_MAPK_NFAT4_5	hsa05133	Pertussis
ELME000133	nsp01	P51617	LIG_TRAF6	hsa05133	Pertussis
ELME000321	nsp06	P60484	CLV_C14_Caspase3-7	hsa04070	Phosphatidylinositol signaling system
ELME000302	nsp03	O43889	LIG_HCF-1_HBM_1	hsa04151	PI3K Akt signaling pathway
ELME000321	nsp06	P55211	CLV_C14_Caspase3-7	hsa04151	PI3K Akt signaling pathway
ELME000321	nsp06	P60484	CLV_C14_Caspase3-7	hsa04151	PI3K Akt signaling pathway
ELME000321	nsp06	Q13464	CLV_C14_Caspase3-7	hsa04611	Platelet activation
ELME000157	nsp01	P07766	LIG_SH3_5	hsa05340	Primary immunodeficiency
ELME000133	nsp01	P25942	LIG_TRAF6	hsa05340	Primary immunodeficiency
ELME000062	nsp10	P33076	MOD_PKA_2	hsa05340	Primary immunodeficiency
ELME000133	nsp01	Q9Y6Q6	LIG_TRAF6	hsa04917	Prolactin signaling pathway
ELME000302	nsp03	O43889	LIG_HCF-1_HBM_1	hsa05215	Prostate cancer
ELME000321	nsp06	P06400	CLV_C14_Caspase3-7	hsa05215	Prostate cancer
ELME000321	nsp06	P55211	CLV_C14_Caspase3-7	hsa05215	Prostate cancer
ELME000321	nsp06	P60484	CLV_C14_Caspase3-7	hsa05215	Prostate cancer
ELME000302	nsp03	Q01094	LIG_HCF-1_HBM_1	hsa05215	Prostate cancer
ELME000321	nsp06	Q13464	CLV_C14_Caspase3-7	hsa05205	Proteoglycans in cancer
ELME000321	nsp06	P12830	CLV_C14_Caspase3-7	hsa04015	Rap1 signaling pathway
ELME000321	nsp06	Q13043	CLV_C14_Caspase3-7	hsa04014	Ras signaling pathway
ELME000321	nsp06	Q13177	CLV_C14_Caspase3-7	hsa04014	Ras signaling pathway
ELME000321	nsp06	Q13177	CLV_C14_Caspase3-7	hsa04810	Regulation of actin cytoskeleton
ELME000321	nsp06	Q13464	CLV_C14_Caspase3-7	hsa04810	Regulation of actin cytoskeleton
ELME000423	nsp01,nsp02	P05412	DOC_MAPK_NFAT4_5	hsa05211	Renal cell carcinoma
ELME000321	nsp06	Q13177	CLV_C14_Caspase3-7	hsa05211	Renal cell carcinoma
ELME000423	nsp01,nsp02	P05412	DOC_MAPK_NFAT4_5	hsa05323	Rheumatoid arthritis
ELME000133	nsp01	Q9Y6Q6	LIG_TRAF6	hsa05323	Rheumatoid arthritis
ELME000393	nsp05	P49792	MOD_SUMO_rev_2	hsa03013	RNA transport
ELME000393	nsp05	P63165	MOD_SUMO_rev_2	hsa03013	RNA transport
ELME000423	nsp01,nsp02	P05412	DOC_MAPK_NFAT4_5	hsa05132	Salmonella infection
ELME000321	nsp06	Q13464	CLV_C14_Caspase3-7	hsa05132	Salmonella infection
ELME000423	nsp01,nsp02	O43353	DOC_MAPK_NFAT4_5	hsa05131	Shigellosis
ELME000133	nsp01	O43353	LIG_TRAF6	hsa05131	Shigellosis
ELME000321	nsp06	Q13464	CLV_C14_Caspase3-7	hsa05131	Shigellosis
ELME000321	nsp06	P06400	CLV_C14_Caspase3-7	hsa05222	Small cell lung cancer
ELME000321	nsp06	P55211	CLV_C14_Caspase3-7	hsa05222	Small cell lung cancer
ELME000321	nsp06	P60484	CLV_C14_Caspase3-7	hsa05222	Small cell lung cancer
ELME000302	nsp03	Q01094	LIG_HCF-1_HBM_1	hsa05222	Small cell lung cancer
ELME000321	nsp06	P60484	CLV_C14_Caspase3-7	hsa04071	Sphingolipid signaling pathway
ELME000321	nsp06	Q13464	CLV_C14_Caspase3-7	hsa04071	Sphingolipid signaling pathway
ELME000321	nsp06	P08621	CLV_C14_Caspase3-7	hsa03040	Spliceosome
ELME000321	nsp06	Q02413	CLV_C14_Caspase3-7	hsa05150	Staphylococcus aureus infection
ELME000133	nsp01	P25942	LIG_TRAF6	hsa05322	Systemic lupus erythematosus
ELME000237	nsp15	O95644	DOC_PP2B_PxIxI_1	hsa04660	T cell receptor signaling pathway
ELME000062	nsp10	O95644	MOD_PKA_2	hsa04660	T cell receptor signaling pathway
ELME000423	nsp01,nsp02	P05412	DOC_MAPK_NFAT4_5	hsa04660	T cell receptor signaling pathway
ELME000157	nsp01	P07766	LIG_SH3_5	hsa04660	T cell receptor signaling pathway
ELME000423	nsp01,nsp02	Q12968	DOC_MAPK_NFAT4_5	hsa04660	T cell receptor signaling pathway
ELME000321	nsp06	Q13177	CLV_C14_Caspase3-7	hsa04660	T cell receptor signaling pathway
ELME000321	nsp06	Q13464	CLV_C14_Caspase3-7	hsa04350	TGF beta signaling pathway
ELME000302	nsp03	Q16254	LIG_HCF-1_HBM_1	hsa04350	TGF beta signaling pathway
ELME000321	nsp06	P12830	CLV_C14_Caspase3-7	hsa05216	Thyroid cancer
ELME000321	nsp06	P55211	CLV_C14_Caspase3-7	hsa04919	Thyroid hormone signaling pathway
ELME000302	nsp03	O43889	LIG_HCF-1_HBM_1	hsa04918	Thyroid hormone synthesis
ELME000321	nsp06	P60484	CLV_C14_Caspase3-7	hsa04530	Tight junction
ELME000321	nsp06	Q05655	CLV_C14_Caspase3-7	hsa04530	Tight junction
ELME000321	nsp06	Q13813	CLV_C14_Caspase3-7	hsa04530	Tight junction
ELME000302	nsp03	O43889	LIG_HCF-1_HBM_1	hsa04668	TNF signaling pathway
ELME000423	nsp01,nsp02	P05412	DOC_MAPK_NFAT4_5	hsa04668	TNF signaling pathway
ELME000423	nsp01,nsp02	P45985	DOC_MAPK_NFAT4_5	hsa04668	TNF signaling pathway
ELME000334	nsp04	Q96J02	MOD_LATS_1	hsa04668	TNF signaling pathway
ELME000423	nsp01,nsp02	P05412	DOC_MAPK_NFAT4_5	hsa04620	Toll like receptor signaling pathway
ELME000133	nsp01	P25942	LIG_TRAF6	hsa04620	Toll like receptor signaling pathway
ELME000423	nsp01,nsp02	P45985	DOC_MAPK_NFAT4_5	hsa04620	Toll like receptor signaling pathway
ELME000133	nsp01	P51617	LIG_TRAF6	hsa04620	Toll like receptor signaling pathway
ELME000133	nsp01	P25942	LIG_TRAF6	hsa05145	Toxoplasmosis
ELME000062	nsp10	P33076	MOD_PKA_2	hsa05145	Toxoplasmosis
ELME000133	nsp01	P51617	LIG_TRAF6	hsa05145	Toxoplasmosis
ELME000321	nsp06	P55211	CLV_C14_Caspase3-7	hsa05145	Toxoplasmosis
ELME000133	nsp01	P25942	LIG_TRAF6	hsa05202	Transcriptional misregulation in cancer
ELME000133	nsp01	O43187	LIG_TRAF6	hsa05152	Tuberculosis
ELME000423	nsp01,nsp02	O43353	DOC_MAPK_NFAT4_5	hsa05152	Tuberculosis
ELME000133	nsp01	O43353	LIG_TRAF6	hsa05152	Tuberculosis
ELME000321	nsp06	P11473	CLV_C14_Caspase3-7	hsa05152	Tuberculosis
ELME000062	nsp10	P33076	MOD_PKA_2	hsa05152	Tuberculosis
ELME000133	nsp01	P51617	LIG_TRAF6	hsa05152	Tuberculosis
ELME000321	nsp06	P55211	CLV_C14_Caspase3-7	hsa05152	Tuberculosis
ELME000321	nsp06	Q05655	CLV_C14_Caspase3-7	hsa04930	Type II diabetes mellitus
ELME000334	nsp04	Q96J02	MOD_LATS_1	hsa04120	Ubiquitin mediated proteolysis
ELME000321	nsp06	Q05655	CLV_C14_Caspase3-7	hsa04270	Vascular smooth muscle contraction
ELME000321	nsp06	Q13464	CLV_C14_Caspase3-7	hsa04270	Vascular smooth muscle contraction
ELME000302	nsp03	O43889	LIG_HCF-1_HBM_1	hsa04962	Vasopressin regulated water reabsorption
ELME000062	nsp10	P52565	MOD_PKA_2	hsa04962	Vasopressin regulated water reabsorption
ELME000321	nsp06	P52566	CLV_C14_Caspase3-7	hsa04962	Vasopressin regulated water reabsorption
ELME000321	nsp06	P55211	CLV_C14_Caspase3-7	hsa04370	VEGF signaling pathway
ELME000302	nsp03	O43889	LIG_HCF-1_HBM_1	hsa05203	Viral carcinogenesis
ELME000423	nsp01,nsp02	P05412	DOC_MAPK_NFAT4_5	hsa05203	Viral carcinogenesis
ELME000321	nsp06	P06400	CLV_C14_Caspase3-7	hsa05203	Viral carcinogenesis
ELME000321	nsp06	Q7KZF4	CLV_C14_Caspase3-7	hsa05203	Viral carcinogenesis
ELME000133	nsp01	P25942	LIG_TRAF6	hsa05416	Viral myocarditis
ELME000321	nsp06	P55211	CLV_C14_Caspase3-7	hsa05416	Viral myocarditis
ELME000237	nsp15	O95644	DOC_PP2B_PxIxI_1	hsa04310	Wnt signaling pathway
ELME000062	nsp10	O95644	MOD_PKA_2	hsa04310	Wnt signaling pathway
ELME000423	nsp01,nsp02	P05412	DOC_MAPK_NFAT4_5	hsa04310	Wnt signaling pathway
ELME000423	nsp01,nsp02	Q12968	DOC_MAPK_NFAT4_5	hsa04310	Wnt signaling pathway
