# Supplementary material for: Uncovering potential host proteins and pathways that may interact with eukaryotic short linear motifs in viral proteins of MERS, SARS and SARS2 coronaviruses that infect humans
Source: PLoS One. 2021 Feb 3;16(2):e0246150. doi: 10.1371/journal.pone.0246150 (PMC7857568; doi:10.1371/journal.pone.0246150)
Supplement: S23 Table — (XLSX) [file pone.0246150.s023.xlsx]

## Sheet: g7_elm_kegg1
ELM id	Viral protein	Interaction protein	ELM name	Pathway id	Pathway name
ELME000289	nsp14	P01106	DEG_SCF_FBW7_1	hsa05221	Acute myeloid leukemia
ELME000289	nsp14	P05412	DEG_SCF_FBW7_1	hsa05031	Amphetamine addiction
ELME000289	nsp14	P36956	DEG_SCF_FBW7_1	hsa04152	AMPK signaling pathway
ELME000289	nsp14	P05412	DEG_SCF_FBW7_1	hsa04662	B cell receptor signaling pathway
ELME000289	nsp14	P13051	DEG_SCF_FBW7_1	hsa03410	Base excision repair
ELME000450	nsp15	Q15054	LIG_REV1ctd_RIR_1	hsa03410	Base excision repair
ELME000289	nsp14	P01106	DEG_SCF_FBW7_1	hsa05219	Bladder cancer
ELME000289	nsp14	P05412	DEG_SCF_FBW7_1	hsa04024	cAMP signaling pathway
ELME000331	nsp01	O60216	CLV_Separin_Metazoa	hsa04110	Cell cycle
ELME000232	nsp03	O60566	DEG_APCC_KENBOX_2	hsa04110	Cell cycle
ELME000232	nsp03	O95997	DEG_APCC_KENBOX_2	hsa04110	Cell cycle
ELME000289	nsp14	P01106	DEG_SCF_FBW7_1	hsa04110	Cell cycle
ELME000289	nsp14	P24864	DEG_SCF_FBW7_1	hsa04110	Cell cycle
ELME000232	nsp03	P30307	DEG_APCC_KENBOX_2	hsa04110	Cell cycle
ELME000232	nsp03	Q12834	DEG_APCC_KENBOX_2	hsa04110	Cell cycle
ELME000331	nsp01	Q14674	CLV_Separin_Metazoa	hsa04110	Cell cycle
ELME000232	nsp03	Q99741	DEG_APCC_KENBOX_2	hsa04110	Cell cycle
ELME000289	nsp14	P01106	DEG_SCF_FBW7_1	hsa05230	Central carbon metabolism in cancer
ELME000248	nsp02	Q16665	DEG_ODPH_VHL_1	hsa05230	Central carbon metabolism in cancer
ELME000289	nsp14	P05412	DEG_SCF_FBW7_1	hsa05142	Chagas disease (American trypanosomiasis)
ELME000289	nsp14	P05412	DEG_SCF_FBW7_1	hsa05231	Choline metabolism in cancer
ELME000248	nsp02	Q16665	DEG_ODPH_VHL_1	hsa05231	Choline metabolism in cancer
ELME000289	nsp14	P01106	DEG_SCF_FBW7_1	hsa05220	Chronic myeloid leukemia
ELME000289	nsp14	P05412	DEG_SCF_FBW7_1	hsa05030	Cocaine addiction
ELME000289	nsp14	P01106	DEG_SCF_FBW7_1	hsa05210	Colorectal cancer
ELME000289	nsp14	P05412	DEG_SCF_FBW7_1	hsa05210	Colorectal cancer
ELME000450	nsp15	Q15054	LIG_REV1ctd_RIR_1	hsa03030	DNA replication
ELME000289	nsp14	P01106	DEG_SCF_FBW7_1	hsa05213	Endometrial cancer
ELME000289	nsp14	P05412	DEG_SCF_FBW7_1	hsa05120	Epithelial cell signaling in Helicobacter pylori infection
ELME000289	nsp14	P01106	DEG_SCF_FBW7_1	hsa05169	Epstein Barr virus infection
ELME000289	nsp14	P05412	DEG_SCF_FBW7_1	hsa05169	Epstein Barr virus infection
ELME000289	nsp14	P01106	DEG_SCF_FBW7_1	hsa04012	ErbB signaling pathway
ELME000289	nsp14	P05412	DEG_SCF_FBW7_1	hsa04012	ErbB signaling pathway
ELME000289	nsp14	P05412	DEG_SCF_FBW7_1	hsa04915	Estrogen signaling pathway
ELME000289	nsp14	P05412	DEG_SCF_FBW7_1	hsa04510	Focal adhesion
ELME000289	nsp14	P05412	DEG_SCF_FBW7_1	hsa04912	GnRH signaling pathway
ELME000289	nsp14	P01106	DEG_SCF_FBW7_1	hsa05161	Hepatitis B
ELME000289	nsp14	P05412	DEG_SCF_FBW7_1	hsa05161	Hepatitis B
ELME000289	nsp14	P24864	DEG_SCF_FBW7_1	hsa05161	Hepatitis B
ELME000289	nsp14	P05412	DEG_SCF_FBW7_1	hsa05168	Herpes simplex infection
ELME000248	nsp02	Q16665	DEG_ODPH_VHL_1	hsa04066	HIF 1 signaling pathway
ELME000289	nsp14	P01106	DEG_SCF_FBW7_1	hsa04390	Hippo signaling pathway
ELME000450	nsp15	Q15054	LIG_REV1ctd_RIR_1	hsa03440	Homologous recombination
ELME000232	nsp03	O60566	DEG_APCC_KENBOX_2	hsa05166	HTLV I infection
ELME000232	nsp03	O95997	DEG_APCC_KENBOX_2	hsa05166	HTLV I infection
ELME000289	nsp14	P01106	DEG_SCF_FBW7_1	hsa05166	HTLV I infection
ELME000289	nsp14	P05412	DEG_SCF_FBW7_1	hsa05166	HTLV I infection
ELME000232	nsp03	Q12834	DEG_APCC_KENBOX_2	hsa05166	HTLV I infection
ELME000450	nsp15	Q15054	LIG_REV1ctd_RIR_1	hsa05166	HTLV I infection
ELME000289	nsp14	P05412	DEG_SCF_FBW7_1	hsa05321	Inflammatory bowel disease (IBD)
ELME000289	nsp14	P05412	DEG_SCF_FBW7_1	hsa05164	Influenza A
ELME000289	nsp14	P36956	DEG_SCF_FBW7_1	hsa04910	Insulin signaling pathway
ELME000289	nsp14	P01106	DEG_SCF_FBW7_1	hsa04630	Jak STAT signaling pathway
ELME000289	nsp14	P05412	DEG_SCF_FBW7_1	hsa05140	Leishmaniasis
ELME000289	nsp14	P01106	DEG_SCF_FBW7_1	hsa04010	MAPK signaling pathway
ELME000289	nsp14	P05412	DEG_SCF_FBW7_1	hsa04010	MAPK signaling pathway
ELME000411	nsp01	P49137	DOC_MAPK_RevD_3	hsa04010	MAPK signaling pathway
ELME000289	nsp14	P24864	DEG_SCF_FBW7_1	hsa05162	Measles
ELME000142	nsp15	Q13291	LIG_TYR_ITSM	hsa05162	Measles
ELME000450	nsp15	Q15054	LIG_REV1ctd_RIR_1	hsa01100	Metabolic pathways
ELME000289	nsp14	P01106	DEG_SCF_FBW7_1	hsa05206	MicroRNAs in cancer
ELME000289	nsp14	P24864	DEG_SCF_FBW7_1	hsa05206	MicroRNAs in cancer
ELME000232	nsp03	P30307	DEG_APCC_KENBOX_2	hsa05206	MicroRNAs in cancer
ELME000232	nsp03	Q96FF9	DEG_APCC_KENBOX_2	hsa05206	MicroRNAs in cancer
ELME000450	nsp15	Q15054	LIG_REV1ctd_RIR_1	hsa03430	Mismatch repair
ELME000248	nsp02	Q16665	DEG_ODPH_VHL_1	hsa04150	mTOR signaling pathway
ELME000142	nsp15	Q9BZW8	LIG_TYR_ITSM	hsa04650	Natural killer cell mediated cytotoxicity
ELME000142	nsp15	O43613	LIG_TYR_ITSM	hsa04080	Neuroactive ligand receptor interaction
ELME000289	nsp14	P05412	DEG_SCF_FBW7_1	hsa04722	Neurotrophin signaling pathway
ELME000411	nsp01	P49137	DOC_MAPK_RevD_3	hsa04722	Neurotrophin signaling pathway
ELME000289	nsp14	P05412	DEG_SCF_FBW7_1	hsa04932	Non alcoholic fatty liver disease (NAFLD)
ELME000289	nsp14	P36956	DEG_SCF_FBW7_1	hsa04932	Non alcoholic fatty liver disease (NAFLD)
ELME000450	nsp15	Q15054	LIG_REV1ctd_RIR_1	hsa03420	Nucleotide excision repair
ELME000232	nsp03	O95997	DEG_APCC_KENBOX_2	hsa04114	Oocyte meiosis
ELME000289	nsp14	P24864	DEG_SCF_FBW7_1	hsa04114	Oocyte meiosis
ELME000232	nsp03	P30307	DEG_APCC_KENBOX_2	hsa04114	Oocyte meiosis
ELME000232	nsp03	Q12834	DEG_APCC_KENBOX_2	hsa04114	Oocyte meiosis
ELME000331	nsp01	Q14674	CLV_Separin_Metazoa	hsa04114	Oocyte meiosis
ELME000289	nsp14	P05412	DEG_SCF_FBW7_1	hsa04380	Osteoclast differentiation
ELME000289	nsp14	P05412	DEG_SCF_FBW7_1	hsa04921	Oxytocin signaling pathway
ELME000289	nsp14	P24864	DEG_SCF_FBW7_1	hsa04115	p53 signaling pathway
ELME000289	nsp14	P01106	DEG_SCF_FBW7_1	hsa05200	Pathways in cancer
ELME000289	nsp14	P05412	DEG_SCF_FBW7_1	hsa05200	Pathways in cancer
ELME000289	nsp14	P24864	DEG_SCF_FBW7_1	hsa05200	Pathways in cancer
ELME000248	nsp02	Q16665	DEG_ODPH_VHL_1	hsa05200	Pathways in cancer
ELME000248	nsp02	Q99814	DEG_ODPH_VHL_1	hsa05200	Pathways in cancer
ELME000289	nsp14	P05412	DEG_SCF_FBW7_1	hsa05133	Pertussis
ELME000289	nsp14	P01106	DEG_SCF_FBW7_1	hsa04151	PI3K Akt signaling pathway
ELME000289	nsp14	P24864	DEG_SCF_FBW7_1	hsa04151	PI3K Akt signaling pathway
ELME000289	nsp14	P13051	DEG_SCF_FBW7_1	hsa05340	Primary immunodeficiency
ELME000232	nsp03	P30307	DEG_APCC_KENBOX_2	hsa04914	Progesterone mediated oocyte maturation
ELME000289	nsp14	P24864	DEG_SCF_FBW7_1	hsa05215	Prostate cancer
ELME000289	nsp14	P01106	DEG_SCF_FBW7_1	hsa05205	Proteoglycans in cancer
ELME000248	nsp02	Q16665	DEG_ODPH_VHL_1	hsa05205	Proteoglycans in cancer
ELME000450	nsp15	Q15054	LIG_REV1ctd_RIR_1	hsa00230	Purine metabolism
ELME000450	nsp15	Q15054	LIG_REV1ctd_RIR_1	hsa00240	Pyrimidine metabolism
ELME000289	nsp14	P05412	DEG_SCF_FBW7_1	hsa05211	Renal cell carcinoma
ELME000248	nsp02	Q16665	DEG_ODPH_VHL_1	hsa05211	Renal cell carcinoma
ELME000248	nsp02	Q99814	DEG_ODPH_VHL_1	hsa05211	Renal cell carcinoma
ELME000289	nsp14	P05412	DEG_SCF_FBW7_1	hsa05323	Rheumatoid arthritis
ELME000289	nsp14	P05412	DEG_SCF_FBW7_1	hsa05132	Salmonella infection
ELME000289	nsp14	P01106	DEG_SCF_FBW7_1	hsa04550	Signaling pathways regulating pluripotency of stem cells
ELME000289	nsp14	P01106	DEG_SCF_FBW7_1	hsa05222	Small cell lung cancer
ELME000289	nsp14	P24864	DEG_SCF_FBW7_1	hsa05222	Small cell lung cancer
ELME000289	nsp14	P05412	DEG_SCF_FBW7_1	hsa04660	T cell receptor signaling pathway
ELME000289	nsp14	P01106	DEG_SCF_FBW7_1	hsa04350	TGF beta signaling pathway
ELME000289	nsp14	P01106	DEG_SCF_FBW7_1	hsa05216	Thyroid cancer
ELME000289	nsp14	P01106	DEG_SCF_FBW7_1	hsa04919	Thyroid hormone signaling pathway
ELME000248	nsp02	Q16665	DEG_ODPH_VHL_1	hsa04919	Thyroid hormone signaling pathway
ELME000289	nsp14	P05412	DEG_SCF_FBW7_1	hsa04668	TNF signaling pathway
ELME000289	nsp14	P05412	DEG_SCF_FBW7_1	hsa04620	Toll like receptor signaling pathway
ELME000289	nsp14	P01106	DEG_SCF_FBW7_1	hsa05202	Transcriptional misregulation in cancer
ELME000232	nsp03	Q12834	DEG_APCC_KENBOX_2	hsa04120	Ubiquitin mediated proteolysis
ELME000411	nsp01	P49137	DOC_MAPK_RevD_3	hsa04370	VEGF signaling pathway
ELME000289	nsp14	P05412	DEG_SCF_FBW7_1	hsa05203	Viral carcinogenesis
ELME000289	nsp14	P24864	DEG_SCF_FBW7_1	hsa05203	Viral carcinogenesis
ELME000411	nsp01	P49137	DOC_MAPK_RevD_3	hsa05203	Viral carcinogenesis
ELME000232	nsp03	Q12834	DEG_APCC_KENBOX_2	hsa05203	Viral carcinogenesis
ELME000289	nsp14	P01106	DEG_SCF_FBW7_1	hsa04310	Wnt signaling pathway
ELME000289	nsp14	P05412	DEG_SCF_FBW7_1	hsa04310	Wnt signaling pathway
